# Supplementary material for: Characterization of complete lncRNAs transcriptome reveals the functional and clinical impact of lncRNAs in multiple myeloma
Source: Leukemia. 2021 Feb 17;35(5):1438–50. doi: 10.1038/s41375-021-01147-y (PMC8102198; doi:10.1038/s41375-021-01147-y)
Supplement: Supplementary file 3 — Supplemental Table 1 [file 41375_2021_1147_MOESM3_ESM.xlsx]

## Sheet: Supplemental Table 1
Supplemental Table 1. MM patients data used for the ssRNA-seq. Del=Deletion; Amp=Amplification; MM=Multiple myeloma; POS=Positive; NEG=Negative; NA=Not available.
	Sample	Diagnosis	Sex	Conventional Cytogenetic Analysis	Del(13q)	Amp(1q)	Del(1p)	TP53 FISH	IGH FISH
	MM48086	MM	Male	46, XY [30]	NA	NA	NA	NEG	POS
	MM51078	MM	Male	46, XY [30]	NEG	NEG	NEG	NEG	NEG
	MM52305	MM	Female	Null	NA	NEG	NEG	NEG	NEG
	MM53225	MM	Male	46, XY [30]	NA	NEG	NEG	NEG	NEG
	MM54639	MM	Female	46, XX, 16qh+ [30]	NA	NEG	NEG	NEG	POS
	MM54647	MM	Female	46, XX [30]	NA	NEG	NEG	NEG	NEG
	MM54746	MM	Female	46, XX [30]	NA	NA	NA	NA	NA
	MM54847	MM	Female	46, XX [30]	NA	NEG	NEG	NEG	POS
	MM55051	MM	Male	46, XY [30]	NA	POS	NEG	NEG	POS
	MM55138	MM	Male	46, XY [30]	NA	NEG	NEG	NA	NA
	MM55220	MM	Male	46, XY [30]	NA	NA	NA	NA	NA
	MM55282	MM	Male	43, X, -Y, del(1)(p?22), -2, del(3)(q26), t(11;14)(q13;q32), -13, -14, +21, -22, +mar[45]/46,XY[5]	NA	POS	POS	NEG	POS
	MM55338	MM	Female	46, XX [30]	NA	NEG	NEG	NEG	NEG
	MM55389	MM	Male	46, XY [30]	NA	NEG	NEG	NEG	NEG
	MM55576	MM	Male	46, XY [30]	NA	POS	NEG	NEG	POS
	MM55624	MM	Female	45, X, -X [9]/46, XX [21]	NA	POS	NEG	NEG	NEG
	MM55658	MM	Female	NA	NA	NEG	NEG	NEG	NA
	MM55706	MM	Male	46, XY [30]	NA	NEG	NEG	NEG	NEG
	MM56357	MM	Female	46, XX [30]	NA	NA	NA	NA	NA
	MM56417	MM	Male	46, XY [30]	NA	POS	NEG	NEG	POS
	MM56525	MM	Male	46, XY [30]	NA	NEG	NEG	NEG	NEG
	MM56605	MM	Male	46, XY [30]	NA	POS	NEG	NEG	POS
	MM56766	MM	Female	46, XX [30]	NA	NEG	NEG	NEG	NEG
	MM56878	MM	Male	45, X, -Y [24]/46, XY [6]	NA	NEG	NEG	NEG	NEG
	MM56945	MM	Male	45, XY,rob(13;14)(q10;q10)?c[30]	NA	POS	POS	POS	NA
	MM56965	MM	Female	46, XX [30]	NA	NEG	NEG	NEG	NEG
	MM57075	MM	Female	46, XX [30]	NA	NEG	NEG	NEG	NEG
	MM57224	MM	Female	46, XX [30]	NA	NEG	NEG	NEG	NEG
	MM57991	MM	Female	46, XX [30]	NA	NEG	NEG	NEG	NEG
	MM58089	MM	Male	NA	NA	NEG	NEG	NEG	NEG
	MM58105	MM	Male	46, XY [30]	NA	NA	NA	NA	NA
	MM58166	MM	Male	46, XY [30]	NA	NEG	NEG	NEG	NEG
	MM58177	MM	Female	46, XX,inv(9)(p12q13)?c[30]	NA	NEG	NEG	NEG	POS
	MM58183	MM	Female	46, XX [30]	NA	POS	POS	NEG	POS
	MM58281	MM	Female	NA	NA	POS	NEG	NEG	POS
	MM58410	MM	Female	NA	NA	POS	NEG	NEG	POS
	MM58592	MM	Male	NA	NA	NA	NA	NA	NA
	MM57802	MM	Female	46,XX[30]	NA	NEG	NEG	NEG	NEG
