# Supplementary material for: Characterization of complete lncRNAs transcriptome reveals the functional and clinical impact of lncRNAs in multiple myeloma
Source: Leukemia. 2021 Feb 17;35(5):1438–50. doi: 10.1038/s41375-021-01147-y (PMC8102198; doi:10.1038/s41375-021-01147-y)
Supplement: Supplementary file 4 — Supplemental Table 2 [file 41375_2021_1147_MOESM4_ESM.xlsx]

## Sheet: Supplemental Table 2
Supplemental Table 2. Expression of MM-identified lncRNAs in MM patient samples. TPM values from ssRNA-Seq of MM patient samples are shown. Chr=Chromosome.
						TPM Values of MM patients
	Gene ID	Chromosome	Start	End	Strand	MM_48086	MM_51078	MM_52305	MM_53225	MM_54639	MM_54647	MM_54746	MM_54847	MM_55051	MM_55138	MM_55220	MM_55282	MM_55338	MM_55389	MM_55576	MM_55624	MM_55658	MM_55706	MM_56357	MM_56417	MM_56525	MM_56605	MM_56766	MM_56878	MM_56945	MM_56965	MM_57075	MM_57224	MM_57802	MM_57991	MM_58089	MM_58105	MM_58166	MM_58177	MM_58183	MM_58281	MM_58410	MM_58592
	MMlncRNA_000013	chr1	735533	736342	+	0	2.33916	0	0	0	5.10372	0	8.00145	0	3.57474	11.9916	1.46244	0	0	0	0	0	0	2.41354	2.14821	6.13093	4.08484	3.96931	6.77185	0	0	0	5.84489	0	0	0	0	0	0	2.02943	2.47709	0	0
	MMlncRNA_000023	chr1	729989	730576	+	15.5934	0	2.90676	0	8.42477	16.4048	4.72253	3.67414	0	0	0	4.02917	13.274	0	4.82194	9.96724	3.92828	14.8885	3.32477	11.8371	25.337	0	10.9358	6.21904	0	0	0	12.0774	0	17.4562	33.3062	0	0	0	5.59129	6.82465	4.95535	5.54908
	MMlncRNA_000025	chr1	734334	735401	+	0	7.09632	0	0	4.63836	7.74159	7.80013	2.02284	0	0	0	5.54577	3.65407	1.8477	0	8.23137	4.32552	4.09852	5.49148	4.88778	9.29973	12.3922	0	3.42397	0	0	0	6.64938	0	0	0	4.09799	0	0	0	0	5.45646	0
	MMlncRNA_000027	chr1	902520	905359	+	24.2137	12.6759	3.61093	0	13.9543	19.4085	11.7332	3.04281	3.14444	11.2151	20.5208	15.0158	17.8638	15.9813	1.99669	8.25456	16.2664	10.7889	12.3906	18.9935	17.4861	2.33008	31.6986	29.6149	0	21.0191	3.73812	13.3362	0	21.6851	13.7916	16.9518	17.3385	21.1939	43.9901	7.77145	48.2205	20.6801
	MMlncRNA_000046	chr1	1146231	1147062	+	0	0	0	0	2.97702	0	0	2.59663	0	0	23.349	0	9.38112	2.3718	0	0	0	0	0	0	11.9376	0	0	24.1735	0	6.52254	0	8.5355	0	0	23.5385	5.2604	7.39802	0	1.97577	0	0	11.7651
	MMlncRNA_000053	chr1	1296033	1296865	+	22.0142	11.3729	32.8292	0	2.97345	1.65427	13.3342	18.1546	0	15.6422	11.6605	15.6427	4.68493	7.10687	0	0	11.0916	15.7643	16.4283	6.26668	8.94248	3.97205	19.2986	2.19496	0	3.25736	0	5.6835	0	0	23.5103	0	0	5.41932	1.9734	16.8609	0	0
	MMlncRNA_000063	chr1	1449150	1449357	+	0	0	0	0	11.9081	0	13.3502	0	0	0	0	11.3902	0	9.48721	0	0	22.2099	0	0	16.7312	47.7505	0	0	8.79038	0	0	34.0265	0	0	0	0	0	59.1842	0	0	28.9391	0	15.6868
	MMlncRNA_000064	chr1	1449479	1451227	+	5.24237	12.9998	2.93169	7.29528	8.49703	1.57576	9.52606	4.94086	1.70197	6.62216	11.1071	13.5458	8.9252	2.25654	0.810549	13.4036	9.24459	0	10.0599	4.97441	18.4559	3.78356	0	3.13619	0	1.55139	2.0233	14.8879	0	5.86864	0	12.5119	0	5.16215	5.63925	9.17757	3.3319	1.86556
	MMlncRNA_000065	chr1	1453172	1453873	+	13.0611	2.69903	0	0	3.52832	0	0	9.23245	0	2.06235	0	5.06229	5.55918	2.81103	0	4.17431	13.1614	6.23535	0	2.4787	14.1483	0	0	0	0	0	0	3.37205	0	0	0	0	8.76802	0	0	0	0	0
	MMlncRNA_000066	chr1	1464020	1464230	+	21.7273	26.9391	8.10034	30.2356	23.4776	0	39.4812	51.1941	0	6.86147	0	33.6846	18.4955	37.4093	0	27.776	21.8941	0	9.26524	16.4933	0	0	15.2376	51.9924	0	25.7192	16.7713	11.2189	0	0	92.8154	20.7424	0	7.13159	7.79071	85.583	41.4277	15.4638
	MMlncRNA_000068	chr1	1467149	1468223	+	0	1.76253	1.58993	11.8692	11.5204	5.12745	0	10.0483	0	0	18.071	7.71352	0	7.34266	2.63749	5.45185	8.59471	0	5.45572	6.4746	11.549	6.15576	0	6.80334	0	5.04814	6.58372	6.60608	0	0	0	4.07131	0	0	3.05831	3.73292	5.42093	3.03522
	MMlncRNA_000074	chr1	1592492	1593100	+	82.8063	9.33359	28.0652	20.9515	4.06713	6.78819	9.11936	39.0219	24.4396	16.641	15.9494	7.78047	6.40812	3.2403	9.31134	9.62354	22.7569	14.3751	19.2607	11.4289	20.3861	10.8661	21.1175	6.00459	0	8.91093	0	11.661	0	50.5629	0	14.3732	20.214	14.8253	26.9925	62.5985	38.2758	0
	MMlncRNA_000094	chr1	2460355	2460916	+	16.3148	0	0	0	0	0	0	0	0	0	0	0	6.94403	0	0	0	0	0	3.47859	6.19234	0	0	0	13.0135	0	0	0	4.21206	0	0	0	0	0	34.8077	2.92498	57.123	5.1846	0
	MMlncRNA_000109	chr1	3581545	3582149	+	0	0	28.2508	0	0	0	0	7.14179	0	2.39301	0	0	0	0	0	24.2179	0	7.23507	0	0	0	0	0	6.04429	0	0	0	7.82539	0	0	0	7.23414	0	0	0	0	0	10.7863
	MMlncRNA_000120	chr1	4093504	4094765	+	0	9.00817	0	0	1.96267	0	0	0	0	0	0	12.2024	0	0	0	0	1.83029	6.93696	0	0	0	0	0	0	0	0	0	0	0	0	0	0	0	1.19237	0	0	0	0
	MMlncRNA_000125	chr1	4162267	4163063	+	0	0	0	0	3.10776	1.72899	0	2.71066	0	1.81653	0	0	0	0	0	0	28.9815	0	0	0	0	8.30293	0	0	0	0	0	2.97011	0	0	0	0	0	1.88804	0	0	0	0
	MMlncRNA_000133	chr1	4663097	4665017	+	0	2.95896	0	3.32104	41.2599	0	0	0	0	7.53655	0	2.46658	18.2837	1.02725	8.85571	0	1.20241	2.27861	9.15913	2.71741	1.29257	0	0	1.90359	0	14.1248	12.895	0	0	10.6864	0	0	0	3.1333	0	42.8237	0	0
	MMlncRNA_000134	chr1	4667866	4668869	+	0	1.88717	0	0	9.86806	2.74503	0	0	0	11.536	0	15.3381	69.966	5.89643	2.82401	0	2.30063	0	5.84153	1.73312	0	0	0	0	0	2.70257	3.52465	0	0	10.2234	0	0	0	2.99754	0	7.99381	2.90214	0
	MMlncRNA_000135	chr1	4669183	4669683	+	0	3.78187	0	0	24.7194	0	0	0	0	2.88976	0	11.8221	77.8951	11.8164	0	0	0	0	11.7064	17.3657	0	0	0	0	0	5.41592	14.1268	0	0	0	0	0	0	15.0176	0	4.00488	5.81586	0
	MMlncRNA_000137	chr1	4898697	4899660	+	0	3.93095	0	0	0	0	0	0	0	3.00367	0	0	0	0	2.94118	0	4.79217	0	0	19.8553	0	3.43228	0	3.79336	0	0	0	0	0	0	0	0	0	0	0	0	0	0
	MMlncRNA_000141	chr1	5202640	5223705	+	38.3636	0	0	0	0	0	0	0.361572	0	0	3.25127	0	0	0	0	11.2801	0	0	66.0926	0	0	0	47.8908	0	0	0	0	0	0	0	0	0	0	0.503687	0	25.8571	0	0
	MMlncRNA_000142	chr1	5204521	5205939	+	9.6923	0	0	0	0	0.971109	0	0	0	0	0	0	0	0	0	2.06509	0	0	38.5758	0	0	0	9.06311	0	0	0	0	0	0	0	0	0	0	0	0	24.0378	0	0
	MMlncRNA_000143	chr1	5281222	5282216	+	27.645	0	0	0	0	0	0	0	0	0	0	0	0	0	0	8.83528	0	0	3.92958	0	0	6.65069	0	0	0	0	0	0	0	0	0	0	0	0	0	52.4298	0	0
	MMlncRNA_000174	chr1	7871376	7872175	+	11.4611	0	14.9553	0	3.0961	10.335	0	10.802	7.44185	21.7166	48.5659	8.88432	14.6345	7.40002	5.31619	0	0	10.943	7.33112	6.52518	9.31135	0	0	4.571	44.4195	10.1752	4.42344	5.91795	0	51.3213	24.4801	10.9416	0	31.9763	6.1644	2.50806	0	4.07858
	MMlncRNA_000175	chr1	7872882	7874635	+	5.22743	2.16045	8.76999	3.63724	5.64854	7.85635	3.1663	6.15847	1.69711	14.8574	22.1509	3.37679	24.4743	13.5006	3.23296	0	0	4.99113	14.4895	1.98409	9.90946	1.88638	0	1.04242	60.7792	12.3757	4.03506	16.1951	0	40.9634	33.4961	0	0	23.1634	3.74878	1.14393	1.6612	14.8819
	MMlncRNA_000176	chr1	7875623	7876274	+	0	0	5.24286	0	3.7989	4.227	0	6.62697	0	2.22051	14.8975	0	17.9565	6.05319	2.17431	0	0	6.71353	14.9921	5.33757	7.61665	0	4.9312	0	0	8.32324	5.42753	0	0	31.4855	0	13.4253	0	27.6951	2.52123	0	0	0
	MMlncRNA_000177	chr1	7877688	7878154	+	0	0	14.6396	0	10.6076	14.7538	0	4.62611	0	21.7011	41.5982	5.07313	41.7831	8.45113	3.03566	0	0	9.37306	25.1173	0	15.9509	0	0	7.8304	0	11.6205	0	5.06891	0	21.9791	0	0	0	35.4442	7.04	0	6.23929	0
	MMlncRNA_000182	chr1	8243149	8243718	+	0	19.9444	0	0	0	4.8351	0	0	10.4447	5.0799	0	0	27.3863	0	42.2808	0	0	15.3587	0	0	4.35619	0	0	38.4926	124.686	0	0	0	0	18.0075	0	0	0	39.5991	0	17.6004	15.3355	0
	MMlncRNA_000199	chr1	9244406	9245616	+	26.4997	3.12918	2.82275	0	0	9.10324	2.29302	5.35192	0	10.7596	0	1.95636	3.22258	6.51805	1.17064	21.7781	5.72212	7.2291	14.5291	1.43687	8.20158	0	7.96484	7.54913	0	2.24061	0	3.90946	0	0	0	3.61408	10.1654	14.911	6.78712	9.94111	9.62427	2.69435
	MMlncRNA_000206	chr1	9361790	9362882	+	0	0	0	0	0	1.26075	0	3.95314	0	0	0	0	0	7.22174	1.29703	0	0	4.00478	51.8701	9.55196	0	0	2.94157	1.67283	0	12.4125	0	8.66305	0	18.7818	0	20.0213	11.2629	42.6786	3.00794	1.83572	0	5.97047
	MMlncRNA_000207	chr1	9363133	9366183	+	0	0.621015	0	2.09103	0.811827	0.903313	0.910143	13.4538	0	0.474523	0	0.388258	0	10.3486	3.25256	1.92092	2.27122	2.86937	26.912	16.5393	1.62768	0	3.1614	1.19856	0	8.00406	2.31973	7.7587	0	16.8211	12.8378	11.476	16.1394	47.8408	2.15515	0.657636	0	10.6944
	MMlncRNA_000208	chr1	9366356	9366956	+	0	0	0	0	0	0	0	10.784	0	0	0	0	0	3.28343	0	0	0	0	22.77	8.68576	0	0	0	0	0	0	0	3.93873	0	17.0786	0	14.5646	0	22.5339	0	0	0	0
	MMlncRNA_000209	chr1	9368404	9369411	+	0	0	0	0	0	0	0	0	0	0	0	0	0	1.95768	2.8128	0	2.2915	4.34248	11.6367	5.17871	0	0	3.18962	0	0	0	0	2.34839	0	0	58.2859	8.68384	6.1063	23.8852	3.26159	0	0	6.47393
	MMlncRNA_000210	chr1	9369524	9373181	+	0	0	0	3.48809	0.677114	0	0.759116	5.90594	0	0.791564	0	0.323832	0	5.39459	1.93774	0.801085	1.26289	4.78646	21.9119	8.08661	0	0	0	0.499836	0	5.93412	0	1.94137	0	5.61195	0	19.1434	10.0959	34.5545	0.449382	0	0	10.7038
	MMlncRNA_000211	chr1	9373772	9375630	+	0	3.05764	0	0	1.33237	0	0	4.6485	0	0	0	0	0	1.06151	3.05035	0	0	0	18.9292	6.55209	0	0	3.459	0	0	1.45959	0	3.82008	0	5.52139	0	2.35431	3.311	18.6173	0	0	0	7.02068
	MMlncRNA_000212	chr1	9376771	9379288	+	0	0	0	0	0	0	3.3084	3.43192	0	0	0	0	0	3.91847	0	0	0.917326	0	10.8695	8.98357	0	0	2.55372	0.726131	0	4.31037	0	2.82031	0	0	7.77762	1.73815	0	13.1473	0	1.59368	0	11.6623
	MMlncRNA_000213	chr1	9380110	9380505	+	0	0	0	0	0	0	0	5.45554	0	0	0	0	0	0	0	0	0	0	0	0	0	0	0	0	0	6.85196	17.8725	0	0	0	0	11.0522	0	26.5994	4.15111	0	0	0
	MMlncRNA_000214	chr1	9380573	9382534	+	0	0	0	0	0	0	0	4.40447	0	0	0	0	0	4.02312	0.722554	1.49356	1.17728	2.231	9.96415	11.5294	0	3.3728	0	0.931906	0	1.38296	0	1.20651	0	10.4631	9.98168	8.92284	3.13718	7.66955	0.837839	0	0	4.98908
	MMlncRNA_000215	chr1	9382659	9382931	+	0	0	0	0	0	0	0	0	0	0	0	0	0	0	0	0	0	0	28.6442	0	0	0	0	0	0	0	0	8.67099	0	0	0	0	0	22.0478	0	0	0	11.9519
	MMlncRNA_000216	chr1	9382982	9384480	+	0	0	0	0	0	0	0	5.76489	0	0	0	0	0	5.26575	0	0	0	0	7.82508	5.80403	0	0	0	0	0	3.62025	0	0	0	0	0	8.75915	0	9.03462	0	0	0	2.17669
	MMlncRNA_000217	chr1	9386905	9389560	+	0	0	0	0	0	0.518827	0	0.813401	0	0	0	0	0	2.22892	0.533754	1.1033	0	1.64805	7.36056	7.20652	0	0	1.21052	0	0	4.08641	1.33236	4.45629	0	3.86456	14.747	3.29567	0	5.66553	0.618916	0	0	9.8279
	MMlncRNA_000218	chr1	9389792	9390228	+	0	0	0	0	0	0	0	4.94369	0	0	0	0	0	0	3.24405	0	0	0	22.368	7.96361	0	0	0	0	0	12.4182	0	0	0	0	0	0	14.085	20.6604	0	0	0	7.4665
	MMlncRNA_000219	chr1	9390356	9391374	+	0	0	0	0	2.4307	0	0	0	0	0	0	0	0	1.93655	0	0	0	0	11.5111	3.41521	0	0	0	0	0	0	0	2.32304	0	0	0	0	0	5.90683	0	0	0	0
	MMlncRNA_000220	chr1	9391580	9393361	+	0	0	0	0	0	0.77329	0	1.21234	0	0	0	0	0	2.21475	0	0	0	0	17.553	5.85875	0	0	0	0	0	4.56798	0	0	0	5.75997	0	2.45603	0	4.22213	0	0	0	1.83101
	MMlncRNA_000221	chr1	9393718	9394163	+	0	4.24825	0	0	0	0	0	0	0	0	0	0	0	0	0	0	0	0	13.15	3.90145	0	0	0	0	0	6.08381	0	10.6152	0	0	0	0	0	3.37391	0	4.49876	0	0
	MMlncRNA_000222	chr1	9394303	9395085	+	0	0	0	0	0	0	0	0	0	0	0	0	0	2.52023	0	0	0	0	4.99353	6.66685	6.34234	0	0	0	0	0	4.51948	0	0	0	0	0	0	7.68718	0	0	0	0
	MMlncRNA_000223	chr1	9395589	9396290	+	0	0	0	0	0	0	0	0	0	0	0	0	0	0	2.01945	0	0	0	11.1394	7.4361	0	0	0	2.60456	0	0	0	0	0	0	0	6.23455	0	4.28708	0	0	0	9.2959
	MMlncRNA_000224	chr1	9401014	9401601	+	0	0	0	0	4.21239	0	0	7.34827	0	0	0	0	0	10.0681	0	0	0	7.44425	3.32477	2.95927	0	0	0	3.10952	0	13.8438	0	4.02582	0	0	0	0	0	0	0	3.41232	0	16.6473
	MMlncRNA_000225	chr1	9402853	9403725	+	0	0	0	0	0	0	0	0	0	0	0	0	0	0	1.62388	3.35666	0	0	13.4362	15.9455	0	0	0	0	0	3.10811	0	2.71155	0	0	0	0	0	5.17102	0	0	0	11.2126
	MMlncRNA_000226	chr1	9404186	9405350	+	0	0	0	0	0	0	0	1.85441	0	0	0	0	0	1.69385	0	0	0	0	11.7466	0	0	0	0	1.56944	0	2.32908	0	2.03191	0	0	0	7.51357	5.28339	21.958	0	0	0	8.40222
	MMlncRNA_000227	chr1	9406830	9407753	+	0	0	0	0	0	0	0	2.33809	0	0	0	0	0	4.2713	0	0	0	0	10.5788	0	0	0	0	0	0	0	0	0	0	11.1085	21.1949	4.73664	0	8.14267	0	0	0	3.53124
	MMlncRNA_000228	chr1	9408153	9408805	+	0	0	0	0	0	0	0	0	0	0	0	0	0	3.02196	0	0	0	0	11.9753	5.3294	0	0	0	0	0	4.15525	0	0	0	15.7186	0	0	0	2.30439	2.51737	0	0	9.99345
	MMlncRNA_000229	chr1	9409627	9410498	+	0	0	0	0	5.68093	0	0	2.47751	0	0	0	0	0	4.52601	1.62575	0	0	0	6.7258	5.9864	0	0	0	0	0	3.11167	0	0	0	0	0	0	7.05866	1.72565	0	2.30097	0	11.2254
	MMlncRNA_000230	chr1	9416675	9417156	+	0	0	0	0	0	0	0	0	0	0	0	0	0	0	0	0	0	0	28.3916	3.61006	0	0	0	0	0	0	0	4.91116	0	0	0	0	0	0	0	0	0	0
	MMlncRNA_000231	chr1	9419808	9420578	+	0	0	0	0	0	0	0	2.80207	0	0	0	0	0	7.67837	0	0	0	0	10.1425	4.51374	0	0	0	0	46.0902	0	0	0	0	0	0	0	0	19.5171	0	0	0	25.3919
	MMlncRNA_000232	chr1	9431024	9431773	+	6.11261	0	0	0	0	0	0	0	0	0	0	0	0	0	0	0	0	0	10.4265	0	0	0	0	0	0	0	0	0	0	0	0	0	0	2.00635	0	0	0	4.35048
	MMlncRNA_000233	chr1	9433421	9434348	+	0	0	0	0	0	0	0	2.32801	0	0	0	0	0	4.25289	0	0	0	0	10.5332	5.62516	0	0	0	0	0	0	0	2.55084	0	11.0606	0	0	0	12.9721	0	0	0	3.51601
	MMlncRNA_000234	chr1	9434750	9435790	+	0	0	0	0	0	0	0	2.0753	0	0	0	0	0	0	0	0	0	0	18.7797	5.01455	0	0	0	0	0	0	0	0	0	9.86	0	0	0	2.891	1.5791	0	0	3.13435
	MMlncRNA_000255	chr1	10037987	10116731	+	4.29658	7.99084	6.4074	0	6.96406	3.22869	9.10868	4.04947	1.39491	2.71372	4.55163	3.33058	9.14373	11.0966	4.65021	4.11954	9.74154	8.20472	8.24493	10.6001	6.98133	0	7.53313	6.85435	0	1.2715	0	5.54634	0	0	0	4.10183	8.65298	8.46166	1.54062	4.70114	2.73079	1.52899
	MMlncRNA_000256	chr1	10004248	10004975	+	31.4866	13.0132	11.7388	8.76335	6.80463	7.57145	22.8861	2.96757	8.17786	3.97739	0	16.2717	10.7213	0	7.78929	8.05046	0	0	45.6517	7.17053	6.8215	13.6348	4.4164	12.5577	0	7.45433	29.1655	19.5097	0	56.397	0	6.01189	8.45488	20.6699	11.2901	57.8783	8.0048	22.4098
	MMlncRNA_000261	chr1	10166806	10167119	+	43.8005	54.3072	59.8755	81.2703	23.6645	48.274	17.6869	34.4012	9.48006	46.1073	61.8674	41.4979	0	25.1381	54.1777	46.6619	51.493	27.8804	56.034	72.0402	79.0773	42.1493	20.4786	64.0522	0	51.848	22.5398	52.7715	0	130.755	0	153.322	39.2048	47.9225	78.5274	12.7799	139.192	83.1302
	MMlncRNA_000262	chr1	10167824	10169236	+	25.9559	38.8866	36.2882	40.6351	40.3173	41.935	31.4434	35.1656	18.9601	34.8367	61.8674	36.887	38.6664	41.8968	39.1284	31.1079	37.598	9.29346	44.2738	30.7864	59.7473	49.1742	25.0294	40.1135	50.298	30.7247	15.0265	38.5316	0	43.585	55.4397	102.215	65.3413	15.9742	50.0249	21.2999	37.1178	69.2752
	MMlncRNA_000263	chr1	10176332	10177322	+	18.5044	36.3266	37.9433	19.313	54.9863	40.325	28.0206	58.8603	30.0377	32.1402	39.2056	45.4227	23.6279	31.8602	37.1937	26.6128	20.9772	17.6679	57.2089	29.8495	50.1116	53.4203	9.73302	38.7451	35.8583	21.9042	17.8544	31.0528	0	20.715	19.7619	52.9968	18.6332	13.6659	54.7394	26.3207	64.6846	49.3874
	MMlncRNA_000264	chr1	10200453	10202583	+	12.9079	30.2301	24.8636	29.9377	29.0578	35.5656	22.1522	34.469	13.9687	32.6105	77.4867	22.791	21.9759	25.9284	52.5549	35.753	34.6854	28.757	34.861	39.1939	47.7729	18.6319	31.6837	32.604	50.0266	47.1117	9.96364	42.2115	0	28.8998	9.19008	22.5918	25.9955	31.0698	21.599	14.1233	43.7541	42.8719
	MMlncRNA_000267	chr1	10224647	10225924	+	25.1105	34.099	28.085	14.9759	15.5047	21.565	21.7281	42.2612	2.32922	29.4539	68.4027	23.1725	36.6436	26.2494	37.7153	20.6364	16.2664	10.2752	47.4209	36.7616	68.0015	18.1229	47.7994	40.0588	55.6112	27.6009	13.8449	33.3406	0	24.0945	15.324	37.6707	33.7137	34.1457	37.3016	12.5599	43.3186	38.2965
	MMlncRNA_000268	chr1	10228908	10229823	+	5.00486	26.8901	27.9886	34.8238	27.0402	28.583	24.2519	44.8116	9.74915	26.8691	53.0195	15.5185	17.0417	21.543	49.5249	38.3891	40.3463	19.1145	42.6848	41.7915	54.2146	28.8971	28.0798	49.9017	38.7943	41.4708	7.72653	64.6064	0	67.2331	21.38	43.0021	33.598	60.782	44.8646	17.5236	44.5333	74.8036
	MMlncRNA_000282	chr1	10555402	10559618	+	105.452	21.1173	110.648	28.7443	42.2897	57.5121	23.0471	16.3938	24.0003	16.1359	20.73	8.98896	20.3595	10.2949	16.4726	10.4234	14.2413	26.9878	10.6626	18.1556	18.842	19.6154	15.2485	42.4907	25.2802	16.7294	2.51749	25.8217	0	21.9062	23.2204	17.6436	16.0556	15.3438	31.9647	156.538	84.9872	33.2708
	MMlncRNA_000283	chr1	10559671	10561451	+	16.6859	15.5163	20.2177	5.80502	20.2839	47.6471	5.05341	13.7605	8.12577	13.1735	26.5146	5.38934	10.653	7.18231	10.3196	5.33279	21.0175	11.9487	10.6732	15.833	6.77806	9.03199	2.92551	49.9108	64.6689	17.2827	3.21997	2.15394	0	9.33964	35.6398	11.9472	5.60068	17.7998	29.9152	43.8168	45.0716	8.90681
	MMlncRNA_000284	chr1	10561824	10562831	+	9.09614	11.2781	40.6946	18.9873	24.5723	86.1252	11.0192	6.42974	11.8125	7.1814	9.63609	7.05105	27.101	13.7037	32.3472	8.72133	11.4575	17.3699	9.69725	27.6198	27.0965	26.2597	9.56887	32.65	0	5.38369	7.02133	18.7871	0	10.1828	0	34.7353	12.2126	25.378	37.5083	39.8104	54.9218	25.8957
	MMlncRNA_000285	chr1	10563931	10565764	+	4.99941	12.3973	15.8429	10.4357	9.45375	18.0328	21.1973	14.1356	12.9847	7.10465	5.29617	9.68846	10.6394	7.53183	6.95685	9.58681	22.6701	9.54682	1.06596	20.873	20.3083	7.2164	5.25922	24.9236	0	1.47949	0	16.7794	0	11.1933	21.3567	4.7728	13.4245	4.10241	29.5784	12.0343	65.1383	16.0119
	MMlncRNA_000286	chr1	10566600	10567310	+	12.8958	21.3189	21.6351	17.9458	13.9346	73.6486	7.8111	18.2312	8.37339	18.3262	0	4.99821	0	19.4281	19.9388	12.3644	38.9844	18.4693	8.2488	22.0259	20.9538	9.30723	4.522	48.8602	99.9594	15.2651	9.95429	23.3056	0	14.4364	0	30.7782	8.65704	16.9313	41.6162	16.932	32.7848	18.3565
	MMlncRNA_000287	chr1	10569779	10571988	+	22.8186	15.4321	28.6151	11.547	19.053	59.2354	22.6168	14.6633	6.73471	10.4816	0	7.5041	28.2537	14.2866	17.3197	15.9115	19.8582	13.8645	15.0382	18.1091	22.4708	23.9545	8.72889	39.7118	16.0794	8.59441	1.60125	21.4224	0	27.8668	0	15.8431	2.78514	11.5751	51.3235	17.25	58.0113	14.7641
	MMlncRNA_000288	chr1	10572148	10572800	+	0	14.5078	36.6438	19.5397	15.1723	37.9848	12.7573	33.0841	9.11712	22.1711	29.7494	3.6281	5.97633	3.02196	4.34196	13.4626	10.6118	13.4065	2.99382	37.3058	15.21	20.2678	9.84729	33.6	0	20.7762	5.41922	10.8752	0	31.4372	0	40.2143	18.8519	9.21755	32.7258	6.14532	62.4693	14.9902
	MMlncRNA_000289	chr1	10572998	10574100	+	29.0945	15.4601	23.2435	23.1359	22.4559	56.2195	5.03508	15.6692	8.0963	13.1258	26.4184	7.51771	14.1525	17.8907	20.5643	13.2836	20.9413	19.8423	1.77241	12.6205	15.7581	14.9987	14.5745	43.0992	64.4344	12.3	0	25.7535	0	9.30577	0	43.6475	16.7411	23.1922	34.2777	23.6481	66.0414	23.6654
	MMlncRNA_000290	chr1	10578487	10579597	+	24.7585	6.82167	21.5377	11.4846	15.6059	37.2098	7.49823	7.77819	10.7173	7.81874	17.4855	8.5298	10.5379	12.4333	12.7601	2.6376	14.5534	15.7596	8.79823	25.0592	22.3495	5.95629	11.5757	41.1431	0	9.76914	0	14.9147	0	9.23876	0	7.87876	16.6206	9.48097	36.9901	23.4778	65.5659	26.4318
	MMlncRNA_000291	chr1	10580354	10581007	+	7.00987	14.4856	26.1341	9.75492	18.9364	50.5689	12.7378	19.8201	9.10318	26.5646	29.7039	14.4902	17.9016	0	30.3473	4.48069	14.1274	26.772	14.9462	26.6062	0	45.5328	24.5806	39.14	0	12.4467	10.8219	25.3368	0	15.6946	29.945	20.0764	18.8231	6.90259	35.1893	33.7476	71.2844	9.97817
	MMlncRNA_000292	chr1	10581333	10585239	+	19.9477	17.9433	27.9977	16.3289	12.0452	62.7808	14.9255	13.8239	12.9523	17.4162	14.9166	9.39899	14.9829	14.6473	21.4081	11.2505	16.5537	21.2867	12.5094	22.2683	22.8792	28.7936	14.8125	29.4828	9.09536	14.5843	9.05747	15.7529	0	18.39	15.0377	28.0052	7.87708	15.0207	41.2328	21.0556	68.6114	16.7026
	MMlncRNA_000293	chr1	10588468	10590091	+	22.5835	15.1671	18.944	15.7136	24.4028	45.8203	10.2593	11.9726	10.9978	8.02336	5.98102	9.48245	21.6274	9.72089	13.967	16.2397	17.0677	29.6487	4.81519	22.5006	10.7027	32.5982	23.7572	24.7689	21.8815	15.0372	2.17903	18.9491	0	6.32036	0	26.9498	7.58024	15.7519	29.3543	14.826	55.6196	18.0824
	MMlncRNA_000294	chr1	10591660	10592681	+	22.4288	14.8315	11.7067	12.4848	14.5414	39.1019	0	8.45555	0	25.4989	9.50409	6.95446	19.0927	0	20.807	2.86729	6.78032	12.849	13.3902	18.7285	2.42958	12.95	15.7296	26.8356	0	7.9649	6.92515	25.4784	0	20.0866	0	17.1298	0	10.3066	24.1268	11.7795	39.9144	6.38525
	MMlncRNA_000295	chr1	10597411	10599143	+	21.1631	33.8928	40.4363	22.0879	22.8679	42.9384	16.0233	36.152	27.4829	25.0624	22.4193	25.291	33.7785	21.635	22.9049	28.7457	43.984	45.4645	28.202	38.1545	30.0886	42.0034	33.3944	45.3671	20.5052	17.2228	0	25.9529	0	17.7685	33.902	27.7803	35.5173	11.2879	43.6334	28.9447	77.3413	24.4762
	MMlncRNA_000296	chr1	10608240	10611745	+	19.614	24.8594	27.3	16.3769	26.1394	36.9459	21.3847	17.8698	16.1318	22.7117	30.4749	11.4876	14.4704	19.1368	26.2827	19.2238	22.3999	14.9819	15.0554	34.2451	26.9124	24.537	21.0919	19.2957	20.2713	16.2524	5.04671	25.6568	0	20.4934	16.7576	19.9733	33.3565	5.57956	27.663	10.3012	23.2701	26.9889
	MMlncRNA_000297	chr1	10612681	10613494	+	22.528	11.6383	41.9944	7.83749	30.4285	10.1573	3.41136	18.5783	0	35.5718	47.7306	10.1868	23.9714	14.5455	17.4159	21.5998	28.3763	21.5097	28.8201	40.6154	42.7056	16.2591	11.8494	22.4619	0	20.0003	8.69472	23.2647	0	25.2193	24.059	16.1302	0	11.0916	22.2141	17.2545	32.2159	48.1011
	MMlncRNA_000298	chr1	10615308	10615988	+	20.1958	27.8226	15.0588	18.7363	36.3713	18.2115	12.2328	12.6895	0	6.37784	28.5262	22.6131	34.3837	11.5908	12.4903	17.2121	6.78364	32.1382	8.61218	10.2205	3.64615	4.85862	4.7212	2.68487	52.1814	19.922	5.1964	24.3322	0	15.0723	0	0	9.0384	0	14.4832	8.83897	25.6718	23.9564
	MMlncRNA_000299	chr1	10616779	10617001	+	0	25.4895	53.6512	57.2172	88.8568	18.5382	37.3567	29.0636	40.0458	64.9224	0	10.624	17.5002	26.5472	25.4287	26.2813	0	98.1439	26.3	31.2116	55.6733	89.0238	0	40.9955	159.352	24.3352	0	10.6152	0	46.0281	0	19.6262	55.2032	13.4957	36.8574	0	26.1323	73.1583
	MMlncRNA_000300	chr1	10617142	10629607	+	23.9397	12.3676	24.5443	24.9858	9.70059	10.7938	32.6261	11.2814	15.5443	18.9004	0	17.0109	10.1894	10.3046	18.5072	15.3022	3.01544	17.1432	12.7609	24.9876	12.9662	17.2779	12.5919	9.54777	92.7821	14.1691	0	27.8128	0	26.7996	0	11.4273	16.0709	11.7867	6.43802	15.7163	19.0192	12.7788
	MMlncRNA_000301	chr1	10620992	10621334	+	40.0973	16.5719	19.932	37.1995	64.9911	8.03501	16.1915	44.0896	8.67854	29.5463	28.3183	20.7214	56.8884	23.0127	16.5324	17.0867	6.73419	25.5231	11.3992	35.5112	14.4783	67.5249	9.37358	21.3224	0	15.8214	20.6341	13.8028	0	29.925	0	25.5198	0	4.38707	23.9627	11.6994	8.49489	19.0254
	MMlncRNA_000302	chr1	10634173	10636284	+	17.3654	19.7366	21.041	21.1449	23.4553	27.4035	7.88877	15.3437	9.86609	25.3634	41.3914	11.7785	16.6302	20.5556	22.1508	11.0999	17.4987	14.5078	19.4386	30.4838	17.6351	10.9664	6.08928	16.4487	50.4767	28.2643	10.0533	25.7789	0	14.5799	9.27275	8.28912	14.5719	18.5246	11.675	17.1004	15.1758	13.9042
	MMlncRNA_000303	chr1	10640713	10641282	+	24.1287	26.5925	29.9855	11.1925	34.7633	36.2632	0	22.741	10.4447	33.0193	85.2033	16.6256	13.6931	3.462	9.94843	46.269	28.3663	23.038	17.1488	33.5799	21.7809	11.6095	16.9218	16.0386	124.686	28.5619	6.20834	33.2236	0	0	0	7.67834	0	15.8396	5.76786	28.1607	15.3355	5.72432
	MMlncRNA_000304	chr1	10643539	10645700	+	17.1783	19.524	24.817	5.97632	19.7223	25.172	15.6076	36.4282	8.36554	25.7683	22.7475	10.5419	16.451	12.0157	17.9281	8.23523	10.8189	10.2511	9.15675	27.7104	17.4452	4.64925	15.0592	18.8406	33.2886	11.4381	4.97248	27.7187	0	14.4228	27.5186	6.14986	20.1808	16.2106	7.69949	5.63873	21.8361	27.5089
	MMlncRNA_000305	chr1	10646034	10646676	+	28.5192	11.7867	47.8462	29.7654	26.9645	21.4308	8.63716	20.1592	9.25891	13.5095	30.2121	11.0536	6.06928	12.2758	28.6617	18.2294	10.7768	6.80749	15.2019	24.3553	30.893	10.2915	5.00022	8.53063	0	12.6596	0	36.8146	0	47.8892	30.4573	0	47.8628	11.7011	23.0087	9.36134	9.06298	25.3722
	MMlncRNA_000306	chr1	10648392	10649215	+	0	25.2936	33.1878	7.74238	15.0296	10.034	3.36996	10.4873	10.8376	15.813	11.7878	7.18796	4.7361	4.78966	17.2045	14.2251	14.0159	10.6243	23.7253	10.5585	15.0669	0	19.5093	13.3136	43.1257	32.9293	4.2946	31.6007	0	12.4566	0	5.31147	37.3492	7.30469	7.97981	14.61	3.5361	19.7989
	MMlncRNA_000307	chr1	10659557	10660201	+	7.10768	14.6877	21.199	19.7821	7.68026	21.3644	17.2208	6.69889	9.2302	22.4461	30.1184	7.34621	18.1514	18.3567	24.177	9.08641	17.9056	13.5728	9.09286	35.0707	11.549	15.3894	9.96942	8.50418	0	12.6204	0	25.6903	0	0	30.3629	0	0	13.9978	15.2915	9.33231	22.5872	45.5283
	MMlncRNA_000308	chr1	10661947	10663057	+	33.0114	23.8758	21.5377	28.7116	13.3765	24.8065	7.49823	13.6118	8.038	14.3344	17.4855	13.8609	10.5379	17.7618	15.3122	10.5504	16.6324	7.87978	8.79823	31.324	26.8194	0	5.78783	14.8115	31.9852	19.5383	0	10.6534	0	0	0	11.8181	11.0804	0	11.8368	3.61196	15.7358	26.4318
	MMlncRNA_000321	chr1	11348944	11349676	+	6.25437	5.16976	6.99525	0	16.8955	0	7.57666	17.684	12.1831	9.87565	13.2513	8.08033	0	8.07643	7.73616	11.9933	3.1512	11.9433	16.0024	0	6.77497	4.51394	0	0	0	11.1052	0	6.45888	0	0	0	0	0	0	4.48524	10.9492	11.9253	0
	MMlncRNA_000333	chr1	11978837	11981507	+	1.71638	2.83747	3.8394	2.38851	3.7093	0	3.11888	1.61767	5.57233	3.2522	0	2.66097	2.92216	0.738802	0.530757	0	3.45912	0	19.03	0.651459	3.7185	2.47751	0	4.79176	0	4.06346	10.599	2.65876	0	7.68571	0	4.91575	2.30444	45.0697	3.69264	0	3.27265	7.32953
	MMlncRNA_000376	chr1	14160742	14162491	+	2.61969	1.0827	5.86002	0	0	3.14972	9.52062	3.70353	11.907	14.8914	5.55039	2.7076	4.46005	5.63811	4.86052	3.34899	2.6398	20.0101	5.58562	7.95451	21.2831	3.78139	5.51167	4.1792	0	9.30301	38.4207	6.76337	0	5.86529	11.1909	7.50283	7.03446	4.29933	2.81801	0	0	26.1029
	MMlncRNA_000378	chr1	14181023	14186564	+	1.65444	10.9403	4.62605	0	1.78772	4.97295	4.00844	3.11857	8.59398	15.6742	3.5053	5.34363	2.11253	10.326	5.62763	3.7013	5.835	17.3762	4.23305	8.79129	19.2656	1.79108	6.38155	5.9385	0	9.30245	45.9744	7.26129	0	7.40834	0	3.94862	3.33191	6.78801	0.296615	3.62044	6.83485	7.65377
	MMlncRNA_000380	chr1	14250113	14255540	+	0.844594	11.17	3.46369	1.17533	9.12632	4.82352	7.16209	3.98009	10.4197	14.9365	14.3157	4.36469	2.87586	11.27	6.79052	5.39862	9.36187	21.7732	1.44065	8.01422	22.415	1.8287	7.1079	5.05269	0	9.49782	52.1555	10.4665	244.831	30.2557	21.6478	8.86941	17.0094	8.87113	2.42276	4.43577	4.2944	27.6514
	MMlncRNA_000381	chr1	14269075	14271911	+	1.61595	11.3536	1.80737	2.24876	10.4768	5.82871	8.80917	5.33054	24.1329	19.3921	13.695	6.68073	5.50236	11.1292	9.99401	8.26329	8.95598	30.8581	2.06729	9.81345	13.1285	1.16627	10.1996	3.8669	0	8.60782	52.389	13.3503	0	36.18	27.6123	6.17082	26.0352	6.8953	0	3.53621	3.08116	24.1523
	MMlncRNA_000382	chr1	14274185	14282707	+	2.68946	7.55842	2.60697	0.74853	2.61551	3.88033	6.51612	2.53478	7.33445	12.9098	13.6757	4.30856	3.20519	9.72431	6.81963	3.09437	5.96225	25.1653	1.60563	4.4915	12.8186	1.55284	6.41293	3.86145	4.16937	12.416	48.9936	6.11028	0	9.63441	43.658	8.72968	9.38836	6.70903	0.578613	2.35416	3.07682	27.9466
	MMlncRNA_000383	chr1	14302359	14304533	+	0	11.3248	0.785827	0	1.1388	5.06852	5.10684	0.993284	21.8979	17.9723	17.8633	5.44633	3.58855	7.25826	1.30359	5.38918	2.12398	28.1752	4.49417	5.60015	11.4162	3.0425	14.7823	0.840643	16.3382	3.74259	39.0483	5.44179	0	23.596	27.0125	4.02451	8.48986	6.22662	0.755789	0	6.69827	28.5032
	MMlncRNA_000384	chr1	14310723	14311394	+	6.82211	5.63904	5.08682	0	3.68584	12.3036	8.26442	3.21487	8.85934	23.6986	0	7.05105	0	5.87304	0	4.36067	13.749	32.5686	0	2.58936	7.38996	0	9.56887	2.72083	0	20.1888	57.926	3.52259	0	0	29.1429	0	18.3189	2.23923	0	5.97157	0	9.7109
	MMlncRNA_000385	chr1	14312953	14315855	+	1.57921	12.4008	2.9438	0	2.55965	2.8481	0.956544	2.97677	15.381	15.9589	16.7296	4.89663	1.34431	14.9547	4.39506	8.07542	7.16102	19.6017	0	2.39759	16.2513	1.13976	7.75266	5.03865	12.241	5.60808	52.4169	5.70798	0	21.2145	40.4769	3.01526	12.7216	12.4404	1.69877	5.5293	2.0074	32.5949
	MMlncRNA_000386	chr1	14315931	14320247	+	1.06195	10.5335	3.56325	1.47781	6.31126	7.02249	7.07559	3.00263	10.3431	16.7682	4.49997	3.84157	2.71198	12.3419	4.59743	2.03639	8.56086	16.2232	0	6.85217	10.9283	0.766439	4.46857	3.38828	0	4.39973	48.3638	6.58007	0	11.8882	31.7555	5.06909	11.4064	3.48567	0.761566	2.78867	4.72463	24.1861
	MMlncRNA_000387	chr1	14320314	14323017	+	0	11.2113	5.68881	0	1.83201	3.0577	9.24246	5.59273	3.3026	14.4563	3.59215	3.94275	11.546	13.1361	1.57284	7.58601	6.83381	17.8067	0	9.00912	8.26451	1.22364	7.13419	1.35237	13.1419	9.03121	54.9658	5.25262	0	7.59191	14.4852	4.85575	9.10525	6.12146	1.21586	2.22609	1.07757	25.3403
	MMlncRNA_000391	chr1	14329808	14331089	+	0	7.3897	3.99962	0	3.86409	8.59909	8.66411	1.68517	2.32195	18.0689	0	1.84801	9.13232	3.07853	8.8465	2.28578	3.60348	30.7293	1.52493	4.07188	17.4316	2.5809	12.5395	5.70483	0	8.46608	57.9671	12.9253	0	48.0387	30.5524	6.82785	19.2048	8.21635	1.28225	1.56509	4.54563	53.4478
	MMlncRNA_000392	chr1	14331203	14331963	+	0	7.46932	4.49191	0	0	0	7.29789	0	3.91162	17.1221	12.7637	3.11321	5.12818	12.9654	0	0	12.141	34.5116	5.13789	13.7192	6.5257	0	16.8996	4.80525	0	3.56554	46.5013	9.33185	0	40.4636	77.2039	0	16.1765	5.93206	2.16011	0	0	38.5884
	MMlncRNA_000393	chr1	14332567	14334832	+	0	6.68921	5.27988	2.81541	4.37226	3.64873	3.67632	1.90679	6.56827	15.3338	12.8595	2.6138	1.72222	6.96678	6.25618	6.46595	4.07737	21.2486	0.862739	5.37526	15.3409	1.46016	4.25658	2.42065	0	4.78972	45.2885	7.31256	0	13.589	17.2851	1.93144	2.71631	13.2813	0	1.77091	6.42928	30.2383
	MMlncRNA_000394	chr1	14335299	14337726	+	0	5.46253	4.22366	0	2.04027	2.83773	2.28735	4.44891	14.7121	11.3293	12.0015	0.975763	1.60731	5.6892	2.91938	4.82763	4.75665	23.4365	0.805175	4.29995	11.2493	2.72547	1.32419	1.50609	0	6.70522	58.299	13.6493	0	8.45491	40.3296	1.80258	2.53507	11.1556	0	3.30551	4.80024	14.7823
	MMlncRNA_000395	chr1	14337836	14338885	+	0	10.827	0	6.07592	2.35894	1.31238	7.93385	0	5.66998	12.4095	0	3.3845	0	3.75874	4.05043	19.5358	6.59951	16.6751	1.86187	0	14.1887	0	36.7445	1.74133	0	7.75251	47.1834	6.76337	0	0	55.9545	4.16824	23.4482	5.73244	0	3.8218	0	37.2898
	MMlncRNA_000396	chr1	14339154	14340308	+	0	6.56179	1.4798	0	4.28898	4.77231	12.021	7.48188	5.15453	10.0278	8.40968	2.05121	0	5.12556	3.68221	15.2227	5.99955	34.1082	1.69261	1.50654	12.8988	0	22.2694	1.58303	0	4.69849	58.2132	2.04951	0	26.6604	0	3.78931	10.6583	5.21131	1.42324	5.21155	10.0909	28.2499
	MMlncRNA_000397	chr1	14340415	14341937	+	3.01015	7.46442	3.36672	0	8.13159	4.52398	7.2931	2.83702	11.7271	13.3085	6.37766	3.88896	2.56241	6.47846	12.1008	5.77223	7.58315	17.2445	2.56726	4.57005	6.52141	0	4.22211	1.20052	0	14.2528	55.765	9.32572	0	6.7395	12.8589	2.87371	12.1244	11.8563	0	1.31743	0	19.2815
	MMlncRNA_000398	chr1	14342154	14343129	+	0	7.76524	1.7512	0	2.53779	2.82378	5.69026	0	9.14981	14.8337	39.8081	3.64112	0	14.1531	1.45251	3.00243	4.73325	17.9394	0	5.34851	7.63226	3.39008	0	1.87336	0	13.9005	47.135	7.27617	0	10.5167	20.0656	0	18.9195	20.043	3.36853	2.05579	0	33.431
	MMlncRNA_000399	chr1	14343380	14343948	+	0	13.3196	3.00382	0	0	4.8436	14.6407	0	15.6946	10.1776	0	2.08186	0	10.4043	0	10.3001	0	7.69283	6.87158	6.11616	8.72769	0	28.2525	3.21335	0	9.53735	62.1925	12.4807	0	36.0782	0	0	10.8175	0	0	3.52627	15.3625	28.6719
	MMlncRNA_000400	chr1	14344084	14346232	+	0	9.69842	4.772	0	0	6.4123	6.46079	0	19.3924	14.8213	13.5596	3.30733	1.81598	7.34608	6.59679	5.45439	3.22452	26.4792	2.72913	0.809701	15.0206	0	8.97666	4.25407	16.5359	6.31312	41.1674	3.30458	0	14.3289	54.6786	10.183	8.59258	9.80303	0	4.66833	1.35586	28.848
	MMlncRNA_000401	chr1	14346756	14348045	+	0	5.87509	2.64988	0	1.92006	2.13644	0	0	11.5378	13.4676	0	3.6731	3.02523	9.17833	2.19791	2.2716	3.58113	23.7524	1.51548	5.3955	9.62414	0	7.47707	11.3389	0	16.8271	43.8915	11.0101	0	23.8704	15.1814	10.1783	33.4	8.1654	0	3.11077	2.25872	17.7054
	MMlncRNA_000402	chr1	14348472	14349078	+	0	6.24289	2.81577	0	0	2.27019	0	0	4.90402	9.5405	0	5.85458	0	6.50194	2.3355	0	0	72.1123	0	5.73327	8.18131	5.45094	5.29677	0	0	8.94029	23.3196	7.7996	0	33.8196	32.2637	0	20.2806	7.43706	0	3.30551	9.60049	16.1262
	MMlncRNA_000404	chr1	14358878	14360797	+	0	9.86832	4.45097	0	1.29004	2.87084	18.8016	1.1252	7.75193	12.8188	0	3.08483	2.03258	9.25003	0.73836	0	1.20304	6.8394	0	1.81255	9.0527	0	1.67455	2.85687	0	2.82643	42.3913	2.46581	0	0	0	4.55901	9.61742	7.05359	0.856167	2.09005	4.55273	16.9941
	MMlncRNA_000405	chr1	14368185	14369207	+	0	9.2606	1.67075	0	4.84239	4.04107	8.14324	2.11182	20.3687	14.1522	9.4948	0	0	7.71589	2.77156	0	0	4.27881	1.91101	0	14.5632	0	6.28571	3.57458	0	5.30475	48.4287	4.62792	0	20.067	19.1438	8.55651	6.01677	1.47093	0	1.96134	5.69648	22.3265
	MMlncRNA_000406	chr1	14369968	14371694	+	0	7.67981	0.989677	0	1.43421	1.59583	6.43161	1.25095	5.17094	11.7364	11.2486	3.42958	2.25973	5.7132	0.820875	0	9.36236	17.7421	0	7.05289	18.691	0	7.44676	2.11743	0	1.57115	49.1778	9.59482	0	11.8868	56.6996	5.0685	3.56407	4.35659	0.951848	2.32362	0	26.4505
	MMlncRNA_000407	chr1	14372088	14372728	+	0	14.7794	2.66642	0	7.72819	6.44931	4.33205	0	4.6439	13.5517	15.1532	1.84801	0	9.2356	4.42325	4.57156	14.4139	20.4862	3.04987	0	19.3684	0	10.0316	2.85242	0	8.46608	66.2481	0	0	16.0129	0	0	0	7.04259	0	3.13018	0	25.4513
	MMlncRNA_000408	chr1	14379756	14381383	+	0	4.65533	3.14958	0	6.08571	5.07864	3.41136	2.65404	10.9708	12.4501	0	3.63813	2.39714	10.9091	0.870793	1.79998	2.83763	18.821	1.20084	3.20648	9.15121	2.03238	7.89961	3.36929	0	13.3335	41.2999	4.36212	0	6.30483	60.1476	5.37672	3.78081	6.47012	1.00973	3.69738	0	26.0548
	MMlncRNA_000409	chr1	14384551	14385555	+	0	11.3117	0	0	0	2.7423	2.76303	6.44893	8.88579	10.084	19.3297	3.53605	0	5.89057	4.23179	5.83158	0	26.1327	0	3.46278	7.41202	0	0	3.6386	0	2.69988	45.7749	2.3554	0	10.2132	38.9732	4.35488	24.4981	14.9728	0	7.98586	0	22.7264
	MMlncRNA_000410	chr1	14385699	14386218	+	0	25.5058	3.28687	0	0	10.6	10.6802	0	11.449	36.1943	0	4.55606	7.5049	0	5.4525	0	13.3259	42.0886	0	6.69249	9.55011	0	6.18296	3.51615	0	10.4361	13.6106	0	0	19.739	37.6616	0	11.8368	8.68134	0	3.85855	0	37.6484
	MMlncRNA_000411	chr1	14387644	14388416	+	0	7.35337	6.63327	0	6.4085	3.56534	0	0	11.5527	13.1105	0	1.53244	0	12.7642	3.66792	0	5.97627	11.3253	0	0	3.2122	0	0	0	0	7.02038	22.8897	9.18698	0	0	0	0	7.96268	9.73328	0	2.59566	3.7694	42.2104
	MMlncRNA_000412	chr1	14393568	14395033	+	0	5.16976	4.6635	0	1.68955	1.87995	5.6825	0	2.03052	15.801	0	3.23213	0	9.4225	3.86808	3.99777	3.1512	20.9008	0	2.37387	6.77497	0	2.19314	4.98881	0	1.85087	43.4499	4.84416	0	7.00154	13.3588	2.98544	12.5958	5.13222	0	2.73731	0	4.45138
	MMlncRNA_000413	chr1	14403658	14404636	+	0	5.80608	0	0	2.53001	0	2.83641	2.20673	0	7.39413	9.92153	1.20999	3.98626	6.04701	5.79224	2.99323	0	4.47111	1.9969	3.55475	7.60887	0	6.56821	1.86762	0	11.0863	54.2199	4.83591	0	10.4844	20.0041	13.4116	0	15.3704	0	2.04949	0	23.33
	MMlncRNA_000414	chr1	14409517	14410227	+	12.8958	2.66486	0	0	0	7.75248	15.6222	0	0	10.1812	0	3.33214	5.48881	0	1.99388	8.24295	3.2487	6.15643	0	4.89465	13.9692	0	4.522	5.14318	0	0	39.8172	3.32937	0	0	0	0	0	4.23281	0	2.82201	0	50.4803
	MMlncRNA_000415	chr1	14412025	14412812	+	0	4.80893	0	0	0	1.74874	0	2.74161	7.55518	9.18636	0	6.01308	0	2.50424	0	0	0	16.6645	2.48092	2.20818	6.3021	4.19888	0	0	0	3.44337	44.908	3.00403	0	13.0257	49.7057	5.55413	15.6222	7.6384	0	2.54625	0	20.7034
	MMlncRNA_000416	chr1	14422739	14423995	+	3.64714	7.53667	4.07917	0	1.97047	1.09626	4.41821	1.71869	4.73626	9.21413	7.72727	3.76953	3.10465	4.70964	2.25561	0	5.51272	6.96455	0	2.76857	3.95072	0	5.11558	1.45457	0	2.15861	45.0438	9.41599	0	16.3314	15.58	3.48182	9.7934	14.3653	0	0	2.31802	10.383
	MMlncRNA_000417	chr1	14425469	14426433	+	0	3.92688	1.77116	0	2.56672	0	5.75512	0	15.4235	10.502	0	1.22754	0	4.08982	4.4072	3.03665	4.78721	13.6079	0	7.21263	5.14617	3.42872	0	0	0	0	51.3394	7.35911	0	10.6365	0	0	0	6.23737	1.70346	0	0	6.76241
	MMlncRNA_000418	chr1	14443840	14444763	+	0	0	1.84975	0	0	0	6.01049	0	9.66474	6.2674	0	2.56402	4.22353	4.2713	3.06851	3.17139	4.99963	9.4745	0	3.76634	8.06178	0	0	0	0	2.93656	45.9578	2.56188	0	0	0	0	0	9.77121	0	0	0	3.53124
	MMlncRNA_000419	chr1	14477308	14478443	+	0	5.00366	1.50455	0	0	1.21303	0	1.90175	2.62037	3.82334	0	1.04276	0	3.47419	2.49586	2.57955	2.0333	7.70637	0	3.06346	2.18576	0	5.66046	1.60951	0	0	37.3812	4.16757	0	9.03544	17.2395	3.85269	5.41827	1.32462	2.89409	0	0	0
	MMlncRNA_000420	chr1	14714492	14722438	+	0.576879	11.4441	1.07536	0.802783	2.4934	3.46798	4.54247	2.44665	5.61861	12.3881	0	1.34154	2.94643	10.1808	2.67582	1.84369	6.10374	15.9732	1.968	4.16018	5.62407	0.416348	7.28231	0.920296	0	6.14581	20.4835	2.38297	0	12.9159	32.0363	8.26095	9.2943	2.84025	0.827402	2.01983	1.09994	20.9395
	MMlncRNA_000421	chr1	14496594	14497896	+	0	0	0	0	0	0	4.26224	0	0	1.11111	22.3634	0.909115	0	0	4.35196	0	0	3.35934	0	0	0	0	0	2.80644	0	4.16482	35.306	0	0	0	0	0	4.72383	0	0	4.6196	2.23618	17.5288
	MMlncRNA_000422	chr1	14501719	14520135	+	0	15.3881	3.94787	5.70424	4.61382	7.49529	7.65541	2.41457	5.54493	18.4464	10.8559	5.38404	4.07091	9.55719	3.16888	2.40176	7.91685	18.9165	1.16532	7.00116	12.2107	0.493066	5.50989	3.67832	10.591	7.88479	22.1485	4.93861	0	21.4141	30.6434	7.50041	15.5931	7.84842	0.979862	4.33552	4.34207	31.6051
	MMlncRNA_000423	chr1	14520232	14528137	+	0	12.2224	1.94568	2.42084	5.95254	5.05465	6.32219	1.91282	5.64775	15.5655	6.14292	4.49498	1.97447	8.48641	2.86901	2.22391	5.55107	14.9488	1.23638	7.92332	9.42206	0	6.50673	2.77521	13.4843	5.14807	14.7709	6.28773	0	25.9657	14.8627	4.42869	14.7923	12.3716	1.03962	4.82197	5.15969	29.3022
	MMlncRNA_000424	chr1	14528341	14529274	+	0	10.143	1.82995	0	10.6076	5.90151	11.8923	0	3.18709	7.75038	0	1.26828	0	4.22557	1.51783	0	0	14.0596	2.09311	1.86301	7.97546	0	3.44233	3.9152	0	2.90511	15.1553	7.60336	0	10.9896	20.9679	14.0578	6.5901	3.2222	0	0	0	20.9606
	MMlncRNA_000425	chr1	14529481	14531853	+	1.93192	12.7752	7.92284	2.68846	6.26266	6.96841	8.19129	1.82081	16.3075	10.9818	12.2796	4.4927	4.93369	13.3053	5.97409	2.46976	4.86689	22.1351	5.76686	8.06596	18.8346	0	5.41954	3.8525	0	8.00406	22.3688	4.98774	0	17.3017	33.0115	3.68871	5.18765	14.5847	0	5.91872	4.9115	41.2498
	MMlncRNA_000426	chr1	14532431	14533448	+	0	5.58365	0	6.26691	7.29926	6.76819	0	2.12219	2.92411	12.7995	9.54143	3.49089	7.66708	7.75379	5.57034	0	4.53797	30.0988	0	3.41856	12.1956	0	3.15829	1.79607	0	2.6654	13.9047	0	0	30.2483	57.7133	4.29927	18.139	5.91264	0	0	0	9.6155
	MMlncRNA_000427	chr1	14533645	14537490	+	0	12.3162	2.66642	3.31759	4.50811	3.22466	5.77607	2.80862	4.6439	11.6695	2.52553	1.84801	6.08821	8.72251	1.47442	1.52385	5.40521	18.21	0	7.23889	7.74736	0.860301	4.17985	1.90161	27.7188	4.23304	20.2425	9.23237	0	24.0193	20.3682	5.68988	4.80121	9.78137	0.427416	3.65188	4.54563	18.6643
	MMlncRNA_000428	chr1	14560921	14561953	+	0	14.6735	3.30914	0	4.79552	6.66991	0	2.09138	5.76329	12.6137	9.40288	2.29347	3.77788	11.4618	2.74473	0	4.47208	21.1869	5.67754	5.05338	2.40371	0	3.11243	1.76999	34.4004	5.25339	17.1285	2.29156	0	0	18.9584	8.47367	0	18.937	1.59133	7.7694	8.462	12.6345
	MMlncRNA_000429	chr1	14562156	14565946	+	0	7.9967	1.8034	3.36572	0	5.08891	7.32484	2.2795	7.06691	13.3664	0	1.87482	3.08827	5.72586	1.12186	0.77298	5.48363	15.0102	1.03137	5.04894	15.7195	0.872783	9.32908	4.3407	0	7.15742	22.4031	9.36631	0	18.9527	25.8297	8.0814	25.978	10.7171	0.867233	4.23413	4.61158	20.6565
	MMlncRNA_000431	chr1	14572187	14573036	+	0	8.91632	2.01079	7.50555	5.82796	9.72708	3.26688	0	17.5102	11.9228	0	2.78724	0	6.96473	6.6713	0	10.8698	10.2993	0	2.04712	2.92121	0	7.56503	2.15106	41.8065	6.38442	12.4897	11.1397	0	12.0756	0	5.149	14.4827	1.77031	1.93393	0	6.85588	30.7093
	MMlncRNA_000434	chr1	14584457	14584659	+	0	9.33359	0	0	12.2014	13.5764	13.679	0	0	21.3956	0	0	0	0	0	0	0	21.5627	0	8.57167	12.2317	0	0	0	0	0	0	0	0	0	0	0	30.3209	7.41264	0	0	0	16.0732
	MMlncRNA_000435	chr1	14584939	14587990	+	0	11.7954	3.92012	0	5.68093	1.80603	3.63938	5.66289	7.80273	11.8592	3.18256	3.49318	3.83605	5.17258	0.928998	1.92029	6.81142	15.7763	0.640552	5.70134	6.50859	1.08412	4.21381	2.99541	0	8.00144	16.2328	4.65369	0	23.5419	0	8.60417	10.0838	3.94434	0	2.62968	1.9094	24.5891
	MMlncRNA_000436	chr1	14587991	14594860	+	0	8.54967	4.22939	0.928634	5.76858	4.21224	4.85039	0.943403	10.3991	16.859	4.24156	4.31068	5.11251	8.90445	3.30166	2.98582	7.73305	22.3002	0.569131	2.7861	9.75862	0.481619	7.95595	2.39528	0	5.9244	18.0286	3.79024	0	11.9526	17.104	5.73361	15.2311	6.35199	0.957113	3.79677	1.69651	32.2962
	MMlncRNA_000437	chr1	14594952	14599129	+	1.09728	7.70948	1.22727	6.10792	4.14988	3.62806	11.2988	1.03418	9.97471	12.1283	9.29936	4.81996	3.73628	7.08475	2.03588	1.40276	8.29282	18.8583	1.40376	7.49662	16.6407	0	5.38678	3.93863	8.5054	7.14388	25.4099	6.79898	0	9.82696	46.8742	9.42793	19.152	7.56345	0.393452	0.960482	0	24.9908
	MMlncRNA_000438	chr1	14599257	14602453	+	0	10.0751	3.74232	1.99553	1.5495	6.89648	6.08005	0.675756	8.37994	9.50991	6.07643	2.59369	13.4276	9.25871	2.21716	4.583	5.05749	16.43	2.446	7.07558	11.6501	1.03495	4.0227	1.14382	22.2306	4.24363	18.8173	2.22131	0	28.8953	12.2515	0	13.477	1.88272	0	2.51041	1.8228	15.309
	MMlncRNA_000439	chr1	14602537	14603858	+	0	7.1661	3.87861	4.82581	1.87359	6.25418	6.30147	3.26837	13.5102	15.3319	22.042	3.58419	5.904	4.47808	5.36177	4.43324	3.49444	9.93317	1.47879	3.94867	13.1476	0	7.29608	1.38306	0	4.10496	32.1218	5.37181	0	7.76419	29.6279	6.62126	13.9678	6.8295	0	1.51774	2.20405	7.40437
	MMlncRNA_000440	chr1	14603974	14604562	+	0	9.65052	8.70546	0	8.41047	2.33956	0	0	0	4.91603	0	0	6.62571	3.35032	0	4.97516	3.92161	14.8632	3.31913	11.817	0	0	10.9173	0	0	9.21351	12.0161	8.03796	0	0	0	0	31.3505	5.10956	0	0	9.89388	5.53966
	MMlncRNA_000441	chr1	14605091	14605361	+	0	6.99158	0	0	0	10.1698	0	0	21.9686	0	0	0	0	0	5.23118	0	0	0	0	0	0	0	0	0	0	0	13.0581	0	0	0	0	0	0	0	0	0	10.7518	12.0401
	MMlncRNA_000442	chr1	14605427	14606059	+	0	8.97971	2.70011	30.2356	3.91293	0	0	0	0	11.4358	30.6894	9.35684	6.16516	6.23488	4.47915	4.62933	0	41.4902	0	2.74889	0	10.4541	10.1584	0	0	12.8596	16.7713	7.47924	0	0	30.9385	13.8283	0	4.75439	0	0	4.60308	20.6184
	MMlncRNA_000443	chr1	14610662	14615774	+	0	8.52308	2.33996	4.99098	4.84429	3.23412	1.08619	3.80276	12.226	10.4767	13.2979	4.40191	5.34282	8.10486	2.49538	4.58497	4.51756	18.8341	0.764704	5.44509	11.6551	1.29424	5.65935	2.14559	6.95004	9.55228	22.1475	2.31486	0	20.0748	49.7932	2.56796	9.63059	5.00313	0.964507	2.35452	1.70961	21.6971
	MMlncRNA_000445	chr1	14617630	14619319	+	0	4.48454	1.01134	11.3249	0	1.63077	4.92931	1.27834	0	8.56669	17.2423	0.700933	0	7.00594	2.51654	1.73395	0	7.77021	0	1.02961	13.2232	0	1.90245	2.16379	0	0	18.8454	1.4007	0	24.2941	0	2.58974	3.6421	6.23276	0.972687	0	0	9.65344
	MMlncRNA_000446	chr1	14619373	14621120	+	0	6.50361	2.93336	0	4.25094	2.36499	4.76575	1.23592	3.40588	13.2519	16.6702	2.7107	6.69773	11.2891	0	5.02924	6.60706	22.5372	1.1184	5.9727	14.205	0	11.0359	4.18398	0	4.65683	8.09783	5.41689	0	0	44.8148	7.51142	10.5638	12.0519	0	0	0	18.6663
	MMlncRNA_000447	chr1	14621211	14623108	+	0	13.9758	3.60205	6.72257	2.60999	7.26029	10.2413	2.27649	6.27342	16.0185	10.2352	3.74471	6.16841	11.4366	2.98767	4.63177	6.0849	34.5934	2.06003	3.66712	7.8494	5.2298	1.69396	3.85332	18.7226	4.28879	20.5091	9.97757	0	27.0397	30.9548	0	3.24297	7.13535	0	4.22855	4.6055	24.0675
	MMlncRNA_000448	chr1	14623348	14628223	+	1.88042	8.16019	2.80422	0	4.57177	1.69566	5.69493	0.443067	6.10488	7.42294	3.98408	2.67234	1.60072	6.87998	2.90741	4.20685	6.15828	16.1587	1.60375	7.13719	10.6939	0	3.95628	2.62485	7.28785	2.78238	20.321	3.39833	0	8.42023	28.1149	0.897591	7.57402	5.86352	1.34852	1.23448	2.98785	22.0825
	MMlncRNA_000449	chr1	14628284	14639120	+	0.846075	12.4135	2.8389	4.12088	4.79972	4.70482	4.35604	1.99353	9.06454	15.2298	14.3408	3.49787	3.60113	7.6479	2.35468	2.97444	5.968	18.1761	1.26278	4.1747	8.01937	2.74785	11.2739	2.53077	9.83729	8.76333	23.5111	6.55305	0	17.9958	18.0715	4.84634	18.1752	5.55418	0.303376	2.03663	1.61322	27.6998
	MMlncRNA_000450	chr1	14639181	14642729	+	1.29176	9.07585	3.85274	1.79761	4.18746	6.60075	5.47701	0	5.03253	11.4223	2.73688	2.33644	6.59771	7.78438	3.59506	3.30275	8.46091	14.8004	1.1017	5.39322	12.5935	0	9.96521	2.57594	20.0257	12.2328	28.9163	6.00299	0	31.8137	11.0364	3.69962	19.0777	12.2959	0.926368	1.13071	1.64201	12.8712
	MMlncRNA_000451	chr1	14643166	14644609	+	0	9.18492	3.55091	0	8.57647	1.90859	1.92302	1.49612	6.18436	8.02089	0	4.10172	5.40519	9.56605	1.96351	2.02934	4.79881	15.1566	2.70771	3.61506	5.15864	0	4.4531	0	0	11.2744	12.2533	9.83592	0	21.3246	54.2495	0	0	0	0	0	0	4.5192
	MMlncRNA_000452	chr1	14644665	14645528	+	0	6.57888	0	7.38393	0	3.18982	0	2.50045	6.8906	3.35132	0	1.37104	0	4.56792	3.2816	0	5.34682	10.1325	2.26269	8.05578	11.4955	0	3.72123	4.2324	0	9.42145	32.7662	0	0	0	0	0	7.12402	0	0	0	6.74479	7.55292
	MMlncRNA_000453	chr1	14645649	14647176	+	0	4.95999	4.47427	4.17521	3.24199	4.50917	1.81731	2.82774	13.6369	7.57995	19.0704	4.65148	5.10804	10.3316	0.927782	3.83556	10.5817	8.59402	0	10.249	16.2502	0	2.10415	4.78638	23.2563	12.4304	13.8956	1.5492	0	6.71745	12.8168	2.8643	20.1412	13.7871	1.07581	0	0	10.6769
	MMlncRNA_000454	chr1	14647921	14654983	+	0.649081	9.65735	2.17791	1.80652	2.80547	3.70693	3.53839	1.52937	5.05747	10.8639	8.25132	2.34802	1.6576	7.82295	1.20429	2.07445	4.90548	16.1132	0.27679	4.68086	10.8982	1.40537	5.0073	2.84757	5.03123	5.37835	18.037	3.35152	0	20.3454	19.4094	4.33761	13.072	5.53928	0	1.42039	0.412537	21.7124
	MMlncRNA_000455	chr1	14655373	14658376	+	0	11.3532	3.41379	0	0	3.66978	5.5463	2.15752	5.94555	11.5667	19.4005	3.549	1.29912	9.19666	2.35961	2.92647	5.38242	14.5713	3.25394	8.10941	12.3986	2.20288	7.492	1.82596	11.8294	8.12929	10.6021	3.94005	0	20.5012	19.558	4.37083	2.04899	6.51197	2.73609	2.00377	1.93991	22.8096
	MMlncRNA_000456	chr1	14658776	14659260	+	0	15.6265	0	0	0	2.84124	11.4509	0	6.13761	5.97019	20.0272	0	0	4.06874	0	12.084	4.76253	9.02519	4.03086	7.17546	5.11964	0	6.62915	7.53979	0	16.7838	29.1856	0	0	0	0	0	0	9.30783	0	4.137	6.00773	6.72755
	MMlncRNA_000457	chr1	14659341	14660200	+	5.33076	2.20316	0	7.41828	2.8801	1.60233	6.45778	0	6.92265	13.4676	0	1.37741	4.53784	2.29458	1.64843	3.40741	2.68585	5.08979	2.27322	8.09325	5.77448	0	7.47707	2.12605	0	6.31018	12.3445	2.75253	0	0	68.3165	5.08913	0	3.49946	0	2.33308	0	3.79402
	MMlncRNA_000459	chr1	14661799	14663329	+	0	6.18784	3.34913	0	4.85346	0.900068	5.44124	0	0	8.51073	0	0.773727	0	6.44461	1.85193	1.91402	6.03482	11.4362	0	4.54617	9.731	0	2.10003	0	0	5.31687	0	1.54617	0	20.1129	0	0	8.04069	2.94859	0	0	1.90317	6.39359
	MMlncRNA_000460	chr1	14663451	14664103	+	0	5.80312	0	0	0	8.44106	12.7573	0	13.6757	22.1711	0	0	0	3.02196	0	0	17.6863	0	0	5.3294	11.4075	0	4.92364	0	0	0	5.41922	3.62508	0	0	0	0	18.8519	2.30439	0	0	4.46209	29.9803
	MMlncRNA_000461	chr1	14664410	14665034	+	0	0	0	0	3.96301	2.20481	0	0	9.52557	2.31643	15.5411	1.89532	0	6.31469	4.53648	0	0	28.0142	0	2.78408	0	0	5.14422	0	56.8569	4.3414	16.986	0	0	0	94.0035	0	0	2.40763	0	0	0	26.1029
	MMlncRNA_000462	chr1	14665161	14666997	+	0	6.18852	2.79125	13.8916	2.69666	3.00055	4.53486	0	6.48174	11.0336	10.575	3.22421	2.12441	7.51953	5.40204	3.19038	5.02957	28.5937	0	6.63056	12.1651	3.60231	5.25064	0.995318	19.3443	8.86242	11.5583	7.73167	0	5.58751	42.6436	2.3825	13.4026	9.01057	3.5794	1.09224	0	15.9857
	MMlncRNA_000463	chr1	14667726	14668730	+	0	13.197	3.40134	0	4.92912	1.37115	0	2.14964	0	23.0491	0	0	7.76626	7.85409	0	0	2.29834	8.71088	0	8.65696	7.41202	0	6.39829	0	0	5.39976	0	0	0	0	0	4.35488	30.6226	1.49728	1.63566	0	2.89925	12.9865
	MMlncRNA_000464	chr1	14669628	14671406	+	0	4.26019	2.88225	0	5.56916	8.52054	6.24361	2.42877	11.7129	13.021	5.45991	1.9976	2.19367	1.10924	0.796881	1.6472	5.19354	12.3025	0	6.84673	9.7702	1.85988	5.42182	3.0833	0	7.62613	17.9026	7.98374	0	0	0	0	20.7594	5.92094	0	3.38355	1.63786	20.1751
	MMlncRNA_000465	chr1	14671530	14673864	+	0	4.86865	3.6599	0	1.06076	1.1803	3.56768	0	3.8245	11.1605	4.15982	2.53657	1.67133	4.22557	1.82139	0	2.96766	9.37306	0	5.21642	9.57056	0	2.75387	0	0	8.13432	7.57763	2.02756	0	8.79166	16.7744	3.74874	5.27208	10.9555	0	0.859292	0	33.5369
	MMlncRNA_000466	chr1	14673928	14676556	+	0	10.0898	1.95037	0	6.59497	1.04831	3.16871	1.64351	2.26454	8.81108	0	0.450581	2.96884	9.00726	3.23541	2.22926	5.27157	8.32487	0	3.30933	6.61133	0	4.89181	0	13.5168	3.09628	21.5367	2.70123	0	39.0424	7.44924	6.65904	16.3888	4.0066	0.625272	0.763198	2.21662	23.581
	MMlncRNA_000467	chr1	14676652	14679740	+	0	7.97389	1.65993	0	4.81104	1.7844	4.49473	1.39876	4.81829	18.7474	9.43332	1.53393	2.52674	3.83297	3.21255	3.79459	5.98207	18.4214	0.63288	7.32296	11.2536	3.21339	6.24501	1.77572	11.5039	7.9056	17.184	3.0653	0	9.96853	19.0198	2.8337	11.9556	5.84564	0.53216	2.59818	0	16.9005
	MMlncRNA_000468	chr1	14680003	14684590	+	0	7.02053	2.98025	1.39052	5.39861	6.30734	4.84193	1.88352	5.19048	13.5689	21.1708	3.87285	2.5518	7.31185	2.47193	1.91611	6.0414	12.4028	2.13052	5.68891	7.03561	0	6.30694	1.19555	0	7.6883	17.74	4.64355	0	20.1348	4.26854	2.8618	6.70788	7.21553	1.07487	2.18662	5.08064	20.624
	MMlncRNA_000470	chr1	14686298	14691383	+	0	8.94086	3.6966	1.25437	1.461	2.70941	9.82761	2.12386	6.43809	11.671	9.54894	3.02782	0.767311	9.69986	1.95115	0.576164	7.72062	13.7703	1.53753	3.07913	6.34671	1.30111	11.3788	0.359496	0	9.60299	27.1355	5.11973	0	8.07256	30.8047	6.02371	14.5226	7.69247	0.646418	0.789008	2.86448	27.5861
	MMlncRNA_000471	chr1	14691846	14696766	+	0	8.85562	1.38929	2.59285	1.50999	3.64033	6.20713	2.19507	3.02453	10.0029	0	0.962874	0.793039	6.01506	2.30466	3.57289	5.1632	16.9005	1.58908	7.07193	9.0824	0	1.96005	0.743101	7.22121	5.51387	21.5734	3.36725	0	18.7723	23.8781	6.22568	13.7587	5.50412	0.334046	1.22319	1.18421	18.5654
	MMlncRNA_000472	chr1	14697274	14702179	+	0.934459	12.7447	1.04515	3.90117	4.03895	3.93234	6.79212	2.64214	7.88781	9.44326	9.89929	3.13891	3.18186	12.4691	2.60066	2.98651	7.53307	16.0599	0.398485	10.995	9.11017	3.37211	9.83023	1.86343	14.4866	9.95532	24.5246	4.34256	0	4.18437	11.9756	5.35261	21.3285	4.90751	0.670135	2.86285	2.37566	28.5983
	MMlncRNA_000473	chr1	14702338	14708921	+	0	11.2233	2.07676	2.90692	5.26676	5.86028	5.90459	1.64064	9.04234	14.7328	7.37635	1.79917	1.7782	7.49294	2.36849	3.11552	3.85907	21.2745	1.48463	5.81426	13.9538	2.5127	4.88326	2.22163	21.589	10.715	18.8117	5.03349	0	15.5897	20.8214	3.3237	21.5019	4.11388	1.99738	3.3522	0.44255	20.8141
	MMlncRNA_000474	chr1	14722904	14724064	+	0	4.89591	0	0	6.40022	3.56073	9.56708	0	10.2558	11.223	25.0987	0	0	13.5975	1.22106	5.04801	3.97903	15.0809	0	2.9975	12.8322	0	13.8464	3.1497	30.6077	0	21.3361	4.07783	0	26.5226	67.4731	0	0	6.48047	5.66353	3.45641	0	33.7247
	MMlncRNA_000475	chr1	14724184	14731697	+	0	9.83418	2.04719	2.54713	2.96672	3.48444	4.06512	2.01261	4.35775	7.12903	5.17071	0.945895	3.11622	6.56554	1.88668	1.94994	5.53326	16.8937	1.04071	3.93676	6.93952	1.76136	5.13464	1.21666	0	6.13886	11.7739	3.15036	0	25.9543	28.6698	3.4948	9.01074	5.60732	0.21877	2.40325	0.775552	20.8434
	MMlncRNA_000476	chr1	14731788	14739348	+	0.606329	7.01655	1.80841	2.5313	4.25863	1.82251	2.20355	1.42864	7.48023	8.9995	6.42321	1.56669	4.64527	7.56869	1.31247	2.32538	6.72083	19.1044	1.03424	5.52323	6.23959	0.875207	6.3784	2.17638	9.3997	5.74184	11.2326	3.13078	0	21.7204	12.9507	6.94615	13.8391	4.17935	0.21741	2.91905	0.770731	18.5561
	MMlncRNA_000477	chr1	14740108	14743184	+	1.48991	7.38922	2.77734	2.07336	1.60993	2.2392	1.8049	0.70211	1.93483	7.99873	9.47011	0.769955	2.53659	3.2066	2.76435	1.90469	5.25473	17.0707	1.2707	9.04802	4.84178	1.07531	2.08979	0.594215	0	5.29095	9.20052	3.07726	0	3.3358	25.4586	2.84475	6.00112	6.35748	0.534235	1.30416	2.84083	22.2685
	MMlncRNA_000478	chr1	14743361	14744348	+	0	3.83546	0	0	0	0	0	2.18663	0	2.93071	9.83115	0	0	7.98923	0	0	0	17.7215	0	3.52236	2.51319	0	3.25419	3.70121	0	0	14.3269	0	0	0	19.8219	0	6.22991	9.13825	0	2.03082	0	16.5125
	MMlncRNA_000479	chr1	14744490	14746904	+	0	9.41475	3.53866	2.64171	2.05125	4.56481	4.59933	0.894572	4.93042	8.39287	0	1.47152	0	3.26847	0.587019	2.42681	5.7387	3.62503	1.61902	3.60258	9.25352	1.37007	9.31924	1.5142	0	6.74131	13.1879	0	0	21.2511	16.2187	3.62456	10.1949	1.86927	0.680679	2.49248	1.20652	17.5641
	MMlncRNA_000480	chr1	14747719	14752069	+	0	5.22561	0.785646	2.93253	2.84634	3.48381	5.10567	0.496528	8.20981	9.98233	2.2324	2.17803	0.896931	2.72122	0.977466	1.34699	4.77786	7.04218	1.79726	1.9996	4.56544	0.76045	3.69471	0.420225	0	4.98897	13.8264	2.17622	0	18.8725	31.5073	1.0059	2.8293	2.76675	1.51123	2.30573	0	17.9979
	MMlncRNA_000482	chr1	14778651	14779480	+	0	11.414	0	0	2.9842	0	6.6912	0	3.58643	3.4886	0	2.8544	0	4.75504	0	0	2.78293	5.27376	0	2.09644	8.9748	0	0	0	0	3.26913	8.52711	2.85202	0	0	23.5953	10.5462	14.8317	3.62594	0	0	0	23.5869
	MMlncRNA_000483	chr1	14780648	14782528	+	2.43724	4.02917	0	0	1.31679	2.19777	2.95252	0	3.16506	5.38777	5.16384	3.14879	2.07472	7.34364	1.50734	0	6.13989	16.2895	0	3.70026	2.64011	0	8.54636	2.91611	0	4.32756	15.0505	3.77541	0	16.3704	10.4115	2.32677	13.0891	3.19993	0	1.06669	1.54904	8.67321
	MMlncRNA_000484	chr1	14785623	14786979	+	0	2.79251	0	0	3.65053	2.03096	4.09263	0	15.3553	5.33445	0	0	2.87586	2.90839	2.08939	0	0	6.45132	2.88131	3.84683	5.48938	0	2.3693	1.34738	0	9.99771	2.60778	0	0	22.6918	28.8638	3.22524	4.53585	4.43557	1.21138	0	0	31.2581
	MMlncRNA_000485	chr1	14787805	14788492	+	0	0	0	9.27285	3.60012	0	0	3.14011	17.3066	2.10432	14.118	6.88707	0	5.73645	4.12108	0	0	0	0	5.05828	3.60905	0	9.34634	0	0	3.94386	0	0	0	0	28.4652	0	8.94644	0	2.3893	2.91635	0	18.9701
	MMlncRNA_000486	chr1	14788645	14792965	+	0	4.38491	1.5822	1.47644	2.29288	0.956725	2.57056	0	2.0667	4.69076	13.4874	0.822432	1.80632	5.93692	1.31234	1.35634	3.74191	8.10409	2.7146	2.01348	4.02249	0	6.69666	1.26943	0	2.5118	7.37069	2.73916	0	7.12631	22.6615	2.02576	14.2447	3.48245	1.14129	0	1.34865	10.5716
	MMlncRNA_000487	chr1	14793895	14798117	+	0	5.384	1.61892	0	2.34609	3.5894	1.31511	0	7.04887	6.51377	11.5003	1.68304	2.77235	7.00926	1.34279	2.08172	3.28178	18.6573	0.925866	4.12041	4.70382	0	5.32938	1.29889	0	3.21262	11.7316	1.68163	0	19.4445	4.63748	7.25469	8.74518	1.78163	0.389259	1.90049	0	22.4066
	MMlncRNA_000488	chr1	14798519	14800021	+	0	6.30312	1.13717	0	1.64796	0.916835	5.54261	0	0	6.74278	19.3876	0	2.5965	3.9388	0.943214	5.84904	0	11.6493	0	1.15772	3.3041	0	0	0	0	1.80531	0	0	0	6.82918	0	0	8.19049	7.00822	1.09371	2.66992	0	6.5127
	MMlncRNA_000489	chr1	14800277	14802658	+	1.92462	7.15888	0.717537	0	4.15933	2.31403	1.16576	0.906966	0	6.68576	12.2332	0.994606	3.2767	2.48531	0.595152	0	0.969701	11.0257	0	2.1915	6.25448	1.38905	4.04929	2.30277	14.9184	5.69559	7.42811	1.98756	0	8.61819	0	7.34954	5.16805	4.42207	0	0.842337	0	26.0262
	MMlncRNA_000490	chr1	14803245	14806942	+	0	2.56181	1.84875	1.72518	2.67916	2.23581	0.750905	1.75262	2.41488	5.87251	10.5064	0.640658	1.05531	6.40348	0.383356	1.58484	4.37231	14.2041	0	0.941075	2.01435	0	1.73885	1.97772	0	2.93497	7.65549	2.5605	0	5.55125	10.5917	0	6.65782	8.54518	0	2.1703	0.787925	12.3526
	MMlncRNA_000491	chr1	14807825	14809119	+	0	8.77862	1.31982	4.92642	7.65061	2.12819	2.14428	1.66826	13.7918	8.94376	0	0.914731	3.01355	9.14289	0	4.52567	3.5673	30.4208	0	4.031	3.83479	0	4.96547	1.41189	0	12.5716	5.46525	3.65588	0	7.92607	15.1228	0	19.0121	5.80991	2.53875	0	2.25	25.1958
	MMlncRNA_000492	chr1	14809438	14810472	+	4.42943	5.49194	0	0	2.39312	5.32562	0	2.08734	2.87608	4.19644	0	0	0	1.90661	0	2.83127	4.46344	21.146	0	1.68121	2.39906	0	3.10641	1.76657	0	0	17.0954	2.28713	0	0	0	0	0	8.72328	0	1.9386	0	22.0677
	MMlncRNA_000493	chr1	14811079	14811890	+	0	7.00019	2.10489	0	3.05035	0	0	0	0	1.78297	0	1.45884	0	7.29066	0	0	5.68923	0	0	4.28583	6.11583	4.07478	3.95953	2.25172	0	6.6832	8.71614	2.91525	0	37.9221	0	0	0	1.85316	0	0	0	16.0732
	MMlncRNA_000494	chr1	14812198	14813234	+	0	7.30846	0	0	2.38851	0	5.35554	0	5.74106	13.9611	0	2.28462	3.7633	3.80586	0	0	0	12.6631	0	3.35593	7.1833	0	3.10042	0	0	2.61656	13.65	2.28272	0	0	0	0	0	8.70646	0	0	0	6.29289
	MMlncRNA_000495	chr1	14813621	14814452	+	0	9.10922	2.05429	0	2.97702	1.65625	6.67511	0	10.7334	20.8813	11.6745	2.84754	0	9.48721	3.40781	0	5.55247	21.0443	2.34972	0	14.922	3.97683	11.5931	0	0	3.26127	25.5198	2.84517	0	12.3369	0	0	7.39802	7.23445	0	0	0	31.3737
	MMlncRNA_000496	chr1	14818221	14819433	+	0	1.56201	0	0	2.04195	1.13603	0	1.78103	2.45403	2.38709	0	0.976567	0	3.25365	0	0	1.90423	10.8258	0	1.4345	4.09403	0	2.65057	0	0	0	0	1.95151	0	25.3856	0	0	10.1486	0	0	0	0	10.7596
	MMlncRNA_000497	chr1	14819944	14820816	+	0	6.51106	0	0	2.83721	1.57847	0	0	0	3.31677	0	1.3569	0	0	1.62388	0	2.64585	0	2.23936	0	0	0	0	0	0	9.32432	8.10711	8.13464	0	0	0	5.01335	7.05058	5.17102	0	4.59667	0	0
	MMlncRNA_000498	chr1	14820909	14821595	+	0	2.75796	0	0	0	0	0	0	0	10.5369	0	0	0	8.61721	0	0	3.36219	6.3715	0	2.53282	3.61431	0	0	0	0	7.89921	0	3.44568	0	14.9407	0	0	0	4.38069	0	2.92059	4.24126	4.74943
	MMlncRNA_000499	chr1	14823397	14823729	+	0	5.68984	0	0	0	16.5526	8.33888	0	35.7566	13.043	0	0	0	11.8519	0	17.5998	0	26.2896	5.87077	5.22537	7.45654	0	9.65507	0	0	16.2966	10.6269	14.2173	0	30.8236	0	0	18.4839	9.03763	0	6.02536	0	0
	MMlncRNA_000500	chr1	14823946	14824905	+	0	5.92099	3.56078	0	2.58009	0	5.7851	0	0	12.0648	0	2.46787	0	4.11112	1.47672	3.05247	4.81214	9.11921	0	9.06275	12.9324	0	3.3491	3.80916	0	14.1322	18.431	4.93162	0	0	81.6002	9.11803	0	0	0	2.09005	0	16.9941
	MMlncRNA_000501	chr1	14825033	14825889	+	0	2.21087	1.99437	0	2.89018	0	0	2.52088	0	1.68935	0	0	0	0	1.6542	0	5.3905	5.10761	0	0	0	0	7.50324	2.13349	0	0	8.25846	2.76217	0	0	68.5556	0	21.5466	0	0	0	0	7.61461
	MMlncRNA_000502	chr1	14826450	14827866	+	0	2.67427	0	4.50227	1.74798	3.88992	1.95967	0	0	7.15201	6.85475	3.3439	2.75409	6.96309	0	0	3.26017	30.8907	0	1.22798	7.00925	2.33502	2.26898	2.58066	0	3.82975	7.49206	0	0	21.731	13.8208	0	8.68758	13.8052	1.16009	4.24795	0	16.1186
	MMlncRNA_000503	chr1	14827947	14829014	+	0	7.09632	0	0	0	5.16106	0	0	2.78721	10.8447	18.1895	1.10915	0	11.0862	2.65478	0	6.48828	12.2956	1.83049	3.25852	4.64986	0	3.01043	1.71198	0	2.54062	9.94031	2.21646	0	19.2215	0	4.09799	5.76325	2.81791	1.53918	1.8787	0	12.2205
	MMlncRNA_000504	chr1	14829909	14831175	+	3.61835	8.97262	0	0	1.95492	3.26283	2.19167	3.41025	4.69888	4.5707	15.3326	1.86989	3.08015	0	0	2.31284	7.29227	13.8192	3.08598	6.8668	1.95977	0	2.5376	2.88619	0	8.56631	11.1721	1.86833	0	8.10123	15.457	0	4.85805	4.75064	1.29743	1.58362	0	18.0269
	MMlncRNA_000505	chr1	14831859	14834278	+	0	4.69765	0.70627	2.63625	2.04701	0	3.44237	0	8.6104	5.38427	0	0.489494	0	4.07715	0	1.2109	4.77237	3.61754	0.807837	2.15708	3.07813	2.73448	3.98571	1.51107	0	2.24246	4.38688	0	0	12.7243	24.2778	3.61707	5.0869	1.86541	0	0.82911	0	10.7863
	MMlncRNA_000506	chr1	14834386	14835151	+	5.98493	4.94704	0	0	0	0	7.25025	2.82036	11.6582	9.4502	25.3608	3.09289	0	0	0	3.82555	3.01544	17.1432	0	2.2716	9.72465	0	0	4.77389	0	0	18.4791	0	0	13.3998	0	0	0	7.85778	0	0	3.80385	12.7788
	MMlncRNA_000507	chr1	14836853	14837583	+	0	5.18391	0	0	0	0	0	0	8.14429	9.90267	26.575	1.62049	0	10.798	0	0	6.31964	5.98799	0	9.52147	3.39675	0	8.79655	0	0	7.42374	4.84097	6.47655	0	0	0	0	8.42018	0	0	0	0	4.46356
	MMlncRNA_000508	chr1	14837639	14839401	+	0	7.52299	0.969468	0	8.42955	0	1.57507	1.22541	3.3769	9.03317	5.50946	0	0	4.47723	0.804113	3.3243	5.24068	7.44847	1.10889	1.97396	4.22523	0	1.82368	0	0	9.23441	4.01447	0	0	17.4661	11.1084	0	0	4.26763	0.932411	4.55235	0	20.3582
	MMlncRNA_000509	chr1	14842810	14843672	+	0	8.78201	3.961	0	5.74017	0	3.21767	0	0	1.6776	0	2.74525	0	6.85981	1.6427	3.39556	2.67651	0	0	2.01628	5.75441	0	0	2.11865	41.1768	0	16.4021	0	0	0	0	5.07144	0	6.97458	0	4.64993	0	18.9042
	MMlncRNA_000510	chr1	14846067	14847356	+	0	8.81264	0	0	1.92006	2.13644	0	0	2.30755	6.73382	0	0	0	3.05944	0	0	5.37169	6.78639	0	6.74437	1.92483	2.5649	17.4465	0	27.5469	2.10339	0	0	0	7.95679	0	0	9.54287	1.16649	0	0	2.25872	10.1174
	MMlncRNA_000511	chr1	14853192	14853916	+	0	2.6134	0	0	0	5.70208	0	2.97985	0	1.99692	0	1.6339	0	0	0	0	3.18597	18.1126	0	4.80013	0	0	0	0	49.0146	3.74259	4.88104	3.26507	0	14.1576	0	0	0	6.22662	0	2.76751	0	4.5005
	MMlncRNA_000512	chr1	14856231	14857983	+	0	1.08084	0.974999	0	0	0.786083	1.58405	1.2324	5.09425	10.7365	5.54089	1.35148	2.22621	4.50277	0.8087	0	5.27057	2.49699	0	4.96306	5.66578	0	3.66816	1.04301	0	3.0957	4.03737	4.05108	0	5.85525	22.3435	4.99333	3.51121	4.29197	0	0	1.66215	0
	MMlncRNA_000513	chr1	14859480	14860625	+	0	3.30666	0	0	2.16133	1.20245	2.42308	0	2.5975	1.26333	0	1.03366	0	0	0	2.55704	0	11.4587	1.7059	3.03673	2.16669	0	5.61106	0	0	0	3.08792	0	0	0	17.0891	3.81907	0	6.5653	0	1.75083	0	8.54152
	MMlncRNA_000514	chr1	14863405	14864121	+	0	2.64256	0	0	0	1.9219	0	0	4.15166	12.1152	0	0	0	5.50444	0	0	0	0	0	2.42685	6.92616	0	0	0	0	0	9.871	0	0	0	0	0	0	20.987	2.29266	2.79839	0	9.10143
	MMlncRNA_000515	chr1	14865072	14865965	+	0	4.23874	0	0	0	4.62417	3.10609	0	6.65937	1.61943	0	0	0	6.62195	3.17148	6.55563	0	4.89622	0	1.94636	5.55487	7.40206	14.3854	2.04519	0	3.0351	3.95834	7.94355	0	11.4813	0	4.89559	0	13.4655	0	0	0	7.29947
	MMlncRNA_000516	chr1	14872859	14874013	+	0	1.64045	0	0	0	0	0	0	2.57726	0	0	1.02561	0	0	0	0	1.99985	0	0	0	4.29961	2.86469	0	0	0	2.34924	6.12771	2.04951	0	0	0	3.78931	0	0	1.42324	0	0	11.3
	MMlncRNA_000517	chr1	14887108	14888033	+	0	0	0	0	0	0	2.99875	0	0	3.12693	0	0	0	2.13104	0	0	2.49441	0	0	0	2.68146	0	0	0	0	2.93021	0	0	0	0	0	0	0	1.62502	0	2.16679	0	7.04722
	MMlncRNA_000519	chr1	15013584	15019444	+	0	4.52586	0.874854	1.0885	2.53563	1.6458	2.8427	0.368605	3.04734	4.1993	0	1.01056	1.3317	4.04028	0.483757	0	1.97051	8.21522	0	3.85952	2.96557	0.564532	2.19426	2.18372	0	3.24068	4.22646	2.01943	0	17.5128	3.34142	1.49348	6.30113	2.82416	0.280471	1.02702	0.497142	8.90732
	MMlncRNA_000521	chr1	15556249	15558337	+	0	5.44199	0	0	0	0.659647	0	0	2.84992	0	9.29936	0	0	0.944634	1.35725	4.20828	11.0571	6.2861	6.55087	8.32957	0	0	0	0	0	2.59778	23.7159	1.13316	0	0	0	0	2.94646	0	0	0	0	4.68577
	MMlncRNA_000528	chr1	15899579	15900565	+	9.28968	9.59837	6.92674	19.3912	5.01901	5.58461	5.62684	6.56654	12.0638	11.7347	39.3645	13.202	11.8618	5.99799	14.3632	5.93793	4.6805	8.86974	9.90357	17.6297	12.5787	0	9.77246	12.9674	0	8.24735	3.58536	16.7885	0	20.7989	0	8.8686	0	4.57376	8.32746	18.2959	8.85638	26.4467
	MMlncRNA_000529	chr1	15905493	15906596	+	4.15259	6.86492	7.74082	11.5575	4.48711	6.24096	5.03052	5.87063	0	9.1797	61.5872	9.65687	7.06983	7.14978	5.13642	18.5802	4.18447	11.8946	19.4788	22.0658	15.7438	0	8.73679	6.62463	32.188	7.37331	9.61617	6.43255	0	18.5947	0	11.8931	5.57532	0	4.46696	19.9918	2.63926	11.822
	MMlncRNA_000534	chr1	15983644	15984255	+	22.4728	30.9594	13.9638	10.4244	28.3304	22.5164	4.53733	42.3606	0	16.5595	47.6136	52.2607	19.1301	45.1418	32.4299	28.7291	22.6454	7.15232	19.1663	17.0593	60.8585	5.4064	10.507	47.8013	116.129	8.86725	17.3468	34.8115	0	33.5433	32.0001	64.3625	20.1149	17.2114	42.9762	16.3925	19.0441	15.9944
	MMlncRNA_000537	chr1	16015209	16020540	+	4.69719	27.1783	36.7752	0	25.3779	28.2378	42.6769	17.7081	18.2996	16.3171	39.8081	27.9152	7.99702	10.1093	18.8826	9.00728	23.6663	13.4546	12.0182	33.8739	35.6172	13.5603	23.0594	39.3405	0	13.9005	3.62577	16.9777	0	21.0333	40.1313	35.8742	25.226	33.9189	26.9482	6.16736	26.8686	10.0293
	MMlncRNA_000538	chr1	16016589	16017946	+	3.37589	23.7189	35.2407	0	29.1827	21.3093	22.4929	33.4081	10.96	12.7933	28.6103	36.6364	11.495	4.35937	32.3617	17.2628	13.6072	25.7863	4.31878	32.0333	38.3973	14.6188	18.9404	21.5423	0	1.99807	5.21171	8.71568	0	30.2335	14.4213	45.1201	36.2601	65.3764	30.2622	13.2975	66.5141	45.6512
	MMlncRNA_000540	chr1	16048825	16049556	+	12.5258	18.1189	18.6795	0	10.1512	13.1776	11.3805	20.6595	12.1998	25.7118	0	35.602	5.33135	13.4791	7.74673	24.0194	25.244	5.97981	13.3536	19.0169	23.7448	27.1206	43.9227	32.4716	0	7.4136	9.66872	22.637	0	42.0666	0	29.8952	8.40868	74.0049	42.668	2.74105	27.8637	22.2873
	MMlncRNA_000548	chr1	16167330	16168232	+	0	0	1.89277	0	0	3.05206	6.15027	2.39246	26.372	1.60329	0	5.24729	0	4.37063	1.56993	6.4903	10.2318	0	23.8146	0	8.24926	0	0	14.1736	0	0	0	2.62146	0	0	0	4.84679	6.81634	9.99844	3.64084	26.6637	0	21.6801
	MMlncRNA_000549	chr1	16175091	16175937	+	75.7761	80.5311	32.2866	0	108.199	37.4192	49.1767	112.228	7.0289	25.6394	0	57.3408	32.2524	23.298	38.4958	48.4358	43.6331	56.847	46.1621	53.4135	99.6729	62.5024	22.7755	64.7603	41.9546	54.4598	75.2037	47.5113	0	96.947	0	20.669	130.806	122.584	23.2894	59.2222	48.1611	111.715
	MMlncRNA_000550	chr1	16176280	16178053	+	85.2802	63.0149	64.5516	10.7887	79.5842	32.6247	20.3489	84.0288	20.1358	21.2187	16.4259	44.071	24.1984	25.5845	57.5371	21.474	26.0409	24.6743	46.2844	56.89	46.1894	42.8977	18.1237	60.8092	20.0313	36.7086	75.8019	69.3874	0	57.8594	11.0395	17.2698	79.8019	91.6092	40.7717	38.455	39.4194	68.0529
	MMlncRNA_000551	chr1	16178987	16179349	+	88.4055	88.7333	61.21	0	136.467	30.3692	38.2486	202.351	0	31.9068	53.5161	35.8962	86.0065	48.9258	62.486	32.2906	12.7263	36.1754	64.627	81.4899	88.9239	36.4597	17.7143	55.406	0	14.9497	87.7376	58.6904	0	141.381	53.9506	36.1707	50.869	70.4711	63.3988	27.637	24.0806	26.9658
	MMlncRNA_000552	chr1	16203881	16204218	+	13.5635	22.4227	40.4538	0	7.32806	12.2308	41.0776	51.1335	17.6138	12.85	57.4744	77.1026	23.092	40.868	4.19423	34.6789	54.6705	25.9007	46.2714	66.9249	73.4624	19.5782	9.51225	59.5041	105.135	64.2219	20.9394	35.0174	0	30.3676	0	90.6407	0	31.1638	34.044	5.93623	103.447	67.574
	MMlncRNA_000553	chr1	16204330	16205192	+	15.9367	28.5415	61.3955	44.3549	22.9607	36.7255	25.7413	75.1005	31.0436	23.4864	45.0205	76.8671	27.1324	57.1651	21.3551	33.9556	24.0886	15.2163	43.041	52.4232	31.6493	42.1737	40.9809	57.2037	41.1768	40.8736	61.5079	41.1445	0	59.4685	68.079	45.643	14.2645	47.0784	34.2864	23.2497	33.763	41.5892
	MMlncRNA_000554	chr1	16205768	16206165	+	23.0375	28.5636	77.2993	0	18.67	34.6232	62.793	75.9937	7.47925	25.4633	24.405	83.337	29.4162	69.414	17.8097	29.4509	46.4287	32.9941	44.2078	78.6956	18.7163	41.5668	48.4694	78.0974	89.2853	27.2701	17.7827	71.3722	0	25.7896	98.4124	43.9865	61.8608	68.0547	33.042	30.2479	80.5307	40.9907
	MMlncRNA_000555	chr1	16208249	16222172	+	12.3128	32.2289	24.4823	17.1344	8.86977	24.6733	9.94394	46.4185	13.3247	9.07287	8.69577	48.7829	6.98755	24.733	35.5365	15.7406	41.3577	15.6749	40.2544	38.9447	44.4589	62.2051	40.2972	49.1065	0	26.7208	41.1851	33.9077	0	18.3783	35.0655	50.9369	0	39.0673	36.7914	28.7405	23.4769	32.132
	MMlncRNA_000556	chr1	16209052	16209933	+	10.3956	38.6677	31.0054	7.23324	33.6991	4.68709	18.8901	75.9322	10.125	16.4146	22.0254	44.3209	0	35.7976	17.6805	16.6121	52.3771	19.8513	19.9486	80.8866	45.0436	33.7624	58.3245	51.8254	0	39.9931	24.0731	26.8388	0	23.275	88.8166	74.4329	6.97863	56.3008	26.0927	22.7488	62.7678	36.9939
	MMlncRNA_000557	chr1	16211975	16212873	+	20.398	37.9365	38.0239	14.1929	22.0412	30.6564	43.2434	62.4808	13.2447	17.7147	10.8044	55.3417	13.023	48.2909	25.2307	29.3363	35.9706	14.607	34.7936	60.0017	41.4298	40.4849	46.4926	48.8115	79.0558	18.1093	39.3632	39.4969	0	34.2523	43.5685	68.157	27.3867	48.5408	36.5704	17.8549	32.411	43.5532
	MMlncRNA_000558	chr1	16213195	16213423	+	40.0389	107.56	59.7091	0	43.2643	42.1224	109.134	103.774	25.9977	56.8993	0	67.2467	0	103.406	30.9531	25.5927	50.4329	19.1145	76.8327	53.1892	54.2146	86.6913	56.1596	47.9056	0	35.5464	46.3592	62.0222	0	0	0	133.784	161.27	39.4262	50.2484	78.856	76.3427	142.483
	MMlncRNA_000559	chr1	16219594	16220334	+	0	23.0128	48.4381	8.60961	13.3705	20.4562	29.9794	37.9016	4.01719	19.5381	13.1082	44.7613	10.5332	55.9246	19.1316	19.7731	34.2889	29.5359	44.8508	49.3131	26.8073	35.7217	13.0168	49.3495	0	21.9707	38.2051	44.724	0	0	79.2877	47.2513	33.2262	24.3687	19.9657	10.831	58.9828	39.6299
	MMlncRNA_000561	chr1	16238363	16239927	+	41.0111	47.2166	32.7637	20.3825	22.1574	21.1323	49.6816	82.8265	24.7269	59.2059	31.0325	43.1443	32.4173	83.2207	43.4807	43.0661	66.4168	44.7511	67.4557	51.1452	82.5032	84.5679	22.5984	46.7322	45.4129	41.6109	24.873	80.1665	0	39.3518	62.5689	72.7112	62.9281	54.8062	25.2091	56.4113	24.2037	72.9713
	MMlncRNA_000563	chr1	16272826	16274576	+	0	2.16416	3.90445	0	0	0	1.58586	8.63663	1.70002	11.5755	27.7361	6.76514	4.4575	10.1428	0.809624	5.02062	5.27659	2.49984	5.58243	3.97498	11.3445	0	9.18087	6.26522	20.2944	9.29769	12.1259	20.2785	0	5.86194	0	9.99807	3.51522	5.15625	2.8164	11.4589	4.99214	9.31714
	MMlncRNA_000564	chr1	16275053	16277792	+	8.36579	10.3725	8.733	9.31346	9.94369	1.50876	11.1479	15.7693	6.51841	6.3406	21.2697	7.34956	7.12143	12.2434	1.55217	8.55582	13.488	6.3901	9.27538	10.7959	13.5932	6.03781	1.17341	19.3517	25.9384	7.92227	28.4133	19.0065	0	7.49216	28.5899	7.98659	24.7105	13.1804	10.799	12.4488	8.50729	21.4349
	MMlncRNA_000565	chr1	16278137	16279688	+	17.7234	12.2082	12.114	16.4426	4.78779	0.887889	5.36762	9.74404	5.75401	9.32842	12.517	5.34281	7.54358	6.35741	2.7403	3.77625	11.9063	19.7426	12.5964	6.72699	22.3984	4.26381	8.28644	18.8495	0	6.99324	11.4006	16.7777	0	13.2271	0	11.28	11.8978	24.2391	5.29588	14.2209	9.38707	16.8189
	MMlncRNA_000566	chr1	16281385	16282462	+	8.50548	7.03049	1.5855	5.91811	9.19066	1.2783	2.57592	16.0326	5.52271	17.4592	0	3.29659	7.24034	5.49167	5.2603	10.8734	6.42809	24.363	5.44054	9.68487	13.8202	12.2773	5.96501	16.961	0	5.0341	9.8481	8.7836	0	28.5647	0	12.1799	5.70979	6.97943	3.0498	5.5838	13.5146	15.1339
	MMlncRNA_000571	chr1	16339794	16341936	+	0	0.884143	0.797561	0	6.93481	0.643025	0	7.05681	0	0	4.53252	0.552765	0	0	3.30763	2.73483	0	2.04257	0	9.74362	0	0	0	0	0	0	0	2.20922	0	0	0	2.0423	0	20.3631	10.739	0	2.71932	4.5677
	MMlncRNA_000572	chr1	16342054	16343459	+	0	1.34759	0	4.5375	3.52331	0	0	16.9021	0	0	0	0.842515	0	1.40351	0	4.16838	1.64284	3.11324	0	13.6135	0	0	0	0	0	0	0	0	0	0	0	0	0	16.0537	5.84581	1.42706	0	6.96201
	MMlncRNA_000580	chr1	16700269	16700796	+	8.68268	32.2963	84.1638	12.0828	18.7643	117.443	26.2959	36.8249	16.9133	16.4519	36.7923	71.7925	36.9559	44.8486	32.2193	33.2996	26.248	16.5804	14.8103	6.59109	61.1351	25.0661	42.625	48.4803	0	5.13897	40.2131	35.8664	0	58.3197	0	74.602	69.9449	34.1992	90.2867	19.0004	71.74	37.078
	MMlncRNA_000581	chr1	16696387	16696698	+	14.6938	18.2184	82.1718	0	15.8775	119.25	17.8003	41.546	28.6225	18.5612	31.132	60.7475	25.0163	31.624	90.8751	56.3532	14.8066	14.0295	31.3296	50.1937	63.6674	31.8146	61.8296	52.7423	0	0	22.6843	30.3485	0	0	0	14.0277	59.1842	72.3445	47.4185	45.0164	112.067	41.8316
	MMlncRNA_000582	chr1	16697241	16697674	+	31.6898	34.9257	59.0728	44.0994	34.2426	130.18	19.1948	29.8672	6.85885	36.6946	89.5224	57.3182	8.99204	22.7343	52.2636	20.256	15.9666	10.0858	13.5136	12.028	74.3764	7.62378	44.4489	50.5548	0	12.504	57.0766	54.5433	0	0	0	70.5912	28.3648	55.4752	45.4518	55.4778	120.847	112.772
	MMlncRNA_000583	chr1	16711587	16712730	+	0	34.7807	28.3866	33.4601	19.486	38.5456	21.8458	28.3268	15.6123	17.7175	33.9622	46.5961	3.41132	24.1493	13.6313	25.6151	2.01908	11.4787	11.9622	15.2102	23.8753	20.2457	25.2939	27.1703	0	9.48733	24.7465	20.6921	0	8.97226	0	49.7347	5.38038	31.5685	76.157	21.0466	35.6578	39.9301
	MMlncRNA_000584	chr1	16726654	16727949	+	7.07478	5.84789	11.8693	4.92262	3.82235	2.12655	10.7131	10.0018	6.8906	4.46843	0	9.14025	12.0449	7.61319	0	4.52217	8.91137	3.37748	6.03384	2.68526	24.9069	2.55302	9.92327	12.6972	0	0	10.9221	10.9592	0	15.8399	0	30.3934	9.49869	20.8995	26.6363	7.74092	6.74479	17.6235
	MMlncRNA_000585	chr1	16729260	16729944	+	0	2.76601	7.48543	9.31346	3.61589	0	4.05379	18.9231	8.69121	8.45413	0	8.64654	5.69715	2.88079	4.13913	0	6.74402	12.7802	5.70793	7.62065	10.8746	0	4.69363	5.33839	0	0	5.16606	3.45574	0	0	0	38.3356	8.98562	4.39348	33.5967	2.92912	4.25365	0
	MMlncRNA_000586	chr1	16732016	16733370	+	3.38336	4.19495	8.82967	18.8331	3.65592	2.03395	8.19733	7.97193	24.1654	3.2054	0	8.74226	0	2.91268	8.36989	4.32527	8.52335	6.46084	7.2139	8.98918	12.8274	2.44186	9.49119	10.795	0	4.00498	0	6.98798	0	0	0	16.15	0	5.55264	36.395	4.44232	12.9022	12.0401
	MMlncRNA_000589	chr1	16790418	16791005	+	0	6.44462	14.5338	0	0	0	14.1676	11.0224	30.3749	17.2354	16.519	12.0875	0	13.4241	7.23291	4.98362	19.6414	14.8885	19.9486	20.7149	8.44567	0	0	9.32857	0	4.61459	0	16.1033	0	0	0	22.3299	0	7.67738	5.59129	20.4739	0	11.0982
	MMlncRNA_000590	chr1	16792089	16792701	+	22.4362	12.3636	16.7293	20.8147	4.04059	11.2398	22.6496	3.52429	4.85602	7.08534	0	3.86485	6.36631	12.8766	0	28.6822	7.53614	7.14065	15.9459	17.0315	24.3037	0	20.9797	14.9135	57.9699	4.42639	11.5457	27.0314	0	0	0	7.13973	0	4.90951	13.4082	9.81948	9.50652	15.9683
	MMlncRNA_000591	chr1	16792999	16793287	+	0	13.1122	17.7423	0	0	4.76818	0	0	10.3001	15.0288	0	0	0	6.82817	4.90537	0	7.99248	0	13.5292	54.1883	17.1836	11.4489	11.125	6.32664	0	0	0	16.3819	0	35.5165	0	0	0	0	0	27.7709	0	22.5804
	MMlncRNA_000629	chr1	17867246	17868202	+	0	0	23.2176	0	2.58818	0	0	0	3.11049	3.02564	0	0	4.0779	0	2.9627	0	0	0	0	0	0	0	16.798	0	0	0	0	0	0	0	20.464	22.8665	0	14.1514	1.7177	0	12.1787	0
	MMlncRNA_000630	chr1	17869153	17869729	+	0	0	23.6974	0	0	2.38822	0	0	0	5.01827	0	4.10598	0	0	9.82774	0	4.00317	0	0	3.01568	0	0	16.7165	0	0	0	0	0	0	0	0	22.7556	0	36.5108	5.69789	3.47738	5.04982	0
	MMlncRNA_000631	chr1	17871168	17872125	+	0	0	19.6252	0	0	11.5073	0	0	0	1.51124	0	1.23651	8.14728	2.05985	11.8384	0	2.41109	0	0	0	0	0	23.4927	0	0	0	0	0	0	10.7143	0	22.8427	0	40.8392	0	2.09441	6.08298	0
	MMlncRNA_000632	chr1	17872407	17874414	+	0	0.943585	16.1725	0	0	2.74503	0	0	0	1.442	0	1.76979	7.774	0.982739	3.53001	0	1.15031	2.17989	0	0	1.23657	0	19.214	0	0	1.35128	0	0	0	10.2234	0	39.2329	0	10.4914	0.818646	1.99845	13.0596	3.24986
	MMlncRNA_000633	chr1	17875807	17876477	+	0	0	12.736	0	0	10.2683	0	0	0	2.15763	0	3.53078	5.81601	0	8.45097	0	0	0	0	0	0	0	19.1663	0	0	0	0	0	0	0	0	0	0	40.3663	0	0	4.3424	0
	MMlncRNA_000634	chr1	17877892	17878539	+	0	0	7.91284	0	0	0	0	0	0	2.23421	0	0	0	0	2.18773	0	0	0	0	0	3.83183	0	4.96163	2.8216	0	0	0	0	0	0	0	60.7868	0	30.1882	2.53679	0	8.99305	5.03528
	MMlncRNA_000635	chr1	17881406	17882096	+	0	0	2.47348	0	0	1.99422	0	0	0	4.19036	0	5.14288	0	0	0	0	0	0	0	0	0	0	13.9586	0	0	0	0	0	0	0	0	12.6676	0	26.132	2.37893	0	16.8668	0
	MMlncRNA_000636	chr1	17892659	17893239	+	0	0	14.7089	0	0	0	0	0	0	2.49186	0	0	0	0	0	0	0	0	0	0	0	0	5.5338	0	0	0	0	0	0	0	0	30.1319	0	31.0795	0	0	5.01506	0
	MMlncRNA_000652	chr1	19553529	19553952	+	0	13.406	92.7146	15.0465	0	9.75002	26.1967	35.6669	7.02061	13.6582	0	39.1134	55.2247	9.30821	20.0611	41.4675	10.8954	20.6473	46.1077	20.5194	35.1372	15.6072	7.58288	60.3717	0	0	0	50.2467	0	24.2082	138.566	10.3223	29.0337	42.5877	34.8928	18.9287	48.1043	15.3909
	MMlncRNA_000653	chr1	19554156	19558085	+	10.4988	7.23175	20.0056	4.87001	6.3025	17.5319	10.5986	25.287	3.02976	8.10457	9.88619	18.3866	17.8743	9.0382	10.8218	10.439	9.99162	11.138	15.4208	11.5118	24.0089	21.0478	10.6353	29.7755	72.337	8.28512	9.9049	25.9004	0	20.8942	24.9161	24.5003	9.39718	25.2709	17.1495	12.2531	22.2424	19.0956
	MMlncRNA_000654	chr1	19558772	19560977	+	14.5472	11.1656	24.7931	20.2439	3.36838	18.1152	13.8465	29.3798	1.34938	5.90659	17.6123	16.6464	8.8453	4.47267	11.5674	19.9254	15.706	7.93693	16.8379	14.198	23.6372	26.9977	13.1171	33.982	32.2172	11.07	19.2498	27.8997	0	18.6115	8.87763	41.6635	27.9019	31.3777	34.2777	21.829	23.7749	17.749
	MMlncRNA_000655	chr1	19562208	19562727	+	0	3.64369	13.1475	0	4.76324	0	26.7004	8.3092	0	8.35252	18.6792	15.9462	15.0098	3.79488	2.72625	33.8119	0	16.8355	7.5191	13.385	23.8753	38.1775	0	14.0646	68.3376	5.21803	6.80529	4.55227	0	59.2169	0	42.0832	11.8368	37.6191	25.2899	15.4342	16.8101	0
	MMlncRNA_000656	chr1	19563429	19564003	+	7.97297	3.29516	26.7523	0	4.30762	19.1722	9.6586	33.8148	0	15.1072	0	18.5412	33.9352	3.4319	27.1203	5.09629	4.01709	0	6.79988	18.157	25.9099	40.2801	5.59155	22.2588	61.801	18.8757	6.15435	4.11683	0	0	0	60.8926	10.7046	44.4887	34.3062	10.4684	20.2696	22.6982
	MMlncRNA_000657	chr1	19564562	19565385	+	16.691	2.29941	14.5197	15.4848	3.00593	3.34467	0	20.9747	3.61255	3.51401	0	4.31278	14.2083	4.78966	6.8818	7.11254	2.80319	5.31216	11.8627	27.4522	33.1472	24.0926	7.80374	31.065	0	0	0	20.1095	0	24.9133	0	42.4918	7.46984	21.9141	23.9394	9.74003	31.8249	3.95978
	MMlncRNA_000666	chr1	19936543	19936861	+	0	5.93955	16.0737	59.9973	15.5291	51.8371	8.70485	88.0411	9.33147	22.6923	30.4488	44.5609	24.4674	37.1161	44.4405	27.5583	36.2042	13.7217	18.3853	27.2735	15.5676	62.233	10.0788	68.7799	0	34.0235	11.0933	22.2619	0	128.705	0	54.8797	77.1806	33.0199	36.0717	6.2898	36.536	0
	MMlncRNA_000667	chr1	19936933	19937480	+	0	20.7451	3.11893	11.6418	13.5596	45.2629	5.06724	67.0195	32.592	18.4934	0	47.556	14.2429	10.803	54.326	21.3896	8.43003	7.98763	32.1071	41.2785	31.7175	48.3025	29.3352	46.7109	0	4.95142	6.45758	56.1557	0	74.9216	35.7373	15.9732	44.9281	27.4592	41.9959	21.9684	26.5853	5.95413
	MMlncRNA_000668	chr1	19937721	19938946	+	7.25389	2.99797	0	0	15.6765	41.4273	4.39374	61.5302	9.42006	13.7447	46.1069	28.1149	6.17491	15.6119	38.133	23.1833	21.9287	13.852	3.0933	35.7921	11.7865	20.9413	15.2617	20.2513	0	12.88	5.59929	26.2188	0	48.7228	0	6.92508	38.9567	23.8096	23.4091	6.34951	27.6622	10.3255
	MMlncRNA_000669	chr1	19939283	19940320	+	4.41662	21.9043	24.699	6.14616	9.54483	55.7574	24.0767	81.1708	14.3388	27.8954	28.0728	23.9654	15.0387	24.7143	34.1438	45.1695	26.7032	33.7358	24.4842	23.4689	23.9213	57.3766	27.8769	58.1283	0	7.84213	13.6368	52.4519	0	29.6655	37.7342	54.8136	41.5087	43.4903	33.2569	40.5928	33.6849	40.8644
	MMlncRNA_000670	chr1	19941310	19941727	+	10.9676	4.53282	20.4447	0	29.6278	79.1198	13.2863	108.536	14.2428	31.1721	46.4745	36.8409	18.6725	18.8836	57.6557	21.0314	27.6295	20.9436	23.3848	37.4651	23.761	102.903	30.7669	61.2382	85.0133	6.49133	0	56.6311	0	122.778	46.8518	41.8818	14.7252	46.7989	66.8548	24.0006	76.6776	54.6412
	MMlncRNA_000671	chr1	19943946	19944446	+	18.3012	11.3456	34.1152	25.4679	4.94388	79.7647	5.54261	73.3067	11.8832	20.2283	0	49.6529	46.7371	31.5104	67.9114	17.5471	32.273	8.73696	23.4128	38.2046	39.6491	52.8338	44.9221	76.6395	0	21.6637	0	42.5242	0	81.9502	39.0899	78.6225	73.7144	21.0247	36.0923	20.0244	23.2635	26.0508
	MMlncRNA_000672	chr1	19946633	19948045	+	19.4669	9.38643	27.8209	18.0601	10.5176	59.4892	19.6521	59.6287	14.7468	34.8367	41.2449	35.2103	19.3332	15.3622	34.1119	20.7386	22.8858	30.9782	23.5205	34.4808	24.6018	70.2488	9.1016	43.9954	0	17.2827	5.00885	25.1293	0	36.3208	13.8599	65.0458	47.917	31.9483	43.0447	29.8198	39.1799	11.5459
	MMlncRNA_000684	chr1	20512662	20516071	+	1.34442	0	0.501224	33.6759	21.7908	0	0	0	0	0	0	0.347383	0	0.578692	5.40453	0	1.35474	0	0.573304	0	0	0.970299	0	0	10.421	0	0	3.47094	0	0	0	3.85043	0	0.44128	0	29.42	0	5.7411
	MMlncRNA_000689	chr1	20834720	20835593	+	15.7361	0	3.91115	0	0	4.72999	3.17717	2.47184	6.81176	3.31298	0	0	4.46516	0	1.62203	0	5.28565	0	2.2368	1.9909	2.84099	3.78572	3.67865	4.18398	0	0	8.09783	10.8338	0	0	0	0	0	13.7736	7.5233	29.8442	0	11.1998
	MMlncRNA_000712	chr1	21837233	21838637	+	0	0	3.64948	0	0	0	1.9764	0	0	0	20.7399	0	0	1.40451	0	0	0	6.23092	0	1.23847	1.76728	2.35496	4.57671	0	0	0	5.03737	1.68483	0	14.611	27.8777	3.11506	43.8089	0	0	2.85615	2.07384	41.8018
	MMlncRNA_000730	chr1	22876106	22877069	+	4.75566	5.89642	0	0	0	0	0	6.72321	0	0	10.0759	1.22881	0	6.1411	0	3.0398	9.58435	9.08137	4.05595	25.2704	7.72726	3.43228	3.33521	1.89668	0	5.62941	33.0381	7.36674	0	31.9427	0	0	0	7.8048	1.70523	2.08138	0	0
	MMlncRNA_000740	chr1	23346709	23347882	+	54.6698	62.9421	34.9405	5.43417	75.9521	84.5113	54.4016	49.6853	25.3555	25.8971	33.0943	69.6216	36.5656	31.9365	84.5277	32.4487	25.5773	63.3839	23.313	60.7683	78.2556	47.9116	21.909	51.3945	30.2688	18.4898	24.1142	64.5228	0	78.6868	0	11.184	15.7287	46.1427	33.6049	23.927	79.4207	55.5854
	MMlncRNA_000741	chr1	23348074	23348848	+	17.7463	36.672	35.2861	8.23189	35.1558	90.6815	46.5794	61.3273	34.5686	24.2852	12.5331	45.8546	35.2488	30.5549	45.7307	30.249	65.5693	16.9441	17.6578	47.1497	73.6898	21.3466	33.1885	25.9515	91.7047	14.0045	9.13226	45.8164	0	26.4884	0	16.9419	0	42.7159	16.9687	18.1227	90.2322	25.2609
	MMlncRNA_000742	chr1	23349179	23353995	+	19.9862	31.0738	25.9019	15.893	40.6215	62.0774	36.3175	38.5704	29.0444	23.7438	48.3945	41.5598	24.3048	25.8087	45.3225	9.12508	49.3901	39.9829	15.4222	46.2375	61.3411	29.536	22.6935	34.1615	44.2627	15.2089	3.67319	34.891	0	44.7477	4.06561	16.3545	10.2224	26.5529	18.4279	8.33069	51.4155	31.1587
	MMlncRNA_000743	chr1	23354380	23356110	+	23.836	43.7832	22.71	7.37114	41.496	74.0348	22.4586	56.1627	41.272	28.4369	89.781	47.9031	33.8176	21.66	51.5956	16.9288	24.019	42.9883	14.682	42.2195	50.2056	24.8488	26.0034	32.7443	61.5868	10.9726	6.13302	49.2308	0	65.2264	0	10.1136	3.55584	32.1643	18.993	11.5913	69.0143	20.7345
	MMlncRNA_000744	chr1	23358676	23359387	+	12.8777	45.2391	28.8063	0	41.7452	106.447	23.4004	66.7537	41.8081	22.3672	13.6421	93.1689	21.9244	30.487	65.7057	24.6941	35.6855	24.5911	21.9659	80.6483	69.748	18.5883	36.1252	43.6556	49.9095	34.2983	0	56.5197	0	57.6644	0	12.294	25.9346	31.7015	20.7789	2.81804	40.9234	45.8267
	MMlncRNA_000745	chr1	23360010	23360649	+	14.3264	29.605	40.0587	0	54.1818	116.269	65.0823	23.6293	23.2558	13.5728	30.3537	72.1851	24.3909	27.7501	57.5921	22.8935	46.9184	20.5182	36.6556	87.0024	58.196	31.0192	30.1419	51.4237	55.5243	8.4793	5.5293	40.6859	0	64.1516	0	6.83852	9.61742	4.70239	15.411	12.5403	63.7382	40.7858
	MMlncRNA_000746	chr1	23362027	23362497	+	0	64.3641	68.9475	13.545	68.3641	114.102	23.5826	87.1496	25.2802	36.8859	61.8674	55.3305	41.4283	16.7587	63.2074	6.22159	34.3287	27.8804	8.30134	51.7212	42.1746	21.0746	47.7834	62.1112	75.4471	34.5653	0	50.2586	0	21.7925	0	27.8768	13.0683	15.9742	38.3912	4.25997	24.7452	20.7826
	MMlncRNA_000747	chr1	23363007	23363475	+	29.3249	52.5188	36.4429	0	84.4992	70.5162	47.3662	73.7021	38.082	24.6954	41.4208	55.5665	24.963	21.0377	39.2952	12.4962	34.475	37.3324	8.33674	44.5215	52.943	21.1645	47.9872	38.985	0	28.9273	0	45.4256	0	0	0	9.33188	0	28.8761	17.525	25.6688	80.7649	41.7424
	MMlncRNA_000748	chr1	23365368	23365958	+	15.5142	32.0595	60.732	32.3844	25.146	137.567	42.287	65.7988	25.1839	41.6448	82.1758	118.257	39.6198	43.4068	81.5569	14.875	50.8084	44.4388	29.771	70.6618	46.2154	67.1821	10.8803	27.8436	0	9.18233	17.9632	92.1237	0	69.4705	66.2743	29.622	20.8296	48.3766	27.8146	16.975	88.7436	33.1255
	MMlncRNA_000750	chr1	23371539	23372062	+	0	65.0857	29.356	12.175	61.4494	86.7827	37.0953	78.3348	45.4464	30.3921	74.1464	83.6437	7.44761	26.3614	37.8762	11.1846	61.713	50.1208	29.8468	53.1312	33.1702	69.4578	49.0861	62.8076	67.816	15.5346	0	45.1752	0	39.1766	37.3742	8.35239	11.7465	37.332	47.0565	3.8291	38.9241	37.361
	MMlncRNA_000751	chr1	23372336	23372773	+	0	51.9101	39.0222	0	33.9299	88.0915	31.6992	49.324	20.3886	29.7487	88.7048	70.3173	26.7298	18.0214	55.023	0	21.0943	39.9746	17.8536	55.618	39.6831	30.2166	22.0215	58.442	81.1314	18.5848	8.07934	75.6633	0	70.3032	0	29.9771	0	13.7422	48.7898	18.3237	73.1763	44.6967
	MMlncRNA_000752	chr1	23383260	23383806	+	25.1433	72.7405	53.1187	11.6631	45.2812	103.287	76.1475	118.486	76.1871	58.2284	53.2716	114.776	42.8067	18.0378	116.626	80.3575	84.4544	64.0178	50.0357	98.6133	77.169	169.368	64.6555	123.676	194.893	39.6838	25.8775	116.844	0	75.0586	71.6053	136.02	56.2628	101.785	81.1402	73.3618	127.843	89.4752
	MMlncRNA_000753	chr1	23388418	23389649	+	7.4423	55.3651	43.0068	20.7134	40.2091	59.281	72.1259	68.389	33.8266	24.6779	31.5363	56.7289	47.5148	22.4243	59.8359	28.5425	54.371	17.7647	20.6287	70.6188	54.417	91.3121	20.8775	69.7522	57.6876	35.2387	5.74473	55.7209	0	16.6628	15.8962	95.9169	29.9764	62.2914	78.7229	17.9147	59.1264	71.5075
	MMlncRNA_000754	chr1	23391052	23391665	+	22.3996	52.4596	44.5387	20.7808	60.5102	60.5962	36.1804	49.2598	19.3924	56.5904	47.4585	55.949	12.7119	38.5669	41.5598	19.0903	71.4768	14.258	54.1277	51.0112	68.7483	118.553	57.6002	83.3798	115.751	57.4494	5.76344	53.9748	0	16.717	31.8959	121.178	0	31.8599	80.318	39.2139	61.6917	63.7693
	MMlncRNA_000755	chr1	23393606	23394909	+	14.0627	42.1371	58.9822	19.5697	26.5923	62.3483	68.1435	84.4939	29.6761	29.9768	44.6925	79.9407	41.8985	43.8856	53.2706	17.9777	58.4542	20.1406	37.4802	53.3757	39.9874	101.494	32.0528	95.346	54.5024	39.5354	29.8514	45.383	0	62.9709	30.0369	53.7013	47.2021	79.6233	68.0732	18.4642	60.3307	47.5417
	MMlncRNA_000756	chr1	23406489	23407327	+	10.9284	31.6163	32.5945	30.4158	8.85656	14.7819	23.168	77.2488	28.3837	22.4327	0	49.4162	65.12	16.4641	18.5866	13.9708	66.0737	31.3031	11.6506	64.2926	35.5141	78.8729	45.9853	58.84	127.064	54.979	21.0891	31.0357	0	73.4035	140.053	93.8972	7.3363	28.6964	72.4936	19.1318	45.1475	35.0009
	MMlncRNA_000772	chr1	24071290	24072493	+	11.4231	31.4737	44.0069	5.29877	14.4005	30.9021	46.127	23.3265	61.8094	28.8592	56.472	25.5805	19.4479	42.6137	40.0333	9.73544	30.6954	54.5335	22.7322	18.7879	37.1217	27.4811	40.0557	15.186	0	27.0436	29.3916	43.2541	0	34.1005	48.7975	21.8106	10.2245	11.2482	17.7491	19.9978	36.3008	51.4903
	MMlncRNA_000773	chr1	24073260	24075410	+	12.7879	47.5661	40.5243	5.93186	8.06052	41.6412	50.3473	18.0786	80.2654	35.6726	54.1879	29.1876	10.8858	25.6874	51.4071	21.7973	35.4367	61.0491	25.4482	27.5042	26.5503	24.6116	35.8732	12.7503	0	30.2748	37.8388	27.5125	0	42.9467	9.10463	40.6941	8.58459	11.1931	22.1624	14.9248	29.8012	27.3043
	MMlncRNA_000775	chr1	24107965	24111255	+	56.2196	42.2457	55.2575	35.5614	46.9421	133.653	40.2441	28.9016	29.867	14.5261	10.8285	35.6561	17.4027	24.1993	67.9587	16.3343	74.6767	48.7984	69.7424	46.5565	71.9718	22.1319	50.1805	34.6519	0	18.1497	47.3412	13.195	0	57.2144	21.8328	43.9129	13.7239	70.4573	76.9691	22.3684	107.195	47.2878
	MMlncRNA_000800	chr1	25104039	25107352	+	17.9837	164.087	173.29	26.9511	93.425	63.2035	192.72	194.918	60.1815	39.3178	79.1357	171.217	44.7486	54.7819	181.805	51.2859	88.5178	67.3622	100.285	96.611	56.194	228.635	285.23	196.964	85.7829	137.552	264.819	227.146	0	120.792	53.1854	166.403	254.453	388.224	407.736	30.8777	62.4249	401.704
	MMlncRNA_000815	chr1	25665422	25666348	+	24.7274	69.4934	88.5009	20.6463	34.7352	107.029	98.8521	30.2968	83.49	28.112	52.3904	30.6686	42.0987	17.0299	116.226	53.7392	107.144	61.3849	33.7427	61.9435	40.1784	135.633	107.518	49.3096	0	46.8328	38.1742	40.8575	0	11.0726	63.3788	122.754	46.479	108.759	104.624	34.6312	88.0096	63.3565
	MMlncRNA_000820	chr1	25766325	25767867	+	23.7691	36.8383	57.6001	12.4039	48.1572	67.8731	46.7907	117.61	27.0087	20.6422	94.425	18.425	65.759	15.3468	54.207	17.0922	23.9516	42.5524	25.3398	89.0887	49.8858	124.372	104.185	52.1384	69.0905	31.6531	66.5093	65.9681	0	66.5215	76.1532	107.785	39.8908	53.6371	60.7252	14.3039	77.423	42.2924
	MMlncRNA_000821	chr1	25773593	25774454	+	31.9104	116.497	188.366	59.2085	94.8227	286.152	199.727	308.269	138.132	72.2206	123.95	109.937	90.5463	50.3637	197.353	30.5955	115.223	152.339	72.5741	177.638	106.58	548.894	365.526	188.779	41.2246	144.797	468.002	162.023	0	119.075	113.597	1005.31	221.357	148.382	179.259	83.7959	216.334	105.986
	MMlncRNA_000822	chr1	25775601	25776173	+	16.0016	95.8932	122.297	22.2678	60.5172	221.25	140.538	135.731	62.3401	42.9531	203.417	68.2217	40.8644	34.4387	155.867	51.1408	48.3734	114.587	68.2361	118.433	73.6675	282.945	190.776	92.5368	0	89.9724	160.572	103.28	0	89.566	102.534	504.117	118.162	63.0268	106.147	49.0231	162.722	108.193
	MMlncRNA_000823	chr1	25776306	25777973	+	24.7363	64.7476	121.937	30.5982	46.0332	238.755	104.881	203.346	60.6769	42.5304	98.9952	53.9735	72.5293	36.6748	125.787	42.1636	62.3155	68.23	43.3655	103.276	72.9427	236.054	200.464	108.52	42.6086	92.7233	203.669	110.695	0	73.8436	117.41	359.473	103.324	67.6603	129.103	27.6668	162.457	68.4653
	MMlncRNA_000824	chr1	25778467	25778857	+	58.6248	67.8416	161.738	16.3164	63.3474	341.858	149.14	226.537	114.197	85.163	99.3676	75.7402	79.8475	35.3283	170.408	22.4836	100.427	100.754	34.9994	240.314	69.855	533.118	205.572	173.02	90.8838	124.913	244.364	175.571	0	210.01	300.523	548.481	204.647	111.607	126.126	56.4473	223.561	108.484
	MMlncRNA_000826	chr1	25783813	25784599	+	23.3009	45.7429	95.5573	16.2128	34.6197	162.839	63.5111	131.765	30.2591	22.0753	61.7102	42.145	49.5876	47.641	108.08	7.44693	61.6345	33.3714	44.7133	101.705	75.7213	159.76	98.0475	99.8998	90.3064	68.955	103.42	111.291	0	104.338	99.5378	155.713	39.1052	22.9443	66.8398	45.8908	133.285	41.4595
	MMlncRNA_000827	chr1	25788834	25789823	+	27.7846	28.7078	108.766	38.665	47.5361	91.8669	44.8783	100.382	27.0613	16.0863	39.2452	44.272	43.3616	23.9193	75.8944	32.5596	27.9979	35.3715	39.4943	82.6083	50.1622	137.028	90.9332	120.046	0	43.8526	85.7879	66.9505	0	51.8397	19.7819	110.522	37.304	53.1988	63.0969	12.1603	91.2386	26.3666
	MMlncRNA_000836	chr1	25923809	25927590	+	23.0314	14.5285	7.68269	3.37373	7.20405	14.9387	14.6845	18.2794	29.122	27.1792	61.6384	28.5025	14.4462	28.6974	49.8539	19.3705	32.9801	27.7772	13.4397	52.91	85.35	27.1206	1.70023	14.5034	56.3758	17.2187	20.585	31.9212	0	32.5677	51.7823	30.088	45.5696	11.1405	29.5561	14.8547	42.3734	20.7056
	MMlncRNA_000837	chr1	25928202	25930483	+	8.03586	9.13317	5.24286	2.79567	4.3416	3.01929	2.4337	6.62697	5.21777	13.9575	38.3079	18.1683	10.2609	25.0775	6.83355	17.9777	21.2561	5.75445	2.57007	32.7879	70.726	2.89984	2.81783	6.40981	15.5721	9.51228	12.4058	22.8212	0	17.9917	8.58197	13.4253	32.3671	5.93466	20.1698	13.1887	24.26	4.28948
	MMlncRNA_000838	chr1	25931010	25934031	+	10.8747	8.98883	2.31674	0	7.55403	14.4758	14.1148	13.1776	13.1134	17.1711	13.166	15.2538	7.93469	23.4046	44.6769	18.8672	14.8718	13.3497	4.63733	30.072	49.6437	21.3032	3.26853	6.19586	48.1675	10.1142	10.7925	20.054	0	17.3912	46.4549	17.7973	22.9436	12.7479	19.4966	8.83897	11.8485	7.73976
	MMlncRNA_000839	chr1	25943498	25943843	+	0	5.47606	0	36.877	0	0	0	0	0	4.18431	28.0728	0	0	22.8132	0	0	6.6758	12.6509	0	0	7.17638	0	0	15.8532	0	0	0	6.84156	0	0	0	12.6493	88.9473	4.34903	38.0079	17.3969	25.2637	9.43023
	MMlncRNA_000841	chr1	25971103	25971646	+	0	3.48294	0	0	0	5.06619	10.209	0	21.8878	13.3067	17.8551	2.17753	0	10.8824	0	0	12.738	8.04636	0	3.19862	22.8219	6.0822	0	10.0831	0	44.8904	0	0	0	0	0	8.04532	22.6292	49.79	18.1306	25.8182	37.4931	0
	MMlncRNA_000842	chr1	25971754	25972408	+	6.99917	0	0	68.1802	0	8.41529	29.6762	13.1932	9.08928	44.2067	0	1.80851	17.8743	15.0637	0	0	24.6852	0	0	5.31312	26.5362	5.05148	0	36.2888	0	86.9938	5.40267	0	0	0	0	6.68191	37.5887	20.6762	42.6646	45.9492	17.7939	0
	MMlncRNA_000843	chr1	25974619	25976077	+	3.14219	0	1.17147	4.37266	0	21.7232	17.1293	1.48073	8.16104	36.7152	13.3148	4.87146	2.67481	4.05759	0	4.01695	11.0821	0	1.33994	1.19263	25.528	2.2678	0	8.7723	0	63.2315	2.42546	4.8674	0	0	13.4229	8.99929	4.21875	11.345	33.8007	27.5044	39.9417	2.23637
	MMlncRNA_000844	chr1	25976691	25977753	+	4.31275	0	1.60788	6.00162	0	11.667	10.4491	4.06471	8.40096	27.2393	0	4.45748	11.0138	12.9947	5.33453	2.7567	21.7293	0	0	8.18461	32.7022	6.22525	0	13.7603	0	61.2616	9.98707	4.45377	0	0	55.2702	8.23453	23.1614	9.90909	30.9283	24.5379	24.6696	0
	MMlncRNA_000845	chr1	25983877	25984218	+	13.4048	0	0	18.6541	0	16.117	0	12.6339	0	33.866	0	0	0	5.77	0	0	6.75388	0	0	0	21.7809	0	0	10.6924	0	55.537	0	0	0	0	57.2633	0	0	8.7998	14.4197	0	34.0789	0
	MMlncRNA_000846	chr1	25984274	25984569	+	0	0	11.5485	0	0	0	9.38124	7.29862	0	14.6733	0	0	26.3686	13.3334	0	0	7.80347	0	0	5.87854	16.7772	0	0	12.354	0	91.6682	0	7.99723	0	0	0	0	0	35.5857	22.2141	6.77854	29.5312	0
	MMlncRNA_000847	chr1	25984718	25985375	+	13.9345	0	0	19.3912	0	10.4712	4.22013	6.56654	9.04784	28.6034	0	7.20107	23.7237	14.995	0	0	14.0415	6.65231	0	0	18.868	0	0	0	0	53.6078	0	3.59754	0	0	0	13.3029	9.35433	9.14751	17.4877	3.04931	39.8537	9.91751
	MMlncRNA_000869	chr1	26610903	26611477	+	0	3.29516	0	0	0	0	4.8293	7.51441	0	0	0	2.06013	0	13.7276	0	0	0	0	0	6.05234	8.63662	0	0	3.17982	0	0	0	8.23367	0	0	0	7.61157	0	2.61698	5.71771	13.9579	65.876	0
	MMlncRNA_000880	chr1	27019101	27021430	+	55.0922	4.8791	4.4013	2.73808	1.06304	2.36567	8.34246	2.78162	3.83271	1.86408	4.16875	2.54201	3.34982	0	3.04217	10.0614	6.9394	1.87863	9.22945	3.73401	0	22.7208	5.51955	2.35416	0	2.32908	13.669	9.14361	0	13.2158	0	0	7.92509	5.16658	7.05511	55.1127	2.50107	7.00185
	MMlncRNA_000890	chr1	27226971	27227944	+	202.394	5.83589	5.26439	6.55002	10.172	16.9775	2.85097	11.0903	12.2248	14.8642	9.97246	0	8.01344	0	11.644	30.0859	11.8574	8.98813	2.00715	8.93248	5.09862	27.1763	9.90289	16.8949	0	0	87.1972	4.86074	0	0	0	4.49348	12.6389	15.4493	16.8772	148.32	5.98306	13.3998
	MMlncRNA_000897	chr1	27482026	27482909	+	5.18604	0	7.73381	7.21688	5.60381	3.11765	6.28246	7.33165	10.1021	3.2755	0	4.02006	8.82929	2.23229	6.41471	9.94469	0	0	17.692	0	16.8531	3.7429	7.27407	14.4783	40.1986	0	0	8.03341	0	11.6112	0	4.95097	0	49.3645	7.43819	2.26974	6.59219	25.8371
	MMlncRNA_000903	chr1	27564409	27565016	+	15.0804	24.9305	28.1114	0	12.2215	31.7303	9.13436	24.8729	19.5838	21.4308	63.9025	9.74158	19.256	19.4737	34.9749	24.0984	34.1915	21.5981	19.2924	65.8242	12.2518	48.9778	52.8806	15.0362	0	22.314	40.7422	0	0	16.882	0	93.5798	50.618	81.6731	37.8516	36.3008	19.1694	42.9324
	MMlncRNA_000904	chr1	27635957	27637612	+	11.0736	4.57661	19.6101	7.70497	4.48711	10.8177	5.03052	6.52292	21.5706	16.6109	11.7309	6.43791	21.2095	10.7247	12.841	12.3868	13.9482	10.573	7.08321	19.9643	14.9941	15.9842	3.88302	2.20821	64.376	4.91554	12.8216	10.0062	0	12.3964	23.6522	10.5716	14.8675	5.45205	8.93392	9.69298	12.3166	33.4956
	MMlncRNA_000905	chr1	27644096	27645245	+	0	1.64758	2.97247	0	0	1.19826	2.41465	3.7572	7.76541	13.8482	16.8925	4.12027	3.39352	6.86379	3.69822	5.09629	4.01709	3.80628	0	15.1309	4.31831	2.87715	2.79577	6.35965	30.9005	2.35946	6.15435	8.23367	0	8.92544	0	11.4174	5.35231	2.61698	7.14713	8.72368	0	17.0236
	MMlncRNA_000923	chr1	28057043	28057800	+	6.04809	2.49963	11.2742	0	9.80297	41.8128	3.66339	19.9509	7.85419	11.4599	12.8142	0	0	5.2067	14.962	0	21.3309	0	25.7911	11.4779	9.82729	0	4.24161	2.41214	0	7.15931	0	3.12293	0	13.5412	0	0	8.12025	9.92589	6.50597	13.2351	38.4399	12.9137
	MMlncRNA_000924	chr1	28057972	28058358	+	0	9.79182	8.83293	16.4851	0	49.8503	0	11.1648	0	7.48202	25.0987	0	0	10.1981	10.9895	0	17.9056	11.3106	15.1548	8.9925	0	8.54966	24.9236	4.72454	0	0	0	24.467	0	26.5226	0	0	15.9048	7.77657	8.4953	25.9231	15.0581	8.43117
	MMlncRNA_000928	chr1	28071988	28072915	+	9.88029	2.04172	11.0507	6.8747	5.33811	66.8213	32.9152	34.9201	0	4.68029	31.4004	3.82945	12.616	14.8851	25.9699	9.47317	29.8685	14.1505	4.21329	15.0004	13.3784	7.13086	13.8584	13.7918	38.2926	2.9239	3.81331	15.305	716.026	33.1819	21.1035	33.0135	0	11.3506	8.8569	30.2697	34.538	28.1281
	MMlncRNA_000931	chr1	28104349	28104913	+	8.11408	60.3627	60.5017	11.2915	21.9193	36.5842	14.7443	76.4741	10.5371	23.0618	0	12.5796	27.6286	10.4779	67.7462	10.373	20.441	7.74729	10.3803	58.5149	4.39474	11.7123	85.3577	42.0694	0	24.0122	25.0531	29.3279	0	90.8342	103.986	54.224	65.3644	103.869	26.1851	3.55123	10.3142	17.3249
	MMlncRNA_000932	chr1	28112549	28112880	+	0	22.8279	46.333	0	0	33.2049	83.6399	84.5937	35.8643	13.0823	87.7697	17.84	35.264	5.9438	46.9704	26.4792	34.7866	13.1844	11.7769	26.2055	14.958	0	67.7891	71.5939	107.035	65.3826	10.6589	21.3902	0	0	235.953	52.7308	18.5396	113.311	19.8053	6.04351	8.77635	58.9674
	MMlncRNA_000934	chr1	28135160	28135542	+	0	29.6823	44.6259	0	32.3353	89.948	58.002	45.1257	46.633	11.3402	50.7216	9.27866	0	20.6093	118.446	38.2555	60.3088	45.7151	15.313	40.8889	19.4493	8.63895	142.709	66.8344	0	28.3381	18.4791	37.0837	0	214.397	0	22.8546	32.1418	113.938	8.58402	15.7163	30.4308	17.0384
	MMlncRNA_000936	chr1	28154509	28155152	+	0	5.88422	5.30799	9.90639	0	4.27951	0	6.70929	0	0	0	3.67881	0	6.12839	6.60396	0	3.58669	6.79692	3.03566	5.40388	0	0	9.98491	0	0	4.21332	0	0	0	0	60.8201	6.79605	19.1154	28.0391	7.65764	0	0	5.06655
	MMlncRNA_000939	chr1	28204141	28204385	+	37.4241	46.4013	69.7622	26.0397	10.1097	89.9921	192.679	44.0896	24.2999	41.3649	0	19.34	47.7863	104.708	23.1453	23.9214	197.985	53.5986	47.8767	149.147	111.483	27.01	65.6151	350.754	0	77.5251	14.4439	96.6196	0	251.37	159.87	142.911	150.738	362.372	60.386	90.0854	321.107	372.898
	MMlncRNA_000940	chr1	28223916	28224593	+	6.76173	2.79457	0	0	0	0	12.2869	15.9321	8.78094	8.54142	0	1.74716	0	2.91053	14.6365	21.6104	30.6614	19.3682	5.76686	33.3638	25.636	9.76023	0	56.6318	52.4123	4.00203	0	13.9657	0	15.139	28.885	12.9105	18.1568	17.7553	7.27363	0	0	19.2499
	MMlncRNA_000948	chr1	28565259	28565632	+	12.2579	20.2644	0	0	6.62268	11.0535	22.2742	5.77645	7.9592	7.74209	0	6.33463	20.8692	5.27631	11.3715	7.83521	0	0	5.22718	4.65253	0	17.6937	17.1933	9.77753	0	0	18.9238	12.6587	0	0	52.3638	0	0	8.04688	17.5812	5.36483	0	8.72423
	MMlncRNA_000949	chr1	28569918	28571431	+	0	2.50293	0	0	0	0	3.66822	1.42694	0	0	0	2.34724	0	0	3.74544	1.93551	3.05129	0	0	3.44792	0	8.74166	0	0	23.4713	0	4.67471	1.56353	0	13.5591	0	0	0	0	1.08576	0	0	4.31025
	MMlncRNA_000950	chr1	28575213	28577236	+	0	3.7445	4.22226	9.4561	7.34254	0	5.48784	0	5.88288	4.29181	9.598	3.51159	9.64068	8.77473	3.5021	18.8215	4.56488	4.32532	12.5566	3.43883	3.68038	8.17371	9.53105	1.80672	17.5571	6.70301	19.2323	9.35644	0	5.07127	0	4.32476	0	14.8692	21.9287	51.549	0	3.22417
	MMlncRNA_000952	chr1	28586529	28586991	+	9.90163	8.18453	3.69152	27.5582	21.3986	0	5.99751	9.33215	0	0	0	23.0263	42.1441	12.7862	0	18.9873	14.9665	18.9081	4.22239	22.5492	91.1695	0	6.94415	71.0825	0	0	7.64309	10.2254	0	0	0	37.8113	13.2941	16.2502	99.4115	17.3343	62.9319	7.04722
	MMlncRNA_000953	chr1	28596847	28597145	+	0	12.6737	0	21.3368	49.7033	27.6522	9.28711	0	0	4.84204	64.9711	35.6561	117.468	13.1996	42.6718	0	7.72518	14.6395	39.2301	17.4587	174.393	0	10.753	61.1505	118.848	9.07484	11.8353	31.6679	0	34.3286	65.4985	29.2753	0	20.1306	109.956	20.1316	19.49	32.7377
	MMlncRNA_000954	chr1	28604032	28604592	+	0	37.1513	3.04665	11.372	8.83024	22.107	9.89963	3.85097	5.30613	5.16139	17.314	52.7886	76.5205	21.1052	15.162	10.4469	32.9387	7.80253	27.8783	18.6101	137.208	0	11.4622	81.4794	0	0	31.5397	12.6587	0	54.8891	0	39.0076	0	80.4688	137.719	17.8828	67.52	46.5292
	MMlncRNA_000955	chr1	28611132	28614382	+	0	2.33124	4.73164	9.81193	1.52377	1.27161	2.56245	0.664532	1.83128	0	11.951	1.45749	6.00207	6.06995	4.36066	5.40825	9.94697	0	10.8242	3.21141	12.2204	2.03551	0	28.683	10.9307	5.00777	17.4162	4.36883	0	3.15726	0	37.695	0	5.55435	38.4288	1.85153	5.37757	1.00365
	MMlncRNA_000956	chr1	28615078	28616173	+	0	3.45751	3.11893	0	9.03972	0	5.06724	0	5.43201	2.64192	0	2.16164	14.2429	3.60099	3.88043	5.34739	23.1826	0	7.13491	7.93818	6.79661	0	0	28.3602	32.423	9.90284	12.9152	2.15984	0	0	0	23.9598	0	4.11888	22.4978	0	0	5.95413
	MMlncRNA_000957	chr1	28617112	28617825	+	0	0	4.7876	0	0	0	0	0	0	0	0	0	0	0	5.95652	0	22.6454	0	2.73805	4.87408	3.47763	0	0	25.6078	0	0	9.91247	3.31538	0	0	0	18.3893	0	4.21503	25.3253	0	0	4.56983
	MMlncRNA_000958	chr1	28617945	28618747	+	5.70916	0	6.38545	7.94485	0	0	0	0	3.70702	0	12.0961	0	0	4.91492	7.06177	3.64928	2.8765	5.45108	9.73831	0	3.09219	0	0	27.3235	0	3.37905	8.81383	5.89584	0	0	0	16.3511	0	9.36965	18.4241	2.49869	0	0
	MMlncRNA_000959	chr1	28622700	28624076	+	0	0	0	0	1.79875	2.00146	0	0	2.16176	0	0	0	0	0	0	0	10.0646	3.17881	7.09864	1.26365	1.80322	0	0	13.2781	0	0	2.5699	1.71908	0	0	0	3.1784	0	3.27836	1.19378	0	0	0
	MMlncRNA_000962	chr1	28655906	28656612	+	142.656	13.3997	58.02	0	31.5303	17.5418	47.1318	21.39	50.5246	10.2388	68.6929	30.1589	22.0795	19.538	18.0465	41.4479	19.6025	49.5301	44.2425	12.3059	63.2171	28.0797	40.9282	38.7921	0	15.3515	50.0531	16.741	0	58.0722	0	18.5714	43.5301	57.4663	46.5019	110.681	28.849	46.1508
	MMlncRNA_000965	chr1	28759171	28759845	+	20.3754	16.8419	7.59632	9.45143	3.66946	14.2904	0	9.60174	17.6399	12.8691	28.7798	28.0788	0	20.4643	12.6013	21.7064	17.1098	0	20.2737	5.1557	22.0714	14.7054	14.2895	10.835	52.6453	20.0991	5.2426	14.0277	0	0	58.0268	25.9357	45.5937	4.45856	29.2238	0	4.31666	0
	MMlncRNA_000966	chr1	28697158	28697675	+	8.8503	18.2888	6.59912	0	19.1265	23.9421	21.4428	12.5119	28.733	16.7695	18.7513	22.8683	7.53387	7.61907	13.6839	16.9712	26.7548	0	79.2554	26.8733	23.9674	6.38749	18.6205	28.2378	0	20.9527	20.4947	31.9889	0	19.8152	37.8071	16.8983	23.7651	5.80991	114.244	19.3672	73.1249	50.3917
	MMlncRNA_000967	chr1	28700661	28701337	+	0	25.1883	7.57388	9.42351	25.6103	73.2764	8.20339	0	17.5878	17.1081	14.3474	26.2461	17.2934	40.8076	39.7864	21.6423	13.6474	38.7937	43.3153	20.5619	29.3415	4.88733	4.7491	21.6059	0	8.01589	15.6813	17.4829	0	0	0	64.6478	0	31.1178	87.4125	26.6736	38.7352	9.63918
	MMlncRNA_000969	chr1	28744026	28744667	+	28.5636	11.8051	2.66226	29.8118	54.013	32.1963	8.65061	10.0953	13.91	40.5917	15.1296	29.5221	24.3149	33.8111	24.29	31.9511	21.5872	6.8181	27.4061	21.6828	38.6764	15.4613	10.016	19.9358	0	16.9058	5.51207	25.8104	0	0	30.5048	34.0861	19.1749	16.4071	43.5285	15.6265	18.1542	5.08234
	MMlncRNA_000971	chr1	28750036	28750674	+	21.5233	23.721	8.02429	29.9517	42.6381	49.5995	8.69122	20.2854	4.65843	33.9852	45.6018	38.9297	24.4291	24.7054	11.0927	41.2728	7.22951	6.85011	18.3565	8.16924	42.7438	5.17796	25.1576	22.8908	55.6112	12.7389	0	11.1135	0	16.063	0	34.2461	19.265	4.70975	36.0153	15.6999	27.3591	25.531
	MMlncRNA_000972	chr1	28754431	28756330	+	2.41287	20.9416	17.9913	13.431	7.82174	39.1643	16.0765	12.5075	23.5006	21.3356	15.3366	28.6792	26.7016	18.6948	30.5914	46.269	14.5884	20.7342	19.5497	17.4005	41.8194	13.9314	28.767	20.2086	18.7029	14.2809	11.175	8.72119	0	32.4135	20.6148	27.642	16.1978	3.16793	44.9893	4.2241	26.0704	22.3248
	MMlncRNA_000973	chr1	28761263	28761790	+	8.68268	21.5309	22.6595	72.4968	23.4553	20.8788	26.2959	8.1833	16.9133	21.9359	18.3962	29.1657	7.39118	22.4243	13.4247	22.1998	13.124	16.5804	11.1078	39.5465	51.7297	37.5991	12.1786	13.8515	0	10.2779	6.70218	26.8998	0	0	37.091	16.5782	0	8.5498	15.5667	7.60018	44.1477	74.1559
	MMlncRNA_000974	chr1	28762227	28763543	+	6.96197	25.8959	12.9778	4.84413	13.1649	32.4359	10.5423	6.56156	9.04097	23.0852	7.37523	17.989	2.96321	20.977	21.5285	15.5752	12.277	6.64726	14.8441	21.1395	43.3634	17.5862	7.32378	20.8246	80.9466	16.4822	5.37396	12.5818	0	15.5873	0	13.2928	0	1.14257	37.4451	9.14099	48.6731	4.95499
	MMlncRNA_000975	chr1	28763937	28764399	+	0	36.8304	18.4576	55.1164	5.34964	35.715	23.99	4.66607	38.5755	21.8885	0	23.0263	25.2865	51.1449	36.7426	69.62	14.9665	0	25.3343	30.0656	53.6291	0	0	23.6942	0	35.1626	0	15.3381	0	22.169	0	18.9056	0	35.7504	49.7058	26.0015	25.1728	7.04722
	MMlncRNA_000981	chr1	28848481	28849038	+	8.21587	27.1644	15.3152	34.2996	17.7554	2.46954	0	11.615	10.6693	2.59457	0	48.8266	13.9876	10.6094	12.703	26.2578	8.27895	15.689	52.5528	15.5918	4.44987	17.7888	0	16.3835	63.6838	4.86268	44.3929	12.7268	0	0	0	7.84346	33.0922	21.5737	29.4595	3.59578	5.22177	5.84742
	MMlncRNA_000982	chr1	28849965	28850245	+	0	26.9711	6.08247	22.7036	17.6291	14.7118	9.88202	0	0	0	34.5665	29.509	0	0	5.04502	20.8567	0	0	83.4861	12.3847	8.8364	11.7748	0	13.0135	0	9.65615	50.3737	0	0	0	69.6942	0	21.9045	53.5504	35.0998	14.2808	0	34.8348
	MMlncRNA_000983	chr1	28851182	28851760	+	0	16.362	5.90388	22.037	8.55573	4.75994	0	3.73125	10.2823	2.50047	0	28.6426	13.4803	0	7.34534	25.3054	0	0	30.3881	12.0211	0	0	0	12.6314	0	9.37263	30.5592	8.17678	0	0	0	22.677	0	38.9836	17.0346	3.46537	5.03238	5.63534
	MMlncRNA_000984	chr1	28851989	28852528	+	0	7.01747	0	11.8143	13.7605	2.55186	0	4.00073	0	10.7242	0	19.7429	7.22694	10.963	7.87584	10.8532	4.27746	0	39.8234	0	18.3928	12.2545	5.95396	0	0	5.02477	26.213	8.76733	0	0	36.2668	0	0	27.866	15.2207	3.71564	0	6.04234
	MMlncRNA_000985	chr1	28852659	28852939	+	0	13.4855	0	0	52.8872	19.6157	9.88202	0	10.5934	10.3044	34.5665	29.509	13.8881	14.0451	10.09	41.7134	8.22003	15.5773	20.8715	6.19234	8.8364	11.7748	11.4418	6.50676	0	9.65615	12.5934	16.8483	0	0	0	0	0	5.35504	5.84997	0	0	11.6116
	MMlncRNA_000986	chr1	28866503	28870615	+	0	3.68533	2.07777	0	1.20442	1.34014	2.70056	2.6263	15.1985	0.703997	7.08474	5.76016	1.89766	4.31803	5.51481	15.6742	3.93114	3.19272	5.70377	3.38448	1.81111	0.804454	2.34511	2.22271	0	0.659708	11.185	3.45322	0	4.99113	4.7615	1.0641	2.99302	6.21955	9.59207	1.95132	1.41685	8.72635
	MMlncRNA_000987	chr1	28870733	28873629	+	0	9.81041	1.17996	4.40436	0.854982	0.475666	4.79262	2.2372	6.16515	3.49824	0	4.49787	4.0413	6.1305	5.38287	13.1497	3.18927	6.0438	6.07342	7.20765	1.71421	1.14212	8.87853	1.89341	12.2663	4.68308	8.55066	4.08557	0	0	0	7.55377	0	21.2963	13.6183	4.15557	2.01156	4.50516
	MMlncRNA_000989	chr1	28903269	28903987	+	0	0	11.8858	8.87304	3.4449	5.74967	3.86209	6.00944	4.14011	22.1495	27.0186	39.5408	5.42774	35.6793	11.8302	69.2855	16.0628	18.2638	27.1901	19.3608	20.7207	9.20367	8.94336	15.2578	49.4236	7.54764	4.92177	23.0463	0	14.2757	0	66.9585	25.6821	2.09286	9.14515	16.7436	20.2625	22.6903
	MMlncRNA_001001	chr1	29370206	29370441	+	58.277	104.37	166.572	54.0654	83.9622	93.424	58.8315	100.696	12.6133	116.558	82.3151	40.1551	66.1448	50.1697	24.028	12.4168	29.3622	74.1902	99.405	22.1193	73.6491	56.08	40.8704	123.959	0	57.4868	44.9841	100.304	0	86.9853	0	129.816	130.406	70.1374	48.758	51.0114	74.0783	41.477
	MMlncRNA_001002	chr1	29376632	29376968	+	13.6037	44.9785	106.506	0	7.3498	73.6026	24.7197	76.9279	35.3322	25.7763	57.645	45.6958	46.321	11.7112	79.9269	95.65	27.4164	64.9439	63.8119	20.6534	51.5762	39.2726	57.2428	59.6807	105.447	112.722	21.0015	77.267	0	0	58.1129	51.9484	73.0582	89.3036	43.9008	23.8154	129.692	67.7746
	MMlncRNA_001003	chr1	29381663	29382009	+	0	120.126	167.469	0	14.276	166.79	200.061	205.455	25.7355	75.1005	251.927	116.068	22.4931	56.8686	122.563	59.1141	13.3131	88.3012	78.8747	20.0582	114.491	47.6761	129.717	163.344	102.408	117.293	30.5944	122.793	0	88.74	0	75.677	195.12	95.403	170.543	57.8227	109.161	112.837
	MMlncRNA_001004	chr1	29388293	29389483	+	11.5477	71.5888	103.325	37.4962	35.3543	115.701	62.9512	87.0687	59.9847	63.2108	106.021	108.412	45.8738	61.3044	67.8473	51.669	32.9698	51.4535	72.2238	26.298	75.0537	44.4496	121.479	138.166	89.5102	56.9559	29.7124	93.4151	0	86.1819	115.104	80.845	62.0166	45.4841	56.589	28.6395	90.5195	95.8859
	MMlncRNA_001024	chr1	31775189	31775563	+	0	25.2629	68.3669	17.0126	33.0251	22.0481	14.8098	34.5663	7.93797	19.3036	0	56.8597	0	26.3112	30.2432	7.81432	36.9572	0	31.2794	27.8408	52.9713	17.6465	25.7211	58.5088	94.7615	7.23567	9.43667	18.9374	0	136.857	0	46.6843	32.8275	36.1144	26.3015	5.35052	0	87.0096
	MMlncRNA_001025	chr1	31776221	31776854	+	21.693	20.9196	29.6544	50.3132	31.2541	36.9496	17.5195	54.5209	14.0855	22.8355	30.6409	35.4999	43.088	18.6751	15.6523	13.8661	14.573	6.90413	37.0025	65.8693	90.0783	5.2188	45.6408	43.2586	0	8.55955	11.1633	41.0709	0	32.3794	0	48.3227	0	47.4689	15.5569	18.9885	18.3833	25.7323
	MMlncRNA_001026	chr1	31780804	31781506	+	6.52127	16.1711	24.3126	0	17.6165	15.6814	11.85	73.7545	8.46868	16.4753	27.6335	43.8108	22.2051	22.4562	26.2155	8.33675	3.28567	0	19.4662	24.7517	28.2564	32.946	18.2938	49.4162	0	15.4388	10.0676	16.8363	0	0	27.8578	37.3541	17.5111	72.7767	11.6916	14.2706	33.1579	13.924
	MMlncRNA_001027	chr1	31783392	31783907	+	26.6538	22.0316	19.8741	0	19.2006	26.7055	21.5259	75.3625	5.76888	25.2518	18.824	36.731	22.6892	0	32.9686	34.0741	4.47641	8.48298	45.4643	30.3497	28.8724	64.1225	31.1545	31.8907	0	10.517	6.85805	9.17511	0	0	75.9072	16.9638	11.9286	11.6649	0	23.3308	33.8808	18.9701
	MMlncRNA_001032	chr1	32015002	32015780	+	0	0	0	0	0	12.3826	3.56463	0	0	0	0	0	0	5.06634	3.63967	0	0	0	2.50958	0	3.18746	0	4.12727	4.69422	0	0	4.54269	0	0	0	0	0	0	23.18	0	30.908	0	0
	MMlncRNA_001055	chr1	32710179	32712648	+	0	0	0.691973	0	1.00279	1.67369	5.62115	0	3.61547	1.75843	7.86492	0.959171	3.15996	0.798923	0	3.55915	0	5.31646	0.791484	3.52236	6.03165	0	0	3.70121	0	3.2956	0	6.70861	0	0	23.7863	3.54385	2.49196	4.26452	2.66209	0	0	0
	MMlncRNA_001061	chr1	32817495	32818111	+	96.5931	15.3543	44.3221	10.3399	24.0864	0	22.5028	28.0116	14.4736	9.38587	78.713	21.1189	31.6252	6.39656	2.29765	14.2481	3.74364	14.1887	22.1795	22.5614	24.1461	5.36259	15.6328	14.8168	0	43.9769	17.2062	57.5489	0	49.9073	0	7.09344	99.7594	4.87768	37.2995	182.109	14.1673	47.5944
	MMlncRNA_001062	chr1	32822573	32824643	+	22.1364	6.40416	6.60231	0	3.58795	3.3269	2.68165	10.4316	12.9361	8.38882	9.38018	17.7315	7.53751	0.952844	4.10715	5.65981	3.34596	6.34073	16.0475	6.72158	8.39266	9.58586	7.76229	3.53143	17.1586	5.24071	0	14.8592	0	4.95619	9.45633	2.1133	2.97207	2.17977	5.5562	61.0363	4.22078	20.4815
	MMlncRNA_001063	chr1	32824777	32825830	+	4.34958	5.39294	6.48642	0	2.34998	3.92221	0	4.09942	2.82423	9.61517	0	11.2389	11.1078	13.1057	2.69004	5.56047	2.19149	0	14.8384	6.6036	2.35581	0	15.2521	0	0	0	0	0	0	0	0	0	0	0	0	41.8803	2.76447	6.19139
	MMlncRNA_001064	chr1	33125200	33125972	+	41.5151	36.7668	79.5992	16.5064	70.4935	105.177	46.6999	81.0496	50.0616	28.0939	87.9589	61.2976	50.4857	28.0812	62.3546	45.4908	35.8576	56.6264	63.2266	51.7737	89.9415	51.3643	24.9558	70.9599	45.971	28.0815	32.0456	42.8726	0	66.3924	25.3351	73.6048	15.9254	48.6664	59.544	44.1262	64.0798	63.3155
	MMlncRNA_001069	chr1	33006169	33007888	+	7.99614	0	3.97482	0	1.44005	20.8303	16.1445	2.51208	0	4.20864	0	2.06612	6.80677	4.58916	13.1875	1.7037	2.68585	17.8143	3.40982	2.02331	36.0905	19.2367	1.86927	5.31511	0	7.88772	4.11483	9.63387	0	0	22.7722	17.812	0	1.74973	20.0701	19.8312	28.7987	11.3821
	MMlncRNA_001070	chr1	33008143	33008779	+	7.19695	0	5.36632	0	0	34.6123	4.35926	6.78302	0	4.54559	30.4966	3.71923	6.12645	9.29359	6.67653	9.20053	3.6261	6.87162	6.13804	5.46326	42.878	0	5.04731	5.74066	0	17.0385	0	3.71614	0	32.2269	0	6.87073	0	0	20.6448	15.7492	13.7225	0
	MMlncRNA_001071	chr1	33010494	33011818	+	6.91993	0	5.15977	0	0	16.64	6.2872	8.15242	0	7.6486	14.6614	0.89402	2.94532	5.95725	11.7692	6.6348	5.2298	16.5178	8.85267	3.93973	24.3618	2.49715	0	4.13977	0	12.287	0	8.93275	0	0	0	0	0	0	18.6095	15.143	17.5924	7.38761
	MMlncRNA_001072	chr1	33020936	33021410	+	0	0	0	0	10.429	14.5053	5.84599	4.54819	0	18.2876	0	2.49384	8.21589	4.1544	14.9226	0	4.8628	0	4.11572	10.9898	5.22743	0	0	7.69852	0	39.9866	0	0	0	0	0	9.21401	0	3.16793	13.8429	21.1205	18.4026	6.86918
	MMlncRNA_001073	chr1	33023572	33024731	+	11.8564	0	8.84055	0	2.13524	24.9466	2.39383	7.44963	0	3.74423	8.37343	4.08475	3.36426	15.3104	15.8875	17.6833	21.9035	11.3204	5.05595	4.50012	25.6865	0	0	12.6096	0	21.0521	0	8.16269	0	0	0	11.3189	0	3.89164	8.50262	17.297	37.6778	8.43843
	MMlncRNA_001075	chr1	33026413	33027736	+	3.46258	0	3.87275	0	3.74152	11.4487	4.19463	9.7903	0	9.84134	7.33624	0	2.94754	5.96175	5.35367	11.0663	3.48917	9.91817	2.95312	2.62847	9.37699	2.49903	0	8.2858	0	10.2469	0	3.5758	0	7.75246	0	16.5281	0	2.27306	12.4157	6.06177	15.405	2.4644
	MMlncRNA_001076	chr1	33029360	33030829	+	12.4747	0	6.97622	4.33994	1.68495	29.0599	13.2231	1.46965	2.02499	6.89415	6.60761	1.61167	13.274	9.39686	6.75072	21.9279	7.85656	23.8216	2.65982	4.73482	45.6066	0	0	12.4381	0	5.5375	0	16.1033	0	6.98249	0	20.8412	0	1.02365	19.0104	13.6493	9.91071	8.87853
	MMlncRNA_001077	chr1	33031909	33033083	+	3.90166	0	4.36385	0	0	14.0732	11.8164	9.19316	0	7.39287	0	1.00815	0	11.7561	9.65209	12.4697	11.7949	3.72529	3.3276	1.48089	14.7925	5.63186	0	9.3365	0	9.23703	0	12.0877	0	0	16.6673	26.0737	0	0	13.9901	10.2457	17.3585	5.55381
	MMlncRNA_001079	chr1	33041360	33042148	+	11.6209	0	6.49876	0	0	5.23956	10.5584	2.73814	0	5.50483	0	1.50136	0	10.0043	19.7645	11.1421	5.85508	5.54781	4.95555	0	15.7353	12.5807	0	4.63472	0	6.87802	0	12.0009	0	26.0184	0	16.6413	0	1.90718	20.8345	10.1721	14.7719	4.13544
	MMlncRNA_001081	chr1	33047261	33047778	+	8.8503	0	6.59912	0	0	7.98071	10.7214	4.17064	0	19.5645	0	2.28683	15.0677	7.61907	5.47356	5.65708	13.3774	0	15.0963	0	9.58698	19.1625	0	14.1189	0	5.23818	0	9.13969	0	19.8152	0	16.8983	0	0	19.0406	15.4938	22.5	12.5979
	MMlncRNA_001088	chr1	33126213	33126436	+	20.4663	42.2928	53.4116	28.4809	88.4601	153.795	61.9832	96.4461	53.1561	58.1693	173.45	95.1892	17.4221	70.4764	44.3016	52.328	61.8704	78.1646	87.2753	62.1446	88.6796	88.6264	57.4132	40.8125	158.641	48.4532	0	52.8388	0	91.6452	0	214.925	54.9567	87.3302	88.0629	62.7015	143.086	72.8317
	MMlncRNA_001089	chr1	33152753	33153622	+	5.26949	2.17784	1.96457	0	2.84699	0	3.19178	0	6.84308	0	0	2.72316	0	0	1.62948	6.73648	7.96492	5.03129	11.2354	12.0003	5.70811	3.80313	0	6.30482	0	3.11882	0	0	0	0	0	5.03064	0	3.45923	3.77894	0	3.34914	0
	MMlncRNA_001093	chr1	33287262	33287926	+	62.0453	37.0396	41.123	47.9678	26.0725	70.4543	25.0543	29.2384	4.4763	28.3023	58.4251	51.6582	29.3424	97.9251	38.3725	48.4723	34.7343	19.7469	49.9766	57.5655	78.4114	29.8531	24.174	32.9937	0	28.5619	15.9643	78.3127	999.206	46.3049	58.8994	59.2329	18.5117	49.7817	32.1352	108.62	83.2499	29.4393
	MMlncRNA_001094	chr1	33288348	33289512	+	31.4812	29.2746	17.6052	54.7615	21.2608	47.3134	19.0685	12.9809	17.886	13.6699	58.3625	38.6385	30.1484	49.1218	26.7711	55.3374	25.7749	26.3009	36.9178	11.9488	68.2033	45.4416	8.27933	31.3888	61.0053	25.6199	15.1878	46.734	0	52.8631	0	11.2704	5.28339	6.45822	36.6866	87.8359	32.5139	30.8081
	MMlncRNA_001095	chr1	33296137	33296505	+	24.848	10.2695	13.8957	34.5784	60.4118	18.6721	0	17.5642	8.06705	35.3115	26.323	80.2558	21.152	155.086	11.5256	103.238	12.5194	23.7248	42.3841	18.8623	127.852	8.96672	8.71312	9.91002	0	73.5333	19.1802	51.321	0	0	106.147	11.8608	16.6806	24.4677	13.3646	38.0627	55.2744	97.2669
	MMlncRNA_001096	chr1	33297402	33297787	+	59.3841	19.6344	44.2791	33.0555	19.2504	28.5597	28.7756	27.9844	7.71176	33.7563	125.818	104.341	40.4409	184.042	44.072	53.1414	17.952	0	81.0348	18.0316	128.654	34.2872	8.32938	28.4207	0	35.1474	9.16775	91.9888	0	79.774	0	22.677	15.946	0	29.8106	62.3766	67.9371	92.9831
	MMlncRNA_001097	chr1	33313869	33314718	+	10.787	37.8944	24.1295	67.55	17.4839	58.3625	19.6013	17.7915	7.00409	17.0326	79.9909	62.7129	27.5474	99.8278	30.0208	48.2649	5.43489	41.1974	59.7989	20.4712	52.5818	11.6778	15.1301	27.9637	0	25.5377	0	108.612	0	0	23.0401	5.149	7.24136	8.85156	34.8107	40.1289	85.6985	61.4186
	MMlncRNA_001098	chr1	33315788	33316278	+	46.6849	30.8712	34.81	25.9866	30.2674	58.937	16.9665	4.39998	18.1878	23.5889	118.695	84.4403	71.5334	116.552	40.4218	65.6498	4.70433	17.8298	47.7792	10.6317	146.655	13.4775	6.54815	26.0668	0	82.8934	7.20723	101.244	0	41.8096	0	0	25.0719	24.5176	20.0877	24.5187	65.2775	73.0987
	MMlncRNA_001108	chr1	33613508	33614205	+	6.56799	0	2.44867	9.14	3.54854	3.94843	0	3.09512	0	12.445	0	16.971	0	5.65427	6.09306	4.19824	0	0	0	2.49291	3.55735	0	0	13.0974	0	0	0	10.1741	0	0	0	0	0	0	0	14.3728	4.17442	14.0238
	MMlncRNA_001109	chr1	33615480	33617857	+	5.78359	2.39031	5.03121	0	8.33266	0	0	4.54246	2.50357	5.47937	8.1692	16.4386	1.6411	4.97899	2.38461	3.69685	3.88533	1.84071	1.64421	7.31728	5.22083	4.17416	1.35204	3.8444	0	0	0	7.9636	0	0	0	0	0	1.26557	2.07381	9.28129	3.67588	12.3489
	MMlncRNA_001110	chr1	33618954	33619795	+	0	2.25026	2.0299	0	2.94167	1.63658	0	2.56579	0	1.71944	0	14.0686	4.63485	7.0309	1.68367	0	2.74326	0	2.32181	8.26626	2.94896	3.9296	3.81846	4.34299	0	3.22254	0	2.81138	0	12.1903	0	5.19793	0	3.57427	1.9523	2.38295	3.46051	11.6254
	MMlncRNA_001111	chr1	33633279	33635867	+	1.77074	1.46367	0	2.46416	4.78348	0	0	0.83445	0	4.47361	0	7.32067	4.52207	3.81101	1.6427	0	0	0	1.51021	2.68837	0.959068	0	1.24185	2.82487	0	1.04804	0	3.65729	0	0	0	5.07144	2.37742	2.32486	2.53973	0.774989	4.50174	3.78084
	MMlncRNA_001144	chr1	35735076	35736093	+	13.5102	16.7509	23.5053	12.5338	9.73235	10.8291	13.6387	23.3441	14.6205	9.9552	0	27.9271	19.1677	23.2614	20.8888	25.907	18.1519	17.1993	30.7264	11.965	17.0739	32.5022	6.31658	5.38821	0	10.6616	38.238	13.9519	0	10.0828	0	17.1971	12.0926	36.954	29.0659	53.2162	5.72446	12.8207
	MMlncRNA_001145	chr1	35737253	35738234	+	9.33698	17.365	10.443	6.49666	12.6114	14.0326	19.7942	8.79997	12.1252	8.84585	19.7824	30.1572	11.9222	18.0856	33.2036	14.9204	7.0565	8.91491	27.8712	24.8072	27.814	20.2162	13.0963	22.343	0	8.28934	18.0181	19.2846	0	0	0	26.7413	6.26798	39.841	20.0877	20.4322	5.93431	29.904
	MMlncRNA_001146	chr1	35738615	35739602	+	27.8408	15.3418	12.1095	0	30.0836	12.5527	11.2423	26.2396	6.02579	17.5843	0	41.9637	7.89989	21.9704	24.3928	32.6256	4.67577	22.1519	17.8084	19.373	17.5923	13.3956	19.5251	31.4603	0	16.478	25.0721	45.5227	0	10.3889	0	17.7192	12.4598	53.3065	16.6381	24.3698	5.89828	6.60498
	MMlncRNA_001147	chr1	35744857	35745452	+	7.69204	6.35811	8.60322	0	24.9351	13.8725	13.9774	14.4993	4.99453	17.004	0	25.8381	39.2874	26.4878	11.893	19.6669	7.7511	14.6887	26.2411	20.4368	8.33231	5.55154	10.7891	18.4067	0	9.10529	17.8125	11.9153	0	0	32.8592	14.6868	0	17.6734	16.5487	3.36652	4.88884	16.4238
	MMlncRNA_001161	chr1	36044004	36044416	+	0	4.58769	8.27687	15.4473	17.9919	3.33657	20.1708	10.4619	7.2076	3.5055	0	0	0	4.77806	0	0	11.1856	10.5986	4.73357	4.21319	12.0243	0	15.5697	8.85423	0	13.1398	25.7052	11.4633	0	24.8529	0	10.5972	14.9035	47.3655	19.9012	0	0	0
	MMlncRNA_001164	chr1	36107248	36108805	+	35.3103	3.64837	10.9703	0	22.257	4.42235	10.6939	9.70651	22.9274	0	12.4688	4.56191	10.0194	2.53317	10.0091	5.64256	2.96512	14.0476	46.4273	2.23369	6.37491	40.3502	10.3182	10.562	22.8084	8.70789	13.6281	21.2712	0	0	0	5.6183	3.95068	7.72665	5.27548	46.362	14.9615	18.8484
	MMlncRNA_001167	chr1	36307758	36312771	+	0	0.755771	2.04528	5.08952	0	2.19865	2.21527	5.60134	0.593686	5.48617	1.93721	1.89003	3.89165	2.3614	3.6756	1.16887	1.38203	1.746	3.50911	14.2286	2.47609	3.95938	8.97725	0.729317	7.08727	0.54116	2.8231	4.24903	0	4.09424	3.90588	6.11021	2.45519	2.10079	1.3114	0.400169	0.581122	2.603
	MMlncRNA_001168	chr1	36274239	36276950	+	5.0713	10.4796	11.9743	2.3524	3.65322	16.7677	18.4304	7.16944	7.68333	10.1429	17.9078	7.86223	4.31698	7.27633	24.0457	6.48312	6.81365	14.5262	9.37115	21.1732	4.57785	23.1806	47.4209	7.41607	0	9.00457	45.6697	7.85568	0	15.139	7.22126	33.89	43.1224	16.6456	18.1841	24.4147	19.339	34.8905
	MMlncRNA_001169	chr1	36277297	36278709	+	0	1.34092	8.46724	4.51502	0	9.75232	9.82607	7.6447	0	6.14765	6.87415	0.838341	13.8094	2.79312	12.0395	12.4432	0	9.29346	4.15067	30.7864	0	16.3914	34.131	1.29398	25.149	3.84059	15.0265	8.37643	0	7.26416	13.8599	21.6819	4.35609	14.9092	11.6337	8.51994	6.1863	18.4734
	MMlncRNA_001170	chr1	36279667	36280523	+	0	4.42175	1.99437	0	2.89018	6.43175	12.9608	10.0835	0	20.2722	11.3339	2.76447	18.2149	6.90784	16.542	6.83867	0	10.2152	4.56235	20.3039	8.69205	11.5824	26.2613	2.13349	0	18.9968	4.12923	2.76217	0	35.9309	0	15.3208	43.0932	8.77926	5.7544	2.34124	10.1998	0
	MMlncRNA_001171	chr1	36280770	36282346	+	2.90707	2.40294	7.58669	4.04548	3.14126	10.4858	3.52168	12.3294	1.8876	11.9347	24.6371	6.00926	2.47466	7.50795	20.6759	5.57458	8.78818	13.8783	6.19837	27.5848	7.87263	16.7849	42.8142	2.31883	0	10.3236	11.2199	13.5096	0	0	0	19.4271	19.5154	13.3587	20.8477	11.4509	9.23826	14.4832
	MMlncRNA_001172	chr1	36282818	36283729	+	5.02682	4.15508	35.6078	20.9859	5.43176	22.6645	12.1792	16.582	13.0559	38.0992	0	5.19551	4.27911	12.9825	37.3066	3.21312	7.59812	4.79958	21.436	41.9748	2.72262	3.62798	77.5582	2.00482	0	8.92558	3.88021	18.1691	0	67.528	21.4737	28.7938	26.9963	23.0995	16.2221	11.0003	25.5592	10.7331
	MMlncRNA_001173	chr1	36284251	36284999	+	6.12077	5.05933	27.3833	0	0	12.8785	11.1222	17.3062	3.97429	28.9941	38.9046	11.0708	46.8931	10.5385	26.4981	0	18.5033	5.84408	5.2202	39.4937	9.94537	26.5051	55.8035	4.88224	47.444	3.62267	4.72464	6.32091	0	27.4079	0	23.3733	24.6535	32.1445	2.19471	10.7153	7.78037	43.5629
	MMlncRNA_001174	chr1	36285259	36285921	+	6.91471	2.85779	7.73381	19.245	3.73587	6.23531	8.37661	19.5511	4.4898	48.0406	0	5.36007	52.9757	20.8347	34.2118	13.2596	10.4517	33.0107	2.94867	47.2411	7.49028	19.9621	82.4395	0	0	4.09258	16.0125	10.7112	0	15.4815	0	19.8039	46.4189	2.26963	7.43819	15.1316	17.5792	29.5282
	MMlncRNA_001175	chr1	36286281	36287470	+	7.70497	1.5922	12.9265	5.36111	4.16283	11.5799	9.33394	10.8927	10.0058	25.5489	8.16234	8.95898	26.2356	8.29134	44.0782	12.3125	9.70516	7.35667	13.1426	43.8668	10.4329	16.6826	56.7378	4.60941	0	4.5603	5.94748	19.8923	0	8.62543	0	29.4229	15.5172	8.85156	9.66965	11.8026	17.1397	30.1609
	MMlncRNA_001176	chr1	36471996	36694906	+	27.5803	46.017	57.1248	56.8602	48.0145	80.4449	64.3476	56.8018	37.8062	27.0973	58.4349	28.5058	27.8256	30.3388	80.2325	45.0525	69.4801	50.7164	41.3818	56.6058	49.2401	61.1907	57.3109	65.9984	39.5895	36.8797	80.4262	52.7446	0	59.4632	17.4546	70.2137	82.2881	41.2402	101.092	56.3307	83.7508	52.3454
	MMlncRNA_001178	chr1	36354896	36357402	+	7.31465	33.2539	21.8163	17.8133	7.9039	11.5429	18.8298	20.6819	13.0611	14.4373	15.4977	8.97764	14.0099	17.3169	20.3572	18.702	22.1124	22.698	19.4951	20.1282	11.8853	7.91875	15.3896	18.2329	0	15.1525	11.2924	16.9961	0	8.18848	15.6235	12.2204	14.7311	41.4156	24.2609	13.6057	15.1092	20.824
	MMlncRNA_001179	chr1	36362382	36363153	+	29.6921	51.5403	19.9256	8.26388	25.6672	12.4948	3.59695	19.589	11.5676	7.5014	37.7455	7.67213	20.2204	23.0053	25.7087	15.1833	41.8881	28.3499	10.1294	9.01579	22.5145	21.4295	33.3175	18.9471	46.0305	28.1179	13.7516	27.5966	0	0	0	17.0077	0	17.5426	19.1639	18.1932	26.42	12.6795
	MMlncRNA_001181	chr1	36457209	36459340	+	38.7055	23.995	22.4469	17.9542	18.5882	23.2684	5.20984	16.2131	18.1509	36.6696	45.559	25.5584	20.1351	37.0233	27.2625	35.7362	21.6682	16.4248	26.5919	26.117	38.4334	21.727	21.1125	19.7248	0	26.7265	18.2581	23.3165	0	19.2575	9.18577	16.4227	5.77406	4.2348	23.131	23.5277	17.7668	22.9563
	MMlncRNA_001191	chr1	36650013	36650408	+	0	0	25.8966	0	6.25476	6.95961	0	16.3666	7.51702	0	0	0	0	4.98318	21.4796	7.39992	75.8277	22.1072	0	30.7584	0	8.35535	24.3571	18.4687	0	0	8.93624	29.8886	0	25.9198	49.4547	11.0522	0	26.5994	12.4533	5.06678	14.7159	24.7186
	MMlncRNA_001192	chr1	36650833	36651771	+	0	2.0178	10.9212	0	2.63779	1.46752	0	11.5037	3.17012	0	31.0325	1.26153	0	2.10153	6.03898	0	34.4383	9.32315	0	18.5309	0	3.52366	0	11.6831	0	5.77929	3.76864	17.6467	0	10.9311	0	27.9658	6.55501	12.8202	14.005	2.13679	15.5152	3.47483
	MMlncRNA_001193	chr1	36651925	36654274	+	3.90166	4.83758	14.5462	0	1.05399	0.586384	1.18164	9.19316	0	0.616073	4.13327	1.00815	0	6.71775	2.41302	4.98786	39.3162	7.45059	6.6552	25.9156	0	4.2239	9.57701	22.5632	15.1215	6.92777	16.5644	10.0731	0	0	16.6673	24.2113	2.61921	18.5694	5.59605	0.853807	19.8383	1.38845
	MMlncRNA_001196	chr1	36699328	36700406	+	8.4976	40.3879	63.3614	59.1262	55.0929	137.928	38.6031	82.0909	27.5879	24.1519	27.0061	32.9354	21.7009	32.9195	107.736	27.1582	81.347	40.5674	39.8603	90.3083	50.6271	73.5952	47.6758	103.366	32.9338	47.7796	78.7118	81.173	0	57.0765	36.3004	117.63	79.863	61.3621	91.4091	53.9267	99.9154	51.4075
	MMlncRNA_001198	chr1	36701818	36702502	+	6.69264	33.1921	54.8931	37.2538	57.8542	88.5141	81.0758	75.6926	39.1104	42.2707	56.7193	17.2931	39.88	40.331	99.339	34.2233	70.8122	115.022	51.3714	68.5858	72.4972	115.926	84.4854	72.0683	0	27.7279	82.657	76.0262	0	89.9059	28.5899	134.175	134.784	68.0989	122.388	43.9368	102.088	57.1596
	MMlncRNA_001199	chr1	36705018	36706475	+	22.0104	40.2855	78.5422	30.6296	39.0729	93.5681	83.8006	93.3503	34.7082	32.7685	39.9719	30.0613	26.7664	29.776	108.9	34.1675	76.0437	84.0618	29.4988	81.1545	45.982	93.0435	63.95	81.513	24.3728	40.9426	53.3968	56.8253	0	56.3197	26.8643	87.0528	75.9895	79.4698	74.4125	59.175	101.921	53.7096
	MMlncRNA_001202	chr1	36715080	36715811	+	37.5775	25.8841	32.6891	34.8618	50.7558	86.5958	37.9351	70.8325	20.3329	23.7339	0	22.6558	31.9881	29.654	81.3406	32.0259	59.9546	35.8788	24.0365	85.5761	50.8817	85.8821	74.6685	47.4584	0	55.602	19.3374	29.1047	0	70.1111	0	59.7903	75.6781	63.7264	67.3705	19.1873	115.435	35.6597
	MMlncRNA_001203	chr1	36716607	36717771	+	11.8055	21.1428	58.684	27.3808	31.8912	112.369	71.5068	51.9236	25.5514	27.3399	41.6875	26.4369	26.7986	25.4078	115.602	57.8528	83.2728	60.1163	30.2055	79.161	55.4152	85.2031	77.2737	62.7776	152.513	39.5943	60.7511	30.4787	0	44.0526	33.6207	135.244	42.2671	69.7488	87.4834	22.3895	65.0279	39.2103
	MMlncRNA_001204	chr1	36719570	36719947	+	0	20.0499	76.8676	0	6.5526	109.365	66.1154	97.1605	55.1248	30.6406	0	25.0704	0	26.1024	78.7584	54.2661	73.3279	34.7398	56.8905	101.273	52.5508	148.805	51.034	77.3925	94.0094	28.713	131.065	75.1485	0	81.4624	0	138.941	16.2835	19.9043	52.1854	31.8484	131.042	0
	MMlncRNA_001205	chr1	36720418	36720834	+	54.9695	4.54369	24.5924	0	17.8193	105.746	59.9319	51.808	21.4154	20.8312	0	25.5664	28.0759	33.1256	156.384	49.1908	49.8524	52.4846	28.129	75.11	41.6815	95.2149	53.9712	74.539	0	52.0552	50.9173	34.0601	0	0	46.9642	146.938	59.0422	43.3026	70.9572	14.4349	104.811	39.123
	MMlncRNA_001208	chr1	36851694	36858236	+	76.0663	14.2074	36.5394	12.2139	35.1695	8.7939	36.7706	19.6462	36.0932	7.16032	43.3901	14.3631	32.9986	12.5931	24.879	20.5706	9.58129	24.442	87.6428	2.22087	84.7747	33.784	45.6521	76.1347	11.3387	35.4973	42.9076	95.9259	212.02	21.2884	28.1201	23.7406	65.7937	165.889	49.3047	100.514	13.481	160.853
	MMlncRNA_001209	chr1	36858663	36858952	+	0	0	0	0	0	0	0	0	0	0	0	0	13.4571	0	0	0	0	0	6.74126	0	8.56216	0	0	6.30482	0	0	0	0	0	0	0	0	0	62.2662	22.6737	0	0	11.2512
	MMlncRNA_001210	chr1	36864499	36865341	+	0	4.49518	4.05498	0	0	3.26928	6.58801	0	10.5934	0	0	2.81038	4.62935	0	5.04502	3.47612	2.74001	0	27.8287	0	2.94547	7.84987	0	10.8446	0	6.43743	0	2.80804	0	36.5276	0	0	7.30149	30.3452	1.94999	2.38013	0	11.6116
	MMlncRNA_001215	chr1	36876783	36878318	+	0	4.93416	11.1274	8.30692	16.1255	0	3.61569	1.40651	9.68991	25.4491	0	16.1954	12.7036	14.132	1.8459	15.2623	10.5266	5.6995	22.9098	7.92991	0	0	2.09319	7.14218	0	0	0	4.6234	0	6.68246	0	2.84938	0	0.979665	9.63188	16.9816	0	21.2426
	MMlncRNA_001217	chr1	36894555	36895323	+	0	2.46387	0	0	9.66274	5.37583	0	2.80935	3.87092	13.1787	0	4.62123	10.1497	28.2272	0	7.62124	3.00368	0	5.08444	4.52548	0	0	0	4.75526	0	0	0	3.07826	0	0	0	0	0	3.91356	4.27527	7.82749	0	8.48598
	MMlncRNA_001219	chr1	36903950	36905194	+	0	0	0	10.2485	5.96839	3.32049	2.2304	0	0	6.97721	0	7.61173	0	0	0	32.9519	1.85528	7.03168	9.42152	4.19289	0	5.31521	0	1.46859	0	0	0	3.8027	0	0	0	0	0	2.41729	0	3.22321	0	7.86232
	MMlncRNA_001235	chr1	37957928	37959747	+	2.51893	1.04105	4.69553	0	5.4437	4.54287	0	2.37406	6.54228	0	0	0.650866	8.57702	0	3.11572	0	3.80741	2.40507	45.1146	4.78035	1.3643	5.45393	3.53312	8.03692	0	0	17.4993	16.9084	0	5.6397	53.8024	2.40475	0	14.0555	5.41926	4.40977	1.60096	7.17112
	MMlncRNA_001236	chr1	37961588	37962017	+	0	0	3.97482	0	11.5204	6.40932	0	0	6.92265	0	0	2.75483	0	0	0	0	16.1151	0	59.1036	0	5.77448	0	7.47707	8.50418	0	0	24.689	5.50507	0	0	0	10.1783	0	0	3.82289	0	0	7.58805
	MMlncRNA_001237	chr1	37973967	37974203	+	0	0	0	0	0	0	0	0	0	0	0	0	0	0	0	0	0	0	16.4976	0	0	13.9608	0	0	0	0	0	9.9881	0	0	0	0	0	0	0	0	0	0
	MMlncRNA_001242	chr1	38163463	38163778	+	0	5.99594	21.6351	0	7.83824	21.8039	8.78749	20.5101	0	0	0	18.7433	0	0	0	18.5466	7.30958	0	68.0526	16.5194	0	0	0	11.5721	0	8.58664	0	7.49107	0	0	0	0	0	28.5715	5.20203	0	0	10.3255
	MMlncRNA_001243	chr1	38170611	38171094	+	9.47202	3.91471	0	0	0	0	0	4.46362	0	0	0	7.34241	8.06311	12.2314	0	6.05448	0	0	28.2743	10.7854	0	0	0	7.55537	0	0	0	0	0	0	0	0	0	9.32706	0	4.14555	12.0403	0
	MMlncRNA_001269	chr1	39364031	39364771	+	0	0	2.30658	0	3.34262	11.1579	0	2.91551	0	3.90761	0	1.59862	0	0	22.9579	0	3.11718	0	2.63828	4.69649	6.70183	4.46521	4.33892	2.46747	0	3.66178	14.3269	0	0	0	26.4292	11.8128	0	0	4.43682	5.41551	3.93218	8.80664
	MMlncRNA_001273	chr1	39459671	39460341	+	0	96.0066	94.2465	9.50778	33.222	215.634	91.0441	61.1736	44.3627	45.3103	28.9514	26.4808	40.7121	49.9952	101.412	26.203	86.0592	26.0937	69.9243	88.1693	114.715	78.8964	124.581	49.048	0	48.5254	73.8339	81.1403	0	91.7818	58.3728	110.884	82.5579	118.856	169.039	59.8047	147.641	58.3522
	MMlncRNA_001274	chr1	39460452	39461431	+	14.034	56.0682	92.4349	26.0397	85.9327	165.923	76.5049	88.1793	51.6373	44.3195	89.2027	24.175	67.6972	50.3403	65.0962	47.8428	103.707	71.4648	59.8459	88.778	63.3425	101.287	101.703	63.4342	108.782	49.8375	46.9426	65.2182	0	94.2636	119.902	66.9896	75.3692	67.5609	135.868	49.1375	136.768	59.9301
	MMlncRNA_001275	chr1	39461516	39461891	+	0	50.3914	45.4567	0	32.9373	43.9788	103.393	28.7286	39.5843	38.5045	154.998	18.9028	41.5164	78.7237	45.2442	46.7612	67.5748	23.2831	15.5981	64.789	46.2266	26.3994	59.8563	43.7649	0	28.8657	75.2926	50.3655	0	81.8957	0	93.1203	49.1103	40.0204	96.1822	37.3541	131.739	34.7113
	MMlncRNA_001276	chr1	39464659	39465421	+	36.0508	69.5309	85.1226	8.36136	55.1861	151.707	83.7057	42.4717	85.83	17.0772	63.6512	24.8404	15.3442	36.2081	78.0358	23.0435	36.3276	45.8948	20.4977	82.0993	78.1031	151.776	96.9177	64.7009	93.147	42.6743	46.3794	83.7665	0	26.905	25.6672	80.3056	24.2011	41.4156	148.657	34.1859	68.7385	25.6581
	MMlncRNA_001277	chr1	39467158	39468054	+	0	46.4702	66.6901	28.4491	41.4195	89.1017	74.2969	38.5354	56.4154	14.5261	75.7996	13.206	21.7533	28.5991	48.9935	29.4017	54.0762	43.9186	19.615	52.376	63.6674	40.5752	64.5178	30.5752	79.232	51.4241	23.6706	42.2239	0	22.8858	65.4985	39.0337	13.7239	63.747	86.1321	40.2631	84.4565	7.27505
	MMlncRNA_001278	chr1	39468333	39468984	+	0	66.8382	78.6429	9.78484	45.5868	122.583	46.8486	16.5674	41.09	35.5281	14.8975	18.1683	23.942	39.3457	69.578	49.4387	74.3963	53.7082	29.9841	88.0699	41.8916	55.8219	88.7615	72.9116	54.5024	24.9697	37.9927	58.0903	0	31.4855	0	80.5519	9.44042	57.6981	103.37	52.3153	116.192	45.0395
	MMlncRNA_001280	chr1	39503704	39504312	+	0	9.33359	5.61305	10.4757	16.2685	9.05093	13.679	42.5693	0	7.13187	63.7976	1.94512	6.40812	12.9612	9.31134	9.62354	11.3785	7.18755	12.8405	11.4289	8.15444	10.8661	5.27938	3.0023	0	4.45546	0	23.322	0	33.7086	0	14.3732	0	9.88352	16.1955	3.29466	0	10.7155
	MMlncRNA_001281	chr1	39506365	39506673	+	14.8364	6.13177	0	20.6463	0	0	8.98656	13.9831	0	0	31.4342	0	0	0	9.17573	0	0	0	12.6535	5.63122	0	10.7078	0	0	0	8.78116	0	22.9823	0	0	0	28.3279	0	97.3958	15.9596	0	9.42961	10.5594
	MMlncRNA_001282	chr1	39510471	39511026	+	0	10.2233	3.07405	0	0	2.47842	9.98866	3.8856	0	7.81171	0	6.3916	14.0379	3.54917	5.09946	10.5409	8.30873	0	10.5484	6.25917	26.7953	11.9019	17.3479	6.57697	0	9.76035	0	25.5451	0	18.4609	0	0	0	27.0641	8.86964	14.4349	15.7217	35.2107
	MMlncRNA_001284	chr1	39525119	39526136	+	18.0136	0	1.67895	12.5338	2.43309	4.06091	0	8.48877	14.6205	1.42217	19.0829	5.81815	3.83354	9.69224	9.74809	11.5142	0	12.8995	9.60199	0	14.6347	3.25022	0	3.59214	0	0	3.47618	48.8318	0	0	0	0	0	5.91264	0	11.8258	2.86223	9.6155
	MMlncRNA_001287	chr1	39571767	39577080	+	12.6584	57.9838	44.8333	5.87181	13.1082	56.4392	23.0019	17.8956	56.8498	29.3152	31.2896	5.45134	17.0613	14.0758	25.7695	17.531	21.2593	54.3879	14.8444	36.8349	37.1369	7.61325	30.3315	67.3133	16.3532	9.36509	8.9568	33.2255	152.893	16.5324	13.5187	38.268	48.1535	53.6674	57.8711	7.8485	45.5902	26.2771
	MMlncRNA_001288	chr1	39575232	39575958	+	12.612	44.3056	39.9669	0	6.81398	62.5504	7.63919	2.97165	45.0401	27.88	26.7213	1.6294	0	10.8574	39	8.06154	19.0632	30.1047	10.7563	26.3281	20.4927	4.5512	22.1124	50.2998	0	11.1969	0	19.5366	0	14.1187	80.8145	18.0605	0	33.1173	18.089	2.7599	24.0474	26.9287
	MMlncRNA_001289	chr1	39578053	39579421	+	30.1389	66.4328	41.1999	4.66013	19.9019	90.5919	22.3121	17.3589	45.6622	34.8988	35.4755	5.19171	25.6559	10.0901	23.8174	4.28103	25.3086	38.3686	15.7083	49.5704	38.0888	7.25066	28.1824	73.4565	0	3.96403	5.16983	50.1448	0	44.9858	14.3054	28.7727	40.4648	35.1735	68.4433	5.86252	57.4662	38.1342
	MMlncRNA_001290	chr1	39579864	39584647	+	4.79145	59.0119	46.4449	4.00066	19.1565	80.9404	12.1893	16.7087	44.8004	25.4207	8.12139	6.93314	35.893	16.4995	24.8919	13.4758	19.7958	35.6839	14.7113	50.9211	26.9894	4.14973	28.2266	62.297	29.712	9.64202	4.43823	26.7198	0	21.4554	28.6556	29.2753	32.1653	32.0832	63.5683	5.87171	49.943	23.8713
	MMlncRNA_001291	chr1	39585016	39585544	+	0	35.817	19.3857	0	9.3644	65.123	20.9969	12.2518	28.1355	27.3681	36.7228	6.71782	14.7544	11.191	24.1188	0	13.0992	16.549	14.7823	46.0504	14.0814	6.25467	18.2333	65.6703	0	10.2585	0	26.8489	0	38.8063	0	24.8203	23.2709	39.8237	52.8266	3.7929	16.5241	18.5039
	MMlncRNA_001292	chr1	39586055	39588496	+	1.87734	31.8114	25.8966	0	11.1571	36.679	9.09696	11.5009	29.2554	11.8573	31.8204	3.88068	12.7848	21.0102	16.8353	7.19992	14.1881	17.9247	16.0112	38.4777	17.2856	5.41969	19.749	41.1802	14.5518	8.88903	2.89824	18.4179	272.102	37.829	16.0394	37.6371	27.7259	15.4051	32.9845	2.46492	26.25	22.7144
	MMlncRNA_001293	chr1	39592886	39593952	+	4.29658	30.1876	35.2407	11.9582	13.9281	32.2869	10.4099	6.07421	41.8473	17.6392	36.413	5.55097	7.31499	12.946	30.5585	10.9854	15.1535	28.7165	7.32883	30.9849	13.9627	3.10096	15.0663	65.1164	0	10.172	9.94963	13.3112	0	19.2395	0	41.0183	17.306	36.6672	33.8936	5.64137	24.5771	36.6957
	MMlncRNA_001294	chr1	39594322	39596533	+	2.07254	34.2625	33.998	0	13.437	46.0996	13.8089	11.72	18.8401	28.1438	8.78226	5.35523	24.6997	14.2737	22.4312	7.94856	10.4423	15.8308	12.3732	26.7458	19.0829	2.99161	18.8955	47.1152	0	14.7199	0	20.3329	0	27.8416	8.85355	35.6147	27.8262	21.7688	48.3045	3.62829	19.7587	23.6012
	MMlncRNA_001295	chr1	39596995	39598836	+	4.97769	39.0876	32.4761	10.3904	12.102	29.9241	16.5827	12.9014	35.5528	14.1476	26.3659	4.50165	16.9492	10.713	19.2406	11.136	13.7938	23.7634	7.42929	42.5093	25.6121	5.38879	20.9455	44.6677	19.2918	10.3114	7.68459	28.2725	0	5.57235	0	30.8884	33.4156	28.5922	51.7605	4.3571	28.4731	21.2564
	MMlncRNA_001296	chr1	39599984	39600835	+	5.38082	22.2385	22.0668	7.48793	5.81428	38.817	6.51842	10.1427	20.963	18.6919	0	5.56139	13.7414	2.31613	13.3113	10.3182	16.2664	20.5503	4.58912	42.8885	26.2292	3.88347	11.3209	38.6281	41.7084	3.18472	0	41.6757	0	36.1418	0	41.0953	0	56.517	40.5172	9.41994	23.9392	19.1482
	MMlncRNA_001297	chr1	39602182	39602668	+	0	19.453	38.6055	13.1	15.258	42.4436	5.70194	22.1806	6.1124	8.9185	19.9449	0	40.0672	8.10407	23.2879	0	14.2289	35.9525	12.0429	17.865	15.2959	20.3823	26.4077	78.8427	0	16.7149	7.26643	24.3037	0	0	120.641	26.9609	12.6389	24.7189	20.2527	4.12001	0	20.0998
	MMlncRNA_001298	chr1	39605182	39606278	+	4.17908	31.0893	28.0448	5.8156	11.2894	21.3547	10.1252	13.7855	29.8488	13.1975	17.7086	3.2395	7.11494	19.7874	10.3384	8.01377	16.8447	19.9509	19.6031	31.7238	11.3174	12.0646	38.101	60.0021	0	22.2611	9.67753	21.5787	0	0	0	19.9483	22.4436	32.921	41.9576	0	18.5927	11.8974
	MMlncRNA_001299	chr1	39606962	39608450	+	3.07888	40.7193	32.1403	8.56913	8.31727	23.1364	3.72981	11.6072	23.9898	15.557	6.52329	7.95552	5.24183	9.27695	10.4729	7.87204	7.75631	23.5176	17.0682	29.215	13.3406	4.44422	23.7519	39.294	0	20.0451	4.75319	12.7182	0	20.6802	0	20.5753	24.8025	25.2647	47.4716	2.69503	21.5253	32.8697
	MMlncRNA_001300	chr1	39608605	39609357	+	12.1765	32.7109	34.0473	0	3.28935	23.7902	7.37542	17.2143	7.90635	23.072	25.7986	0	10.3653	15.7238	26.3574	3.89159	9.2025	23.2522	20.7699	34.6623	26.3801	8.7881	34.1582	80.129	0	3.60342	0	31.4366	0	0	0	69.7475	32.6967	21.982	43.6611	7.99381	27.0866	17.3326
	MMlncRNA_001301	chr1	39618428	39620117	+	0	33.634	31.3517	3.77498	1.46561	18.7539	16.431	6.39169	28.1822	17.1334	5.74744	5.60746	11.546	10.5089	12.5827	10.4037	21.8682	15.5404	10.4111	24.7107	10.2847	3.91564	19.0245	68.1592	0	8.02774	8.37574	23.8119	0	0	11.5882	33.6666	29.1368	28.4926	49.607	9.49797	12.0688	17.3762
	MMlncRNA_001313	chr1	40238020	40244499	+	1.41496	2.63155	0.263761	0	1.91118	0.212655	0.857051	0.333394	2.75624	0.670264	0	0	0.602245	0.304528	1.75019	4.06996	0.356455	0.675497	1.81015	0.805578	0.383183	0.510605	3.96931	2.8216	5.48388	2.51239	2.73052	1.09592	0	0	0	0.675409	0.949869	1.62552	2.28311	10.5277	0.449652	1.51058
	MMlncRNA_001328	chr1	40634576	40635011	+	42.0592	60.8396	90.1628	29.2648	85.2139	243.363	38.2135	69.3704	61.4465	33.2057	133.668	38.0369	35.8032	36.2081	52.0239	20.1631	47.6799	60.237	17.9355	95.7825	79.7302	45.5328	73.7417	54.5165	163.007	0	32.4656	146.591	0	188.335	0	10.0382	84.7039	100.088	56.5542	18.4078	80.1949	52.3854
	MMlncRNA_001329	chr1	40635660	40639767	+	19.8033	62.066	87.9812	18.3721	31.2062	161.71	50.9788	45.1054	81.4371	54.7213	122.376	37.9508	39.3345	33.3862	60.7273	15.8227	50.7198	55.1485	19.7045	69.5268	84.9127	40.4955	60.1826	52.6537	51.1671	22.465	29.2985	92.0286	0	84.9813	28.1988	36.2358	35.4508	59.584	100.003	16.612	87.0558	48.156
	MMlncRNA_001330	chr1	40638276	40638745	+	9.75416	92.7202	94.55	27.1477	42.1597	181.779	64.99	41.3692	69.6684	92.4109	20.6663	52.9279	33.2132	46.1846	78.4232	43.6438	44.2307	55.8794	24.957	70.3424	84.5286	49.2788	61.5665	46.6825	0	28.8657	45.1756	100.731	0	65.5166	0	37.2481	91.6725	35.2179	104.926	25.6142	74.3936	69.4226
	MMlncRNA_001331	chr1	40639959	40641192	+	11.1454	50.6691	60.943	25.8497	20.072	98.2693	40.5051	42.0174	43.4208	51.6223	94.4556	31.6783	15.8126	12.7931	39.0601	11.8735	35.5646	35.4718	12.674	53.5833	44.2679	50.9446	41.6874	35.5604	0	19.7896	17.2062	51.794	0	49.9073	15.8704	42.5606	59.8556	34.1438	53.285	19.5116	42.502	31.7296
	MMlncRNA_001334	chr1	40648067	40650844	+	28.0546	83.2094	102.132	34.4477	65.0873	154.765	62.9738	79.3233	76.0794	57.3271	55.9434	50.3168	73.0498	36.938	83.6914	16.8776	56.5401	56.7242	22.5194	62.0104	57.2044	48.8328	97.218	65.8171	76.7507	49.8136	31.8462	120.148	0	88.6761	70.497	42.5377	53.1763	93.1676	127.223	14.4453	74.4694	51.6796
	MMlncRNA_001335	chr1	40651527	40652671	+	8.00778	47.9885	83.5927	16.7154	45.4276	122.757	70.3306	52.8306	57.195	32.8751	67.865	37.2443	64.7584	20.6813	64.3824	15.3556	40.3463	19.1145	29.0257	62.3074	32.5287	60.6839	75.8155	39.9214	0	33.1767	6.18123	84.7636	0	53.7865	34.208	42.0464	48.3811	73.5955	93.3185	14.0188	58.5294	39.8952
	MMlncRNA_001336	chr1	40652953	40654726	+	20.674	74.7634	98.2726	21.5774	60.0372	144.481	82.961	62.1082	87.2551	69.3689	82.1295	52.7517	54.9964	34.4834	100.69	18.1703	48.1757	29.6091	33.0603	84.3541	58.7864	80.2001	96.0555	84.5145	100.157	55.0629	43.8853	100.078	0	63.6454	33.1185	64.1449	65.9233	90.761	127.875	29.4068	83.7661	71.7314
	MMlncRNA_001337	chr1	40656939	40660515	+	15.3798	79.9839	124.234	21.4025	45.0091	167.194	92.3804	85.1594	109.849	64.7591	103.187	52.9864	57.8236	19.8603	102.252	26.2152	88.467	79.5413	35.525	75.4005	63.8632	95.2748	121.343	86.3851	89.4101	43.2381	35.6151	95.9578	0	91.8245	54.75	90.543	77.4341	132.093	158.088	26.9246	85.5308	41.9602
	MMlncRNA_001338	chr1	40661962	40663801	+	4.9831	80.3196	91.032	17.3362	29.6149	112.337	76.9669	78.6665	69.5651	47.9967	58.0679	49.5719	53.0237	37.5364	76.2758	19.1111	72.8098	83.2623	27.6245	57.6864	72.8715	91.7091	108.336	89.4326	77.2512	39.8159	32.695	75.9041	0	100.411	53.2175	95.1446	93.6654	121.035	187.612	31.6233	96.5971	53.1988
	MMlncRNA_001339	chr1	40664121	40666567	+	26.4779	62.5319	104.355	42.1104	38.829	161.449	100.81	100.711	78.5938	48.3785	64.1134	45.9365	61.1785	35.8197	94.744	22.9691	80.0435	46.9504	29.8406	65.3236	43.0228	98.2788	136.617	101.075	43.9797	34.7008	37.9569	83.9841	0	88.923	16.1585	88.4719	83.7954	169.472	153.941	38.0761	96.1633	56.5347
	MMlncRNA_001340	chr1	40668314	40668772	+	9.98792	66.0468	152.671	41.6975	48.5663	219.16	72.5973	103.548	58.3674	72.5462	42.3232	51.6155	85.0228	25.7953	148.251	38.3055	80.5169	85.8278	42.5918	79.61	48.6868	165.796	210.14	119.503	77.4195	65.0265	61.6776	113.46	0	111.811	42.6668	104.887	53.6397	229.485	232.788	39.3421	82.5245	49.7604
	MMlncRNA_001342	chr1	40684003	40684757	+	0	62.739	106.399	0	6.56128	125.937	121.372	85.8434	51.2551	38.3515	90.056	28.2416	10.3379	28.7506	56.3305	23.2877	85.6625	17.3929	41.4297	36.8752	59.198	197.208	119.237	138.038	94.1339	35.9388	56.2451	47.0301	0	54.3802	0	156.516	97.8302	163.432	256.918	34.5481	104.2	12.965
	MMlncRNA_001343	chr1	40685885	40686575	+	13.269	63.0659	93.9921	27.6978	28.6759	107.688	136.632	93.7942	56.0023	46.094	42.1701	29.143	22.5907	28.5577	96.4249	21.2038	113.653	38.0077	36.7794	62.954	57.4941	158.014	107.016	124.363	51.4263	47.1209	61.4544	61.6631	0	14.8542	113.366	114.008	106.891	126.304	242.651	20.3258	101.201	42.4975
	MMlncRNA_001344	chr1	40691598	40692364	+	17.9314	44.4653	91.3639	33.271	32.2931	206.611	126.714	126.751	65.9773	56.6273	88.647	29.3441	45.7926	64.3201	125.685	22.9234	69.2647	34.2416	40.7816	97.5516	61.5092	207.065	129.947	112.04	46.3306	60.14	27.6825	67.8982	0	66.9117	25.5333	194.011	128.4	145.179	285.047	41.8555	129.162	93.5892
	MMlncRNA_001351	chr1	40906970	40907940	+	14.1641	9.75653	7.04088	0	0	1.41916	2.85978	2.22491	21.4595	4.47303	10.0033	7.31973	8.0382	16.2582	10.2199	21.1252	21.4093	4.50795	14.0935	60.9286	10.2287	0	0	3.76601	0	8.38325	0	12.1894	0	10.5708	60.5069	4.50737	6.33898	10.848	3.38587	4.13274	3.00077	10.0809
	MMlncRNA_001352	chr1	40908032	40912085	+	4.52339	8.41266	3.37281	1.57368	1.22195	2.7193	6.84965	1.06581	16.8883	8.21379	7.18785	4.96739	3.85056	8.76175	25.8772	11.5653	23.3604	16.1959	21.7004	43.7802	9.18732	4.89697	4.75847	5.86314	17.5311	5.35447	3.49161	24.5243	0	5.06377	33.8156	1.07959	1.51829	4.08299	2.43292	4.45437	2.87494	4.02425
	MMlncRNA_001353	chr1	40912187	40913327	+	12.0538	6.64231	2.99592	5.59134	2.1708	4.83086	4.86739	1.89342	18.2622	8.88203	0	8.30553	3.42029	6.91793	22.3643	15.4095	16.1951	3.8363	22.2739	42.7006	6.52856	0	5.63565	4.80736	0	7.13421	9.30434	24.8958	0	8.99585	17.1639	0	0	0	0	5.27549	2.55368	0
	MMlncRNA_001365	chr1	41492908	41493718	+	0	18.6902	8.42995	7.86648	15.2706	0	13.6959	13.3193	11.0114	0	0	32.134	4.81202	12.1661	5.24408	18.0664	48.4181	5.39731	9.64225	6.43668	6.12337	0	3.96441	2.2545	0	0	4.36344	26.2696	0	0	24.148	0	0	20.4099	4.05386	7.42212	3.59278	0
	MMlncRNA_001366	chr1	41500257	41503147	+	11.1004	30.1477	3.54723	11.0338	13.7081	0.953306	8.64463	11.9565	12.3559	12.0188	20.1588	16.3898	5.39958	12.969	9.80734	9.12256	21.5722	4.54225	12.8483	17.4546	8.58882	5.72245	2.22424	3.16223	12.2918	3.75424	8.56841	4.09405	0	0	6.77415	6.05556	0	14.0535	3.98024	3.47016	3.02361	6.77176
	MMlncRNA_001367	chr1	41503323	41506227	+	9.46876	19.5668	2.94178	4.39223	7.67365	0.948711	5.73531	8.18049	13.321	5.98046	3.34361	11.8254	5.37356	11.5479	10.7361	18.1572	30.2146	10.5475	10.7675	16.7715	7.69268	11.3897	3.32028	2.51759	0	6.53826	3.65448	4.88918	0	10.5999	13.483	0	4.23763	24.8636	5.09279	8.28825	0	6.73913
	MMlncRNA_001368	chr1	41509380	41512381	+	7.63567	16.4099	1.13869	6.37547	13.2012	0.918057	6.47499	12.9537	8.92427	10.1276	3.23557	12.2325	5.19993	13.1468	14.6393	22.4512	29.2383	4.3743	9.76832	9.8537	4.96275	3.30651	3.213	1.82718	23.6746	6.327	4.71519	6.30827	0	6.83828	0	2.91582	0	26.5665	1.09516	5.34696	2.91181	2.17379
	MMlncRNA_001372	chr1	41767861	41768593	+	0	0	0	0	0	0	3.78833	0	0	0	0	1.61607	53.2407	13.4607	1.93404	0	0	11.9433	0	0	0	0	0	0	48.4796	0	4.82777	9.68832	0	0	0	0	0	8.21155	0	0	23.8506	0
	MMlncRNA_001376	chr1	41962270	41963257	+	0	0	0	0	2.50697	0	0	0	0	0	0	0	0	0	0	0	0	0	0	0	0	0	0	0	0	0	3.58173	0	0	0	0	0	0	24.3687	4.99142	73.1094	0	0
	MMlncRNA_001378	chr1	41963834	41964279	+	0	0	0	0	11.1071	0	0	0	0	0	0	0	0	0	0	0	0	0	0	0	0	0	0	0	0	0	0	0	0	0	0	0	0	33.7391	0	8.99752	0	0
	MMlncRNA_001388	chr1	42801005	42803353	+	80.0182	4.03303	10.9143	8.14779	16.8711	5.86634	3.54642	5.51824	7.60342	1.849	16.5401	6.05147	6.64546	5.04046	7.24215	11.2275	10.8166	3.72688	7.49029	2.96304	10.5706	9.85996	4.10618	10.8972	0	10.3961	1.50649	15.1161	0	13.1089	8.33719	9.31599	7.86099	39.0765	17.4951	100.792	8.68294	19.4466
	MMlncRNA_001422	chr1	44185695	44186524	+	5.52344	15.9795	4.11849	0	5.96839	0	0	10.4115	7.17287	10.4658	0	11.4176	9.40372	7.13255	8.54007	0	2.78293	0	7.06614	0	11.9664	7.97282	0	6.60867	0	3.26913	4.26356	2.85202	0	0	0	0	0	1.81297	1.98053	7.25222	14.0422	0
	MMlncRNA_001423	chr1	44187989	44188749	+	12.0485	9.9591	2.24596	0	0	0	0	0	3.91162	0	0	20.2359	0	5.18618	5.58864	3.85068	0	0	12.8447	6.85958	6.5257	4.34786	0	7.20788	0	0	0	6.22123	0	0	0	0	0	5.93206	6.48032	5.27318	11.4865	0
	MMlncRNA_001424	chr1	44190144	44190967	+	0	6.89824	2.07424	0	3.00593	6.68934	0	0	7.2251	5.27101	0	15.8135	0	4.78966	3.4409	0	5.60638	5.31216	2.37253	4.22342	21.0937	8.03087	0	6.65679	0	6.58587	0	11.4912	0	12.4566	0	0	0	3.65234	0	7.30502	3.5361	0
	MMlncRNA_001433	chr1	44497794	44498875	+	4.23702	1.75113	4.73893	0	0	0	7.6992	0	2.75115	2.6761	0	4.37921	7.21358	7.29516	0	21.6663	8.53911	4.04549	16.2613	0	0	0	0	3.37967	0	5.01548	3.27057	0	0	0	0	0	0	1.39073	4.55778	22.2526	2.69293	0
	MMlncRNA_001443	chr1	45142045	45143661	+	19.8461	2.3435	1.057	0	1.53178	0.852198	1.71728	1.33605	0	0.895344	0	1.46515	2.41345	4.88148	1.75343	5.43668	0	0	6.04504	3.22829	0	0	1.98834	0	0	0	0	2.92787	0	6.34772	0	0	3.80653	2.79177	1.0166	9.92676	0	2.01785
	MMlncRNA_001444	chr1	45178067	45179006	+	0	0	0	0	0	0	0	2.29829	0	1.54018	0	0	0	0	0	3.11741	7.37179	0	0	0	2.64152	0	0	1.94511	0	2.88657	0	0	0	0	0	0	0	0	0	0	0	0
	MMlncRNA_001446	chr1	45225316	45225586	+	0	6.99158	0	0	0	0	0	0	0	0	0	4.37113	0	0	0	10.8132	8.52335	0	0	0	0	0	0	0	0	0	0	0	0	0	0	0	0	0	0	0	0	0
	MMlncRNA_001452	chr1	45282960	45283493	+	0	3.54816	0	23.8941	4.63836	2.58053	0	0	0	2.71118	0	8.87323	0	7.39079	10.6191	0	25.9531	0	3.66098	3.25852	4.64986	24.7844	0	13.6959	0	0	59.6419	8.86584	0	0	0	0	11.5265	67.6299	0	3.75739	0	6.11023
	MMlncRNA_001453	chr1	45285910	45286400	+	28.0109	0	0	0	10.0891	0	0	0	0	0	0	0	0	4.01902	0	0	4.70433	0	7.9632	0	0	0	0	0	0	0	21.6217	4.82114	0	0	0	0	12.536	9.19409	0	77.6425	0	6.64534
	MMlncRNA_001470	chr1	46154123	46154389	+	68.681	78.0595	115.225	23.8941	46.3836	5.16106	114.402	64.7309	55.7442	16.2671	0	84.2957	43.8488	14.7816	42.4764	54.8758	43.2552	0	205.015	0	55.7984	123.922	72.2503	61.6314	133.092	20.3249	53.015	132.988	0	38.4429	0	16.392	46.106	214.161	123.134	225.443	10.9129	97.7636
	MMlncRNA_001488	chr1	47070084	47072062	+	2.31655	0	1.72731	3.22371	0	0	1.40316	0	4.51249	1.46313	0	1.79572	1.97198	0	0.716347	1.48073	0	0	2.96357	1.75851	0	1.67191	1.62463	0.9239	0	0	1.78815	1.19615	0	5.18659	0	0	3.11023	2.2811	0.830642	21.2912	0	4.94623
	MMlncRNA_001503	chr1	47846387	47847007	+	22.1471	24.4086	11.0092	10.2733	0	6.65702	4.47157	6.95779	4.79346	18.6508	46.9236	19.0753	12.5686	19.0661	18.2628	33.0315	11.1586	7.04866	25.1847	28.0201	59.9765	21.3122	15.5321	17.6657	57.2231	13.1081	28.4924	22.8713	0	16.5286	0	7.04775	19.8234	12.1157	21.1767	6.46199	28.1522	10.5084
	MMlncRNA_001539	chr1	51453151	51454606	+	0	0	1.17388	0	5.10347	1.89286	0	0	0	0	0	1.62717	0	0	0	0	0	0	29.5393	0	0	0	0	0	48.8126	0	0	0	0	0	0	0	0	25.8373	1.12901	0	0	0
	MMlncRNA_001540	chr1	51454768	51456353	+	0	0	1.07766	0	0	0.868855	1.75085	0	0	0	0	0	0	0	0.893853	0	1.45639	0	25.8854	1.09713	0	0	0	0	89.6231	0	0	0	0	0	0	0	0	14.2317	0	0	0	0
	MMlncRNA_001541	chr1	51456468	51457234	+	0	0	0	0	0	0	0	0	0	0	0	3.08886	0	0	0	0	0	0	25.4885	0	0	0	0	2.38383	0	0	0	0	0	0	0	0	0	7.84754	2.14321	0	0	0
	MMlncRNA_001542	chr1	51457889	51459130	+	0	0	0	0	0	0	0	0	0	1.16568	0	0.953765	0	0	0	2.35939	0	0	26.7588	1.401	0	0	0	0	57.2231	0	0	0	0	0	0	0	0	15.7504	0	1.6155	0	0
	MMlncRNA_001543	chr1	51459190	51463108	+	0	0	0	0	0.632019	0.703242	0	0	0	0	0	0.60453	0	0.503532	0.723476	0	0	1.11692	38.4109	0.444003	0	0.844276	0	0	72.5401	0	0	0.604026	0	0	0	0	0	21.1182	0	0.511979	0	0.832575
	MMlncRNA_001545	chr1	51464927	51467054	+	0	0	0.803183	0	0	1.29512	0	0	0	0	0	0.556662	0	0	0.666189	0	0	0	45.0157	0	0	0	0	0.85921	33.3981	0	0	0	0	0	0	0	0	11.314	0	0	0	0
	MMlncRNA_001546	chr1	51468295	51470710	+	0	0	0	0	2.0504	0	1.14936	0	0	0.599243	0	0	0	0	1.17355	0	0	0	43.6954	0	0	0	0	0	58.8337	0	0	0	0	0	0	0	0	16.8165	0	0	0	5.40209
	MMlncRNA_001547	chr1	51471720	51474299	+	0	0	0.66247	0	1.92006	0.53411	0	0	0	0	0	0.459138	0	0	1.64843	0	0.895282	0	34.0982	0	0	0	0	0.708682	151.508	0	1.37161	0.917511	0	3.9784	0	0	0	22.1632	0	0	0	1.26467
	MMlncRNA_001553	chr1	51702796	51704366	+	90.4635	124.224	182.776	20.3046	77.2548	185.079	136.103	143.018	106.109	139.156	247.312	70.1245	89.4282	108.025	118.213	106.321	66.1631	119.809	87.1086	63.1335	101.155	223.249	167.818	141.989	45.2394	96.7213	177.951	233.554	0	137.205	62.3299	100.292	376.126	227.008	81.6165	31.9294	183.616	108
	MMlncRNA_001554	chr1	51704598	51706608	+	77.5094	125.31	163.183	31.7241	67.7417	154.177	115.99	156.846	87.3335	135.346	149.731	55.9596	104.792	52.9887	102.922	59.744	55.1326	95.7721	68.0495	84.796	65.4403	128.334	131.1	94.5567	53.0118	82.3053	77.4267	165.973	0	122.497	68.1693	95.7597	162.219	144.416	85.0122	25.9411	150.686	81.1253
	MMlncRNA_001555	chr1	51706890	51707919	+	31.1565	101.174	134.411	24.7756	55.309	157.868	91.6629	109.068	52.0207	77.3081	198.036	56.3536	117.455	36.4014	82.5816	31.2952	65.034	84.9945	34.1644	42.2342	72.3212	157.405	152.953	71.0058	0	79.0304	82.4564	128.701	0	119.584	57.0409	80.7344	203.18	151.938	54.2627	19.4801	135.786	79.1957
	MMlncRNA_001556	chr1	51708046	51709103	+	47.6645	94.915	159.932	30.1499	79.5974	161.505	89.237	142.937	87.2202	134.104	229.517	43.6659	129.101	80.2019	105.855	63.7037	58.9465	115.843	64.6728	85.5222	56.3258	156.367	188.411	105.418	0	112.844	76.9294	194.655	0	164.927	55.5314	103.418	174.532	152.183	46.6117	15.1716	173.503	55.5118
	MMlncRNA_001557	chr1	51709309	51710012	+	52.0961	131.877	123.818	36.2484	52.7745	150.719	98.6096	125.818	59.1965	96.6551	68.9857	58.8923	110.868	36.4395	110.754	24.9747	68.9011	143.006	69.4235	69.2065	70.5406	159.796	155.277	111.678	201.907	100.21	85.4528	147.949	0	58.3197	83.4548	62.1684	148.633	128.247	112.08	19.9505	107.61	74.1559
	MMlncRNA_001558	chr1	51710344	51710970	+	43.8704	135.985	130.846	30.525	59.2556	158.24	79.7181	58.5752	47.4759	115.452	170.407	28.3391	68.4657	78.6818	97.2233	42.0627	51.5751	83.7745	31.1797	86.0311	63.3627	105.541	148.707	110.812	0	90.8787	73.3712	139.69	0	98.2226	62.4691	69.8031	186.52	141.597	89.1397	19.2004	134.767	67.651
	MMlncRNA_001559	chr1	51711184	51711665	+	95.1132	145.445	209.214	39.7078	56.5264	108.639	149.788	152.393	49.4065	84.1028	443.34	73.7288	153.835	94.1635	64.7061	36.4776	57.5061	99.895	40.5595	72.2012	56.6666	116.698	240.135	147.941	73.7252	90.0706	73.4181	137.512	0	149.066	121.892	136.203	255.4	146.73	78.4405	20.8138	193.444	81.2331
	MMlncRNA_001561	chr1	51713146	51713750	+	37.8881	156.588	135.604	52.7249	102.351	177.66	64.2576	124.981	83.6439	110.078	112.384	54.8234	135.46	55.4492	103.102	43.5923	53.4506	108.526	48.4702	69.0267	45.146	185.945	201.943	84.6201	117.473	94.1833	116.984	140.857	0	203.589	64.7407	65.1072	142.433	263.645	59.776	9.94932	125.219	70.1111
	MMlncRNA_001562	chr1	51714084	51715943	+	32.0419	129.371	138.755	41.1595	81.2311	145.95	80.6181	140.542	56.0139	87.1776	146.22	54.1339	127.987	61.5343	104.418	23.632	49.6737	91.7804	34.6849	74.8408	53.3984	135.195	145.2	113.046	57.3154	96.2811	62.7843	160.357	0	110.368	21.0581	108.24	148.915	199.826	68.9353	15.1023	78.3266	66.6606
	MMlncRNA_001565	chr1	51723928	51725647	+	10.6615	96.9391	136.138	22.2548	83.5228	99.3444	82.3367	143.189	44.9972	90.9065	101.65	52.3417	68.0677	64.2483	93.9606	17.037	48.3452	76.3468	45.4643	64.746	59.1884	171.207	166.365	124.374	82.6408	102.54	92.5836	114.23	0	95.4815	102.475	104.327	168.193	161.85	64.9891	24.4973	103.336	87.2626
	MMlncRNA_001566	chr1	51725816	51726645	+	22.0938	100.443	168.858	38.432	62.6681	107.916	76.9488	192.613	53.7965	87.2151	105.324	54.2336	94.0372	57.0604	92.2327	24.714	55.6585	89.6539	47.1076	56.604	38.8908	115.606	185.936	140.985	85.6279	75.19	85.2711	94.1168	0	86.566	117.976	121.281	163.149	155.915	59.4159	31.4263	84.253	82.5543
	MMlncRNA_001567	chr1	51728529	51729252	+	6.33212	123	141.644	0	75.2644	79.9394	72.873	137.262	16.4461	55.9911	53.664	42.54	97.0246	35.4329	78.3233	64.7595	66.9978	48.3671	32.4027	72.1014	48.0143	132.532	142.106	98.4911	98.1645	101.189	78.2045	91.5484	0	85.0629	162.299	96.7216	127.524	201.605	49.951	22.1707	112.686	27.0403
	MMlncRNA_001568	chr1	51730288	51730660	+	12.2908	106.673	128.303	34.2076	159.371	62.8044	119.114	144.798	39.9027	89.2727	104.163	73.0436	104.626	116.39	121.622	31.4249	18.5777	82.1462	41.9296	83.9701	13.3138	177.411	94.8164	112.743	95.2696	94.5681	66.4109	126.927	0	110.072	105.008	117.337	264.028	116.993	74.9204	64.5506	39.0583	61.2333
	MMlncRNA_001569	chr1	51734294	51734630	+	81.6224	196.781	192.726	18.9309	66.1482	134.938	131.838	179.498	114.83	85.9211	115.29	77.3314	92.642	105.401	100.96	52.1727	95.9572	103.91	40.6076	56.7968	58.9443	255.272	267.133	217.021	210.894	177.134	94.5067	154.534	0	152.289	232.452	129.871	273.968	236.655	112.191	17.8615	112.4	48.4104
	MMlncRNA_001571	chr1	51743393	51744078	+	0	13.8099	27.4066	9.29988	3.61062	6.02625	40.4788	12.597	30.3749	12.6627	42.4775	12.0875	17.0665	11.5064	4.13309	17.0867	16.8355	6.38079	11.3992	12.6826	21.7174	38.5856	14.0604	15.9918	0	23.7322	41.2682	24.1549	0	0	28.5482	51.0397	35.8901	59.2255	14.3776	5.8497	21.2372	9.51271
	MMlncRNA_001575	chr1	51759166	51760177	+	0	7.489	6.75562	18.9122	2.44751	0	5.48784	10.6739	2.94144	8.58362	28.794	2.34106	11.5688	7.79976	8.40505	5.79124	18.2595	21.6266	7.72714	1.71942	9.81434	32.6949	6.35403	12.647	0	48.2617	34.9679	14.0347	0	10.1425	38.7037	38.9228	18.2465	14.8692	12.9948	7.93062	5.7584	9.67251
	MMlncRNA_001576	chr1	51761640	51762397	+	0	7.49888	0	0	6.53531	0	21.9803	0	0	5.72996	25.6284	0	10.297	5.2067	0	3.86592	18.2836	11.5494	2.57911	9.18231	9.82729	13.0952	4.24161	21.7092	0	3.57965	56.0225	12.4917	0	13.5412	25.8365	17.3218	8.12025	29.7777	10.8433	2.64703	0	8.60913
	MMlncRNA_001577	chr1	51774812	51775835	+	0	6.66372	0	7.47915	0	0	0	0	3.48973	0	0	0	0	2.31341	0	0	10.8315	5.13156	0	0	0	3.87892	0	2.14349	0	6.36196	45.6345	0	0	0	45.9181	0	0	5.29226	0	0	0	0
	MMlncRNA_001584	chr1	51967291	51968245	+	14.4014	7.93599	14.3177	0	0	0	5.81538	2.26219	9.35101	1.51599	0	1.24039	4.08644	0	4.45335	0	0	9.16695	0	0	2.60003	3.46463	43.7663	13.4019	37.21	2.84123	7.411	9.91489	0	0	20.5069	22.9144	12.8904	12.6054	3.4426	2.10099	3.05105	6.83322
	MMlncRNA_001599	chr1	52190322	52190872	+	0	34.3869	27.9175	34.7353	17.981	45.0164	40.3172	78.4171	21.6097	31.5304	17.6283	36.5477	7.08266	39.3952	51.4574	21.2731	29.3445	15.8883	24.8362	37.8958	31.5448	96.079	75.8563	66.3666	0	49.2446	38.5345	30.0731	0	18.6284	0	87.3742	78.1961	232.133	196.903	7.28293	31.7287	5.92171
	MMlncRNA_001609	chr1	52584518	52585159	+	0	2.95127	2.66226	19.8745	0	0	12.9759	0	4.63667	0	0	5.5354	0	0	6.62454	13.6933	7.19573	0	3.04512	5.42071	0	10.3075	0	5.69595	55.3513	4.22644	11.0241	0	0	0	0	6.81722	9.58746	7.03162	0	3.12531	0	0
	MMlncRNA_001610	chr1	52605866	52606107	+	0	0	0	0	10.2351	17.0827	11.4746	0	12.3006	0	40.1371	0	0	0	0	0	0	0	0	0	10.2604	41.0172	0	7.55537	0	0	29.2459	19.5635	0	0	0	0	0	62.1804	0	0	0	0
	MMlncRNA_001628	chr1	53070743	53071876	+	8.08546	18.3791	12.0577	0	6.5526	71.6951	58.7692	28.5766	39.3749	35.7474	34.2617	33.4272	3.4414	12.1811	28.7531	18.0887	38.7008	34.7398	13.7916	9.2066	30.6547	20.4242	70.8805	29.0222	0	26.3202	18.7236	52.1865	0	45.2569	17.2699	54.0328	10.8556	50.4242	2.89919	24.7709	35.9722	25.8957
	MMlncRNA_001629	chr1	53076034	53076668	+	0	8.95142	2.69161	0	3.9006	4.34017	39.3569	3.40219	46.8778	20.5196	61.1854	22.3857	6.14574	12.4305	11.1626	4.61475	14.5501	20.6798	9.23606	8.2207	7.82056	15.6317	15.1896	5.75874	0	12.8191	5.57284	18.6392	0	0	61.6821	6.89237	38.7726	16.588	5.17745	12.639	4.58858	5.13836
	MMlncRNA_001630	chr1	53076960	53079039	+	13.2244	10.9311	12.3258	3.06717	2.38162	11.925	28.0355	18.6957	31.4847	19.4892	9.3396	15.9462	16.886	15.1795	17.0391	7.04415	9.99445	12.6266	6.57921	12.5484	14.3252	14.3166	20.0946	11.4275	0	9.13156	5.10397	27.3136	0	29.6084	18.8308	25.2499	5.91842	15.9158	3.95154	10.611	5.60336	9.4121
	MMlncRNA_001631	chr1	53079095	53080413	+	10.4271	10.0554	6.47905	19.3471	0	18.8052	33.6843	8.18951	36.109	10.9763	29.4562	22.4522	11.8349	16.457	20.4211	11.1083	12.2584	0	7.41079	7.91531	16.9426	15.051	34.1258	5.5448	26.9413	8.22859	8.04872	25.1255	0	15.5637	14.8477	23.2271	23.3326	6.84503	6.23139	3.04238	4.41812	19.7899
	MMlncRNA_001632	chr1	53081123	53081757	+	7.21962	14.919	8.07483	0	0	17.3607	13.119	13.6088	56.2533	27.3594	76.4817	31.7131	6.14574	9.32287	2.23252	4.61475	10.9126	20.6798	15.3934	10.9609	11.7308	10.4212	0	5.75874	0	12.8191	5.57284	18.6392	0	80.8209	30.841	34.4618	0	4.73942	5.17745	15.7988	9.17716	0
	MMlncRNA_001633	chr1	53082490	53084306	+	0	6.25664	4.70328	0	0	11.3759	29.0369	7.13393	26.2123	18.3262	5.34572	14.9946	12.8868	14.1186	22.6262	4.83825	7.62739	26.4994	3.22779	6.70354	8.19932	20.0308	7.07791	5.03137	0	14.9333	3.89516	18.2391	0	11.298	43.113	19.2698	0	1.65632	1.8094	6.62558	4.81081	10.7744
	MMlncRNA_001637	chr1	53093048	53093634	+	0	0	17.4702	0	0	30.518	18.9223	7.36079	45.64	9.86556	16.5472	14.1261	33.2414	10.0852	14.4905	0	7.86994	22.3708	16.6522	8.89292	0	5.63666	10.9545	3.11482	60.5376	9.2449	12.0571	24.196	0	17.486	0	22.3679	0	2.56348	5.60082	3.41814	4.9638	11.1171
	MMlncRNA_001639	chr1	53099362	53099927	+	80.9974	13.3902	39.2566	0	4.37612	24.3464	9.81218	41.9864	10.5185	46.0422	34.3222	54.4152	13.7899	34.8647	7.51405	10.3547	16.3239	23.2008	27.632	0	30.7088	0	5.68046	9.69116	0	9.58791	12.5044	29.2761	0	18.1347	0	7.7326	10.8748	18.6102	2.90431	28.3597	51.4796	5.76477
	MMlncRNA_001640	chr1	53100050	53101790	+	18.4326	10.8829	29.4516	3.6644	0	30.077	17.5447	11.168	10.2587	37.4208	16.7372	59.8752	15.6909	23.8025	8.14274	11.7821	5.3069	15.0852	21.3351	0.999453	22.8193	9.50235	1.84672	10.502	0	4.67555	0	20.395	0	0	22.4975	2.51387	21.2125	25.065	0.944193	12.6771	53.5554	11.2448
	MMlncRNA_001641	chr1	53102144	53104704	+	25.0615	14.0569	27.3628	4.98221	6.77008	20.4468	18.4328	22.7765	10.461	49.7477	34.1346	60.5933	18.286	22.3455	6.64264	14.875	18.9404	13.6735	22.9008	1.35888	21.3302	28.4232	3.76627	14.2788	13.8757	14.833	1.38179	42.5186	0	8.01582	22.9411	5.12689	31.2444	31.1412	3.85125	10.185	73.953	8.9184
	MMlncRNA_001642	chr1	53106658	53107401	+	43.1333	7.63999	22.9728	0	0	18.5216	18.6616	14.5188	0	17.5134	13.0553	52.5417	5.24536	15.914	3.81089	11.816	18.6276	35.3002	15.7659	0	30.0366	4.4472	0	17.2027	0	3.64701	0	34.9986	0	27.5921	52.6453	5.8826	16.5461	16.1803	4.41893	0	35.247	0
	MMlncRNA_001643	chr1	53109638	53110090	+	20.2404	12.5478	37.7301	28.1665	0	42.5873	12.2598	38.1526	0	73.5071	85.7676	60.144	43.0745	17.4246	15.6474	19.4064	35.6927	9.66274	8.63119	7.68233	16.4439	36.5201	0	28.2534	0	5.9898	0	26.1278	0	45.3168	0	19.323	27.1751	19.9307	0	13.2877	115.778	14.4056
	MMlncRNA_001645	chr1	53117441	53118347	+	10.1091	20.8899	33.9196	0	2.73085	31.9053	15.3079	21.4372	22.9737	59.0601	10.7091	62.6898	8.60539	26.1081	10.9411	22.6159	22.92	14.4781	15.0879	5.7554	13.6881	14.5919	3.54481	12.0953	39.1792	2.9916	0	20.8792	0	0	0	0	27.1451	19.9087	0	4.42436	51.4002	0
	MMlncRNA_001648	chr1	53168808	53170832	+	13.5836	5.61398	33.7614	3.15048	7.33891	2.04149	12.3415	4.26744	19.1099	6.43454	28.7798	18.7192	3.85437	4.87244	4.90052	8.68257	6.84393	23.7775	7.72332	2.57785	9.80949	6.53574	15.8772	13.5437	0	16.0793	19.2228	23.3795	0	5.06877	0	12.9679	6.07916	57.2183	6.49419	44.5877	5.75555	14.5016
	MMlncRNA_001655	chr1	53328473	53329474	+	0	13.2366	8.52881	0	2.47194	4.12576	2.7713	2.15608	0	0	0	23.6442	0	5.9082	11.3186	0	11.5261	8.73696	11.7064	26.0486	9.91229	3.30211	9.62617	1.82475	35.4646	0	7.06338	2.36245	0	20.4875	0	0	0	3.00352	4.92168	0	8.7238	6.5127
	MMlncRNA_001656	chr1	53330764	53331605	+	0	6.75078	18.2691	0	5.88333	0	9.89375	5.13157	0	0	0	28.1372	0	9.37454	0	0	16.4596	5.1986	34.8272	22.7322	8.84689	7.85919	0	0	84.4075	3.22254	0	0	0	12.1903	0	0	0	3.57427	3.90461	0	6.92102	0
	MMlncRNA_001659	chr1	53340421	53341565	+	0	13.2382	4.47818	0	4.32643	1.2035	0	3.77361	0	1.26443	0	10.3456	0	0	1.23812	0	22.1905	3.8229	10.2444	21.2757	4.33717	8.66913	14.0399	4.79056	31.0354	0	6.18123	2.06741	0	0	0	3.8224	0	6.57103	10.0497	0	2.54476	2.84966
	MMlncRNA_001660	chr1	53343666	53344330	+	0	14.246	15.4211	0	0	8.28874	4.17571	0	0	0	0	19.5945	0	8.90229	0	0	27.7874	13.1646	23.5184	28.7827	26.1371	0	19.3392	8.24842	0	4.08027	0	3.55967	0	0	0	0	0	6.78842	7.41582	0	8.76315	24.5328
	MMlncRNA_001661	chr1	53344771	53345370	+	0	22.105	11.3945	0	24.7688	2.29667	13.8842	3.60065	0	0	0	25.6658	6.50424	13.1556	14.1765	0	11.5491	14.5907	35.841	5.80016	28.9687	16.5436	32.1514	21.3313	118.452	0	0	3.9453	0	17.1071	0	0	20.5172	5.01589	13.6987	0	4.85625	5.4381
	MMlncRNA_001662	chr1	53345767	53346223	+	10.0316	12.438	7.47997	0	5.41988	6.03065	6.07625	0	0	0	0	15.5524	0	21.5902	6.20416	0	15.163	0	34.2226	15.2302	21.7333	14.4802	7.03532	8.00175	0	0	7.74344	5.17982	0	0	0	9.57692	0	6.58541	3.59703	0	12.7516	28.559
	MMlncRNA_001664	chr1	53353160	53354073	+	5.01582	8.29198	5.60998	0	2.70994	0	0	0	0	0	0	15.5524	0	4.31803	4.65312	3.20609	17.6901	4.78908	23.528	24.749	13.5833	7.24009	21.1059	6.00131	0	0	0	7.76973	0	11.23	0	0	0	3.2927	5.39554	0	6.37582	3.56987
	MMlncRNA_001666	chr1	53356149	53357577	+	3.20816	6.62952	3.58819	0	0	0	3.88642	3.02364	0	0	0	8.28955	0	2.76185	1.98412	2.05064	19.3967	3.06313	23.2571	13.3944	12.1632	6.94623	11.2496	0	0	0	2.47638	1.65653	0	14.3657	0	0	0	4.21208	10.3531	0	2.03901	6.84995
	MMlncRNA_001667	chr1	53358204	53358449	+	0	23.1063	6.94786	0	10.0686	5.60164	11.288	17.5642	0	0	0	14.4461	0	8.02171	5.76281	0	18.7791	17.7936	7.94701	0	10.0936	26.9002	13.0697	7.43252	0	0	0	9.62268	0	0	0	0	25.0209	0	6.68228	0	35.5335	26.5273
	MMlncRNA_001688	chr1	54412819	54413371	+	24.8705	6.85251	3.09073	0	8.95799	4.98374	5.02142	7.81335	0	0	0	4.28418	7.05704	7.13685	5.12713	0	4.1769	7.91541	3.5352	12.5862	8.98021	0	0	3.30633	0	4.90665	12.7984	8.56123	0	0	0	7.91438	11.1305	16.3266	32.6985	0	0	5.90029
	MMlncRNA_001689	chr1	54413986	54417192	+	7.14758	9.45291	10.1261	1.98931	3.86168	11.6015	7.79283	2.6946	2.7846	3.16009	0	5.90995	3.65065	1.84597	10.6092	3.65497	8.64295	6.82448	7.31512	25.5012	5.41977	1.03172	16.0406	5.13115	0	8.4608	18.7586	5.90503	0	3.20058	6.10666	17.7413	7.67715	16.4225	48.1824	5.00517	8.17703	10.1742
	MMlncRNA_001690	chr1	54418219	54418981	+	6.00846	24.8325	4.48014	8.36136	9.73873	25.2845	14.5575	11.3258	15.6055	3.79494	0	6.2101	20.459	10.3452	9.28998	7.68118	24.2184	11.4737	10.2488	47.8912	3.2543	8.67292	63.2072	9.58531	0	21.3372	9.27589	3.10246	0	13.4525	0	11.4722	0	21.6939	58.17	7.88904	11.4564	8.55272
	MMlncRNA_001699	chr1	54954187	54955062	+	15.7002	0	0	7.28278	2.82749	0	0	7.3986	0	0	0	1.35226	0	0	0	3.34517	2.63679	0	0	0	0	11.3312	18.3513	6.26164	40.5657	3.09746	32.3174	8.10678	0	46.8688	0	9.99236	35.1321	22.331	7.50612	43.5188	0	3.72473
	MMlncRNA_001758	chr1	59298936	59352993	+	0	0	1.52605	0	0	1.23036	0	1.92892	0	0	0	2.11531	0	0	0	15.6984	0	0	0	3.10723	2.21699	0	0	6.53	0	2.42266	0	2.11355	0	0	0	0	0	2.68708	1.46771	3.58294	0	0
	MMlncRNA_001759	chr1	59369510	59371314	+	22.8588	3.14912	15.1506	0	4.1167	3.81718	15.3842	4.78757	13.1933	1.60418	5.38126	5.90647	4.32415	4.37305	4.71241	14.6113	2.55937	7.27516	5.41542	4.82008	17.8833	9.16543	23.1561	13.1685	0	1.50326	9.80264	14.426	0	5.68657	0	0	13.6402	5.00199	3.64286	82.2587	9.68559	9.0384
	MMlncRNA_001763	chr1	59478948	59479554	+	0	0	5.63154	0	4.08053	0	0	0	0	2.38512	0	0	6.42923	0	0	4.82763	3.80532	0	3.2207	0	0	0	10.5935	15.0609	0	0	17.4897	0	0	0	0	0	0	0	2.70814	49.5827	0	0
	MMlncRNA_001765	chr1	59512662	59515618	+	10.8526	4.4853	5.78009	10.7875	10.0516	8.85427	5.63445	11.6896	4.0267	6.85451	6.56962	14.021	23.7558	9.34283	2.87653	17.8379	1.56228	4.44087	21.8173	1.1769	29.3899	2.23789	29.357	49.4663	24.0349	1.83522	1.19674	31.2208	0	6.94235	0	2.9602	14.5709	34.604	6.11507	27.8202	8.86836	30.8962
	MMlncRNA_001766	chr1	59524294	59526971	+	0	13.3619	4.82136	26.9946	6.98698	1.94359	0	15.2355	8.39701	4.08398	0	11.6954	11.0086	11.1331	3.99902	12.3993	3.25787	12.3476	13.7868	9.81691	28.0172	0	18.139	18.0519	0	0	0	26.7101	0	14.4771	0	6.17299	0	6.36713	0	2.82997	0	18.4082
	MMlncRNA_001770	chr1	60266139	60269356	+	1.42463	1.76636	0	0	1.53939	0.856435	0.862911	2.01404	0.925028	0.449898	0	0	2.42545	0	1.76215	0	1.43557	0	1.21502	1.62217	1.54321	2.05638	2.99733	0	0	4.21594	3.29902	2.20682	0	9.56892	0	0	0	0.467609	1.02165	0	0	1.01394
	MMlncRNA_001774	chr1	60353119	60354176	+	0	0	0	0	0	0	0	0	0	0	0	0	3.68861	0	0	5.53945	0	0	3.69559	1.64466	0	6.25467	0	0	0	0	10.0343	0	0	0	0	0	0	0	1.55372	0	0	0
	MMlncRNA_001790	chr1	61429058	61429658	+	0	0	0	10.6152	4.12127	4.5857	9.24075	0	0	0	0	0	0	0	0	0	42.2764	0	3.25285	8.68576	0	5.50536	5.34965	0	0	0	0	3.93873	0	0	0	0	10.2415	2.50377	2.73518	3.33851	0	0
	MMlncRNA_001796	chr1	62247153	62249670	+	1.82067	1.50494	5.43025	0	0.983671	3.83083	4.41119	0	2.36437	6.89962	3.8575	7.99754	7.7493	5.48585	4.50405	3.4913	0	1.73837	10.8695	2.76417	8.875	5.25611	0	2.90453	14.1126	1.07759	0	3.76041	0	8.15271	0	15.6433	4.88892	1.19521	3.91702	2.39052	18.5147	5.18326
	MMlncRNA_001829	chr1	64001199	64003116	+	31.073	19.7572	19.6047	6.65247	1.29139	28.0199	13.03	24.7803	12.416	9.81283	50.6422	32.7333	12.2082	16.4616	34.7391	9.16695	16.8601	27.3861	21.4047	9.0722	38.8378	24.1512	16.763	26.692	18.5274	15.5616	5.53507	35.7916	0	26.7577	10.2107	15.9732	12.8366	3.92275	13.713	16.7378	25.8257	22.1153
	MMlncRNA_001830	chr1	64018015	64018394	+	48.2574	24.9305	35.9826	50.3662	26.0725	36.2632	0	39.7967	47.0012	30.4794	25.561	52.9942	41.0794	36.351	11.192	15.423	36.471	23.038	41.1572	18.3163	58.8085	34.8286	16.9218	14.4347	93.5146	28.5619	0	49.8354	0	54.0224	51.537	11.5175	48.5933	19.7995	4.3259	5.28012	7.66776	25.7594
	MMlncRNA_001831	chr1	64029463	64032927	+	2.86887	1.77852	3.74349	0	3.09998	3.01816	0.868851	1.35194	0	6.34192	0	10.378	3.66322	5.55696	1.33071	2.75066	5.7818	5.47837	3.05846	1.63334	6.99226	4.14108	1.00599	3.43254	11.1188	4.24496	1.10724	2.96268	0	6.42319	6.12768	5.47766	0	1.41248	1.02869	1.8834	2.73506	3.06276
	MMlncRNA_001835	chr1	64130299	64132494	+	6.26292	2.58841	3.89156	2.90515	4.51163	0.627506	11.3805	8.85407	10.8442	6.59276	13.2694	7.55194	0	5.39164	5.16448	1.33441	7.36284	7.97308	2.67072	15.8474	21.4834	1.5067	5.85636	12.4891	16.182	3.7068	0	10.7795	0	9.34814	17.8361	9.96506	2.80289	4.11138	5.23993	1.82736	0	7.4291
	MMlncRNA_001837	chr1	64252275	64260082	+	14.6787	2.91196	16.4175	0	1.58612	0.352972	13.5144	0	2.6687	1.48337	3.73201	1.21371	0.499814	2.2746	0.363128	3.75303	3.54994	5.04546	1.00152	2.89711	0.954032	0.42376	0.82355	1.40502	0	3.47512	3.17255	0.606347	0	2.62916	0	8.40802	0.788314	5.01075	5.26332	0.256973	0	0.835774
	MMlncRNA_001838	chr1	64610730	64611595	+	5.29383	2.1879	1.97364	0	0	0	3.20652	0	0	0	0	0	0	0	0	0	0	0	0	0	0	0	0	0	0	0	4.08632	0	0	11.8525	0	0	0	0	1.8982	0	0	3.76774
	MMlncRNA_001839	chr1	64612134	64613995	+	2.46211	1.01757	2.75377	0	3.99068	0	8.94795	0	0	0	0	0	0	1.0598	1.52272	0	0	0	0	0	1.33353	0	0	0	0	1.45724	0	0	0	0	0	0	0	0	4.41418	0	0	0
	MMlncRNA_001840	chr1	64632734	64633596	+	0	0	0	0	0	0	6.43533	0	0	0	0	0	0	0	0	0	0	5.0721	0	0	0	0	0	0	0	0	4.10052	0	0	0	0	0	0	0	0	0	0	0
	MMlncRNA_001854	chr1	65740569	65746796	+	1.47221	14.6028	4.66537	1.02436	8.74943	9.95667	6.24211	12.4878	4.30165	9.29846	10.9172	0.570605	1.87984	11.7234	10.2431	4.23464	4.82141	8.43395	5.33629	2.79391	12.758	3.18759	20.6496	15.8532	0	4.79241	5.682	5.32121	0	6.59233	9.43355	4.21643	4.94152	5.79871	20.8515	3.54382	10.2926	5.76292
	MMlncRNA_001855	chr1	65747599	65750433	+	0	15.3716	3.6173	2.25034	5.24208	5.83282	10.7744	9.14452	4.19999	6.63881	3.42617	0.41784	1.37656	16.0095	6.00064	5.1682	6.51803	9.26396	6.20624	1.84132	16.6411	3.50129	18.1454	10.9639	0	2.8713	3.74471	5.0099	0	10.8617	6.90796	4.63138	4.34226	4.77703	20.2943	0.707741	14.3889	4.60368
	MMlncRNA_001856	chr1	65750520	65754896	+	0	8.22473	4.29539	1.45755	9.62006	6.29657	3.80651	12.3395	4.08052	8.93073	4.43828	1.35318	0	10.8202	7.1255	6.69492	4.74947	3.00015	4.46645	2.38526	7.37477	5.29153	10.2837	7.93685	0	1.85975	3.23395	4.8674	0	0	4.47431	2.99976	2.8125	8.25094	19.1537	1.83363	9.31973	6.7091
	MMlncRNA_001857	chr1	65755068	65755795	+	0	18.2184	2.34776	0	3.40231	1.89286	15.2574	17.8054	8.17786	3.97739	0	0	5.36064	10.8425	17.5259	4.02523	3.17284	12.0253	5.37078	2.39018	3.41075	0	35.3312	7.53461	0	7.45433	0	22.7613	0	0	26.9012	0	0	0	31.6123	2.75611	4.0024	8.9639
	MMlncRNA_001858	chr1	65755960	65757889	+	2.37537	12.7623	5.31349	0	6.4168	11.4239	1.43878	11.1937	4.62706	10.502	10.0655	1.22754	2.02204	14.3144	6.61081	1.51833	7.18081	6.80397	10.1294	2.70474	16.7251	1.71436	18.3246	10.4209	0	4.21768	1.83355	12.2652	0	5.31827	0	4.53539	0	1.55934	13.6277	3.11883	9.05828	5.0718
	MMlncRNA_001859	chr1	65758454	65762744	+	0	9.71424	5.1781	5.94707	7.50396	8.67073	6.47133	16.6145	2.77487	7.08534	2.26362	0.276061	0.909472	15.176	8.25944	4.78037	4.84466	6.12056	7.74514	2.02756	16.2025	4.6265	18.7319	14.0613	0	5.05873	4.94815	5.51661	0	0	13.692	7.13973	4.3033	5.26019	11.4927	5.14354	10.1856	6.84357
	MMlncRNA_001860	chr1	65762978	65763871	+	0	0	1.91183	14.2723	11.0823	6.16556	0	33.8316	0	4.85829	0	1.32503	0	8.82926	7.9287	6.55563	7.7511	4.89622	2.18676	1.94636	22.2195	3.70103	21.5781	10.2259	0	6.0702	0	2.64785	0	22.9626	0	0	0	0	12.8712	0	13.0369	10.9492
	MMlncRNA_001861	chr1	65764763	65765465	+	6.52127	2.69519	2.43126	0	7.04661	13.7212	3.94999	12.2924	4.23434	10.2971	0	1.68503	0	5.61405	0	0	3.28567	6.22649	8.34267	0	14.1282	0	13.7204	10.4034	0	11.5791	5.03379	6.73451	0	14.6007	27.8578	6.22568	0	2.14049	18.7066	5.70824	8.28947	13.924
	MMlncRNA_001862	chr1	65765742	65767743	+	2.28994	4.73206	4.26866	15.9334	9.89764	7.57145	9.70925	19.4241	0	7.23162	4.85174	0.591696	0	11.8282	8.49741	7.3186	3.46128	4.37285	8.78856	1.73831	4.96109	1.65271	12.8477	12.786	0	5.42133	1.76761	4.72963	0	5.127	9.78225	8.74456	15.3725	0	13.9587	1.00222	8.73251	4.8894
	MMlncRNA_001863	chr1	65769571	65771749	+	4.20785	11.304	3.13754	0	17.0506	8.22122	8.92057	8.92314	0	5.97978	17.8305	0	0	13.5843	5.20478	6.72411	10.6004	2.00882	6.28029	3.99277	18.2324	3.03692	22.1327	6.7128	0	3.73572	6.4961	9.77724	0	0	0	6.02568	8.47428	2.76231	9.80722	4.60405	6.68598	10.4819
	MMlncRNA_001864	chr1	65885446	65885773	+	139.77	57.7658	62.5307	19.4504	45.3088	0	59.262	46.1059	27.2263	8.82787	29.6134	7.22303	0	6.01628	4.32211	8.93405	0	13.3452	59.6026	5.30502	30.2808	50.4378	19.6045	72.467	0	49.635	32.3666	57.7361	0	0	59.7075	13.3435	75.0628	32.1139	40.0937	269.157	0	189.007
	MMlncRNA_001867	chr1	66175550	66195378	+	0	194.446	20.3959	106.582	124.14	26.3103	139.174	72.1849	49.7307	100.204	46.3636	169.629	93.1395	291.998	16.9171	69.9372	44.1017	41.7873	83.9842	8.30572	77.039	31.5868	176.487	82.9107	84.8104	77.7101	8.44571	73.4447	0	0	0	0	29.3802	10.774	90.2347	33.5206	20.8622	0
	MMlncRNA_001868	chr1	66185664	66187427	+	29.9246	168.199	13.3878	116.601	320.119	53.9688	177.631	115.635	38.8608	145.533	266.288	191.759	96.7994	342.63	22.2086	76.5109	33.1699	154.288	89.3261	13.6296	58.3479	47.5142	243.444	62.0605	139.173	120.437	50.8176	77.2578	0	53.5993	25.5667	0	24.1063	35.36	188.849	44.5295	64.6654	38.3365
	MMlncRNA_001873	chr1	66556415	66562175	+	10.4815	163.28	4.5089	94.2484	128.07	34.1714	54.2086	40.2746	36.6465	156.591	64.914	106.874	56.2801	101.686	18.2006	56.6902	21.5302	74.6729	37.4765	14.6891	23.1446	16.2934	85.9482	35.6933	87.4952	239.556	42.943	33.7217	0	19.857	6.88852	2.30917	14.0726	29.9048	52.3277	27.5242	13.8359	21.806
	MMlncRNA_001877	chr1	66911435	66912694	+	86.1123	8.47369	32.1043	45.6509	17.7237	1.23256	22.3539	5.79712	42.6009	15.5396	8.688	0	6.9813	5.29519	3.80407	2.62108	4.13207	11.7457	3.49726	0	4.44191	17.757	23.0064	19.625	0	12.135	12.661	14.8213	0	0	0	3.91472	5.5055	12.1135	1.47034	91.5284	2.60621	29.1848
	MMlncRNA_001891	chr1	67774628	67775392	+	0	0	2.23421	0	0	0	0	5.64808	0	0	0	4.6454	0	0	1.85314	0	0	0	2.55551	2.27457	12.9832	0	0	2.39006	0	0	18.5033	0	0	0	0	5.72112	0	0	6.44643	0	0	8.53036
	MMlncRNA_001892	chr1	67781726	67783142	+	0	0	3.61857	0	1.74798	0	1.95967	12.197	0	0	0	4.17987	0	0	1.00046	0	4.89025	0	0	0	17.5231	0	0	2.58066	0	5.74462	7.49206	0	0	14.4873	13.8208	0	4.34379	0	5.80043	1.41598	0	0
	MMlncRNA_001893	chr1	67817997	67819307	+	0	1.44525	0	0	0	0	0	3.29579	0	1.10433	0	5.4214	0	0	1.08135	0	1.76188	6.67768	1.4912	0	22.7279	0	0	1.39466	0	2.0697	2.69928	0	0	31.3173	0	3.33841	0	0	2.50777	0	0	2.48883
	MMlncRNA_001894	chr1	67819667	67820708	+	0	1.81835	0	0	0	1.32246	0	6.21994	0	1.38942	0	3.41049	0	1.8938	0	0	4.43345	0	0	0	23.8294	0	0	0	34.1032	0	0	0	0	0	0	4.20024	0	0	7.88791	0	0	6.26269
	MMlncRNA_001902	chr1	68030082	68030908	+	0	6.87322	2.06671	30.8572	2.99502	0	40.2928	0	21.5967	7.00252	0	0	0	2.38614	3.42842	0	5.58604	5.29289	0	0	0	0	15.5509	0	0	3.28099	12.8371	0	0	0	0	0	7.44275	0	0	60.6544	0	3.94542
	MMlncRNA_001903	chr1	68134595	68135522	+	0	0	3.68356	13.7494	74.7336	0	2.99229	4.65602	6.41539	0	0	0	0	0	1.52764	0	7.46712	0	0	0	0	7.13086	0	0	0	0	0	2.55084	0	0	0	0	0	1.62151	0	0	0	0
	MMlncRNA_001904	chr1	68140511	68141648	+	0	1.66495	0	22.4243	100.12	0	17.0808	0	15.6946	0	0	0	0	0	2.49148	0	6.08918	3.84641	3.43579	3.05808	0	0	2.82525	1.60668	31.2263	9.53735	0	2.08012	0	18.0391	0	0	0	11.9006	0	0	0	5.73438
	MMlncRNA_001905	chr1	68142098	68143283	+	0	6.39028	0	5.37919	56.3877	0	14.0481	0	5.0198	0	0	0	0	0	0	0	1.94758	3.69074	0	0	0	2.78981	2.71091	1.54165	0	11.4392	0	0	0	0	0	0	0	2.53755	0	3.38355	0	2.75115
	MMlncRNA_001906	chr1	68143492	68144265	+	0	2.44796	0	0	32.0011	0	7.17531	0	0	0	0	0	0	0	0	0	2.98427	0	0	0	0	0	0	0	0	3.50566	0	0	0	0	0	0	0	0	0	2.59231	0	0
	MMlncRNA_001907	chr1	68148284	68149978	+	0	1.11783	0	0	97.9063	0	36.0417	7.64741	1.75619	0	0	0	2.30239	4.65685	2.50912	0	4.08819	5.16486	0	0	0	1.95205	7.58735	1.0787	0	6.40325	10.4388	2.79313	0	0	0	0	7.26272	23.9697	0.969818	0	0	11.55
	MMlncRNA_001909	chr1	68162804	68163401	+	0	3.16842	0	0	8.28389	0	0	0	4.97783	9.68408	0	0	13.052	0	0	0	0	0	13.0767	0	0	16.5989	0	6.11505	0	0	0	0	0	17.1643	0	7.31882	0	27.6796	2.7489	0	0	0
	MMlncRNA_001918	chr1	69361759	69363048	+	0	0	1.32494	19.7821	15.3605	2.13644	0	8.37361	0	0	0	2.75483	0	0	6.59373	0	0	0	0	0	0	0	0	0	0	0	0	0	0	0	0	0	0	0	0	0	0	0
	MMlncRNA_001919	chr1	69363115	69363799	+	0	0	0	37.2538	18.0794	2.01168	0	15.7693	0	0	0	8.64654	0	2.88079	12.4174	0	3.37201	0	0	0	0	0	0	0	0	0	0	0	0	0	0	0	0	0	0	0	0	0
	MMlncRNA_001920	chr1	69364455	69369972	+	0	0	0.929235	17.3425	12.1196	0.749186	0.503234	13.7031	0	0	0	3.22012	0	0	8.73507	0	0	0	0.354289	0	0	3.59774	0.582664	0	0	0	1.28262	0.428992	0	0	0	0	0	3.54512	0	0.363618	0	0
	MMlncRNA_001921	chr1	69370024	69370890	+	0	0	0	0	2.85684	0	0	14.9508	0	0	0	6.83147	0	0	13.081	0	0	0	0	0	0	7.63257	0	0	0	0	0	0	0	0	0	0	0	0	0	0	3.36072	7.52678
	MMlncRNA_001922	chr1	69370977	69372049	+	0	0	0	0	0	0	0	6.04024	0	0	0	3.31196	0	0	5.28481	0	0	0	0	0	0	0	0	0	0	2.52878	0	0	0	0	0	0	0	0	0	0	0	3.04088
	MMlncRNA_001923	chr1	69372154	69374377	+	0	0	1.53703	37.2915	5.56853	0	0	18.4566	0	0	0	6.3916	0	0	18.4856	0	1.03859	0	0	0	1.11647	5.95093	0	0	0	2.44009	0	0	0	0	0	1.96792	0	4.05962	0	0	0	0
	MMlncRNA_001924	chr1	69374606	69375929	+	0	0	0	9.63704	5.61227	0	0	16.3172	0	0	0	3.57878	0	0	3.2122	0	0	0	0	0	0	0	0	0	0	0	0	0	0	0	0	0	0	4.54612	0	0	0	0
	MMlncRNA_001925	chr1	69375988	69382940	+	0	0	1.96654	10.093	6.76841	0.594565	0	5.90356	0	0	0	3.06664	0	0	6.93228	0	0.332206	0.629544	0.843506	0.250259	0	0.475869	0	0.262965	0	0	1.01791	0	0	0	0	0	0	3.02987	0	0	0	0
	MMlncRNA_001931	chr1	69395203	69396165	+	0	0	0	13.2497	20.5764	0	0	4.4868	0	0	0	7.38054	0	0	8.83272	0	0	0	0	0	0	3.43585	0	0	0	0	0	0	0	0	0	0	0	1.56258	0	0	0	0
	MMlncRNA_001932	chr1	69396231	69396656	+	0	0	0	0	11.6286	0	0	15.214	0	0	0	2.7807	0	0	0	0	0	0	0	0	0	0	0	0	0	0	0	0	0	0	0	0	0	14.1293	0	0	0	0
	MMlncRNA_001933	chr1	69396966	69401135	+	0	0.454369	2.04937	12.2393	3.56386	0.330456	0	11.9158	0	0	0	2.84071	0	0.946446	9.519	0	1.10783	0	0	0	0	1.58692	0	0	0	0	0	0	0	0	0	0	0	2.16513	0	0	0	0
	MMlncRNA_001934	chr1	69401136	69405890	+	0	0	0.359447	4.02506	6.25081	0.289801	0	6.36078	0	0	0	2.98947	0	0.415003	5.06836	0	0.485768	0	0	0	0.522193	0	0	0	0	0	0	0	0	0	0	0	1.29446	2.53168	0	0.421966	0	0
	MMlncRNA_001935	chr1	69405988	69406564	+	0	0	0	22.1134	8.58538	0	0	0	0	0	0	10.265	0	0	7.3708	0	0	0	0	0	0	0	0	0	0	0	0	0	0	0	0	0	0	7.82374	0	0	0	0
	MMlncRNA_001936	chr1	69406616	69407483	+	0	0	0	0	0	0	0	4.97786	0	0	0	2.72944	0	0	9.79943	0	0	0	2.25226	0	0	3.81189	0	0	0	0	0	0	0	0	0	0	0	0	0	0	0	0
	MMlncRNA_001937	chr1	69410137	69413965	+	0	0	0.892752	4.99847	1.94062	0.359886	0	10.7201	0	0	0	0.618739	0	0	5.55361	0	0	0	0	0.454439	0.648479	1.72824	0	0	0	0	0	0	0	0	0	0	0	1.96496	0	1.04803	0	0.852144
	MMlncRNA_001938	chr1	69414024	69416124	+	0	0	0.813504	9.10955	5.89453	0	0	6.16961	0	0	0	1.12763	0	0	7.42226	0	0	0	0	0	0	0	0	0	0	0	0	0	0	0	0	0	0	0	0	0	0	0
	MMlncRNA_001939	chr1	69416205	69418146	+	0	0	0	0	3.82629	0	0	8.89966	0	0	0	2.43991	0	0	6.56996	0	0	0	0	0	0	5.11131	0	0	0	0	0	0	0	0	0	0	0	0	0	0	0	0
	MMlncRNA_001940	chr1	69418204	69421219	+	0	0.628222	1.70011	10.5765	0.821248	0.456898	0	7.1631	0	0	0	2.35658	0	0.65429	3.76035	0	0.765858	0	0	0	0	1.09706	0	0.606233	0	0	0	0	0	0	0	0	0	1.49678	0	0	0	0
	MMlncRNA_001941	chr1	69421801	69422601	+	0	0	0	7.96469	9.27672	0	0	5.39424	0	0	0	4.43662	0	0	8.84926	0	0	0	2.44066	0	0	0	0	0	0	3.38749	0	0	0	0	0	0	7.68433	0	0	0	0	0
	MMlncRNA_001942	chr1	69422681	69423291	+	0	0	0	0	4.05382	0	0	10.6075	0	0	0	0	0	0	2.32021	0	0	0	0	0	0	0	0	0	0	0	0	0	0	0	0	0	0	0	0	0	0	0
	MMlncRNA_001943	chr1	69423347	69423804	+	0	0	3.73182	41.7885	16.2241	0	0	0	0	0	0	0	0	0	18.5718	0	0	0	0	0	0	0	0	0	0	0	0	0	0	0	0	0	0	0	0	4.38089	0	0
	MMlncRNA_001944	chr1	69423871	69424462	+	0	0	0	0	0	0	0	10.9479	0	0	0	2.00097	0	0	9.57872	0	3.90174	0	0	0	0	0	0	0	0	0	0	0	0	0	0	0	0	2.54183	0	0	0	5.51159
	MMlncRNA_001945	chr1	69426697	69428103	+	0	0	0	0	7.0416	0	0	3.07092	0	0	0	2.52575	0	0	2.01514	0	0	0	0	0	0	0	0	0	0	0	0	0	0	0	0	0	0	0	0	0	0	0
	MMlncRNA_001946	chr1	69428672	69429465	+	0	0	2.15261	8.03491	0	1.73552	0	10.8836	0	0	0	0	0	0	1.78545	0	0	0	0	0	0	4.16715	0	0	0	0	0	0	0	0	0	0	0	5.68551	0	0	0	0
	MMlncRNA_001948	chr1	69431912	69433530	+	0	0	3.16709	3.94053	7.64942	0	0	16.0128	0	0	0	2.92669	0	0	4.37817	0	0	0	0	0	0	2.04368	0	0	0	0	0	0	0	0	0	0	0	2.78832	0	0	0	0
	MMlncRNA_001949	chr1	69434833	69435310	+	0	0	0	13.3467	5.18176	0	5.8093	0	0	0	0	2.47819	0	0	8.89739	0	0	0	0	0	0	0	0	0	0	0	0	0	0	0	0	0	0	0	0	0	0	0
	MMlncRNA_001950	chr1	69435972	69437068	+	0	0	0	0	0	0	0	7.87746	0	0	0	1.07983	0	0	7.75379	0	2.10559	0	0	0	0	3.01615	0	0	0	0	0	0	0	0	0	0	0	0	0	0	0	0
	MMlncRNA_001951	chr1	69441056	69444084	+	0	0	1.12854	4.21243	3.27089	0.454937	0	7.13236	0	0	0	1.17323	0	0	2.80816	0	0	0	0	0	0	0	0	0	0	0	0	0	0	0	0	0	0	0.496786	0	0	0	0
	MMlncRNA_001954	chr1	69481799	69482716	+	0	0	0	6.94958	5.39626	3.00219	0	7.06011	0	0	0	0	0	0	6.17713	0	0	0	0	0	0	0	0	0	0	0	0	0	0	0	0	0	0	0	0	2.18567	0	0
	MMlncRNA_001955	chr1	69483198	69484855	+	0	0	1.03086	11.5435	1.4939	0	3.34963	3.90903	0	0	0	7.14461	0	0	3.42015	0	0	0	0	0	0	5.98683	0	0	0	0	0	0	0	6.19075	0	0	3.7124	0	0	0	0	0
	MMlncRNA_001956	chr1	69485017	69487595	+	0	0	0.662727	9.89487	2.88121	0	0	13.403	0	0	0	5.51179	0	0	7.69566	0	0	0	0	0	0	2.56589	0	0	0	0	0	0	0	0	0	0	0	1.16694	0	0	0	0
	MMlncRNA_001957	chr1	69487774	69488449	+	0	0	0	18.8749	3.66403	0	0	6.39169	0	0	0	3.50466	0	0	2.09712	0	0	0	0	0	0	0	0	0	0	0	0	0	0	0	0	6.47434	0	13.3559	0	0	0	0
	MMlncRNA_001958	chr1	69488717	69489314	+	0	0	0	10.6684	0	0	0	7.22539	0	0	0	0	0	0	4.74131	0	0	0	0	0	0	5.53298	0	0	0	0	5.91765	0	0	0	0	0	10.2929	5.03266	0	0	0	0
	MMlncRNA_001959	chr1	69489792	69490764	+	0	0	0	0	5.09123	0	0	8.88137	0	0	19.9654	0	0	0	7.28495	0	0	0	0	0	0	0	0	0	0	0	0	0	0	10.5491	0	0	0	0	0	0	0	0
	MMlncRNA_001969	chr1	69695968	69696524	+	0	6.8033	0	0	0	0	0	0	0	0	0	0	0	0	2.54515	0	0	0	0	0	0	0	0	0	0	0	0	0	0	0	0	0	0	0	0	3.60224	0	0
	MMlncRNA_001975	chr1	70675474	70683935	+	70.4301	74.5617	83.8226	30.9109	42.7352	171.64	72.1941	58.2096	101.664	49.9585	95.2723	89.7321	40.1231	41.7428	106.718	45.7113	70.4249	97.2485	27.4924	111.041	76.5859	140.372	165.658	48.184	71.3903	44.2503	58.1289	81.6847	0	78.8439	37.0297	147.923	52.3719	70.4192	141.422	65.206	90.2153	62.8511
	MMlncRNA_001976	chr1	70699233	70700174	+	67.2663	149.696	244.994	72.0058	170.53	219.299	184.914	270.659	127.671	101.311	197.333	180.494	123.331	75.7264	208.007	69.4557	91.246	123.511	50.7497	166.935	123.311	194.191	203.214	115.565	280.755	159.25	127.81	162.977	0	173.774	132.623	182.772	138.942	151.156	157.705	36.2338	157.855	117.846
	MMlncRNA_001977	chr1	70725752	70732202	+	1.09388	0.452092	0.81564	3.04448	0.591001	0	0	0.515484	0.71027	0	0	0.282648	0	0.470852	0	0.699205	1.10228	0	2.33234	0.830374	0	0.789482	3.06861	0	0	0.64743	5.06622	0	0	2.44912	0	3.13289	2.93732	0.359047	0.392231	0.478751	0	0
	MMlncRNA_001980	chr1	70916114	70917387	+	0	4.46166	2.68316	5.00763	3.88836	2.16327	2.17963	1.69576	7.00959	0	0	0	0	3.09786	10.0148	2.30013	7.25221	6.87162	23.0176	0	7.796	5.19422	2.52366	7.17582	0	2.12981	24.999	9.29034	0	24.1702	15.3721	3.43536	0	10.6302	41.2896	4.72476	11.4354	0
	MMlncRNA_001981	chr1	70920456	70921868	+	0	2.68184	2.41921	0	1.75293	0	1.96521	0	0	1.02461	0	0.838341	8.28566	1.39656	2.00658	4.14773	0	0	20.7534	1.23146	0	16.3914	9.1016	1.29398	25.149	1.9203	15.0265	1.67529	0	43.585	0	3.09742	0	6.38966	15.1238	0	0	2.30917
	MMlncRNA_001988	chr1	71871291	71872661	+	0	0	1.24666	0	1.80663	5.02554	4.05083	3.15156	0	3.16799	21.2542	1.72805	25.6185	8.63606	14.4764	29.9235	0	3.19272	5.70377	3.80754	12.6777	7.24009	2.34511	12.0026	25.9194	13.8539	0	0	0	7.4867	0	0	0	5.48784	2.39802	4.39047	0	0
	MMlncRNA_001989	chr1	71875802	71876350	+	8.35056	0	3.11325	0	4.51163	2.51002	15.174	7.87028	5.42211	5.27421	0	2.1577	21.3254	3.59443	33.5691	16.0129	4.20734	0	3.56096	0	9.04564	12.0536	0	13.3217	0	19.7696	0	0	0	18.6963	35.6722	7.97205	11.2116	8.22276	0	14.6189	5.30737	0
	MMlncRNA_001990	chr1	71876504	71877032	+	0	0	0	0	0	10.4197	5.24924	0	0	8.21042	0	8.9571	14.7544	11.191	26.7987	16.6183	0	8.27452	0	3.28932	23.4691	6.25467	0	24.1943	0	30.7755	0	13.4245	0	0	0	16.5469	0	0	0	11.3787	0	0
	MMlncRNA_001992	chr1	71910546	71912441	+	0	0	3.60585	10.0945	10.451	0	2.92916	9.11558	0	5.34514	5.12299	1.24955	12.3498	4.16316	10.4679	10.8189	2.43653	0	2.0622	5.50648	6.54807	0	3.3915	6.75042	0	22.8977	3.73286	3.74554	0	10.8273	10.3291	0	0	3.96826	2.60101	3.17476	0	1.72092
	MMlncRNA_001993	chr1	71913432	71914002	+	0	0	2.9933	11.1729	4.3378	0	9.72626	7.56705	0	5.071	0	0	6.83458	6.91187	27.3103	25.66	0	7.66588	0	3.04737	8.69712	0	0	6.4042	0	9.50395	0	8.29135	0	0	0	0	0	0	0	3.51392	0	17.1429
	MMlncRNA_001994	chr1	71934811	71935976	+	3.93178	0	1.46584	10.9429	19.1183	3.54546	2.38151	3.70565	2.55295	11.1749	8.33034	0	13.3878	16.924	10.9424	25.1318	0	0	3.35329	0	4.25905	0	5.51482	15.681	0	32.5791	3.03495	4.06034	0	0	0	0	5.27886	0	2.81962	10.3248	0	2.79834
	MMlncRNA_002001	chr1	72754269	72764303	+	3.17703	0	0.592229	0	3.43296	0	1.92436	0	1.03144	0	0	0	0	3.41881	19.1574	0	0	0	0	0	1.72074	0	0	0.633541	0	0	0	0	0	3.55657	0	1.51651	0	21.3775	0	25.0284	4.03846	0
	MMlncRNA_002002	chr1	72761081	72761766	+	6.68288	0	0	0	0	0	0	0	0	0	0	0	0	2.87659	24.7986	0	0	0	0	0	0	0	0	0	0	0	0	3.4507	0	0	0	0	0	32.903	0	35.0982	12.7423	0
	MMlncRNA_002003	chr1	72765591	72766394	+	0	0	0	0	0	0	0	0	0	0	0	0	0	7.36321	29.9752	0	0	0	0	0	0	0	0	0	0	0	0	0	0	0	0	0	0	24.3308	0	22.4602	7.24813	0
	MMlncRNA_002005	chr1	72812436	72813243	+	0	0	0	0	0	0	0	0	0	1.7918	0	0	0	4.8845	24.5633	0	0	5.41735	0	0	0	0	0	0	0	0	0	0	0	0	0	0	0	9.31167	0	24.8323	0	0
	MMlncRNA_002006	chr1	72816909	72817837	+	0	0	0	0	0	0	0	0	0	1.55842	0	1.27511	0	0	22.89	0	0	0	0	0	0	0	0	0	0	0	0	2.54809	0	0	0	0	0	11.3384	0	17.2783	3.13643	0
	MMlncRNA_002007	chr1	72820578	72821649	+	0	0	0	0	0	0	0	0	0	0	0	0	0	5.52241	17.1917	0	0	0	0	0	0	0	0	0	0	0	0	0	0	0	0	0	0	11.2296	0	11.2301	5.4361	0
	MMlncRNA_002013	chr1	72873873	72875631	+	0	0	0	0	0	0	0	0	0	0	0	0	0	2.24371	24.9842	0	0	0	0	0	0	0	0	0	0	0	0	0	0	0	0	0	0	7.6992	0.934531	6.84405	4.96944	0
	MMlncRNA_002014	chr1	72879348	72880278	+	0	0	0	0	0	0	0	0	0	0	0	0	0	6.35878	18.2726	0	0	0	0	0	2.66705	0	0	0	0	0	0	0	0	0	0	4.70102	0	14.5466	0	6.46546	0	0
	MMlncRNA_002047	chr1	75277233	75278781	+	26.6366	4.89275	25.3783	4.1186	17.5892	3.55843	16.134	2.7894	21.1389	5.60789	0	5.35315	0	8.91761	16.4737	7.56712	7.45587	11.3033	29.0279	2.24667	11.2209	61.945	22.8318	36.5916	0	8.75848	13.7072	33.6204	0	6.62638	12.643	5.65094	3.97363	9.71443	4.24491	38.8595	1.88105	10.5322
	MMlncRNA_002048	chr1	75279156	75280323	+	0	0	5.85333	0	4.24124	0	4.75487	0	10.1943	2.47906	0	3.04258	0	3.37901	1.21374	0	1.97759	0	6.69509	0	0	19.8297	13.7634	18.7849	0	0	0	8.10678	0	0	0	0	0	2.57665	0	5.15354	2.49465	8.38064
	MMlncRNA_002091	chr1	78245923	78246566	+	7.11872	26.479	26.5399	9.90639	34.6148	55.6337	17.2475	23.4825	32.3559	26.9771	30.1652	3.67881	18.1796	27.5777	26.4159	9.10052	10.7601	20.3908	9.10698	24.3174	19.2782	71.9287	24.9623	34.0695	0	21.0666	16.4849	11.0272	0	0	0	6.79605	19.1154	7.00978	30.6306	3.1156	31.6712	10.1331
	MMlncRNA_002092	chr1	78249281	78249589	+	0	42.9224	22.1252	20.6463	40.079	75.8125	71.8925	20.9747	38.5338	42.1681	0	19.1679	25.2592	25.5449	50.4665	47.417	59.8014	42.4973	25.307	33.7873	40.1784	64.247	93.6448	53.2543	0	17.5623	11.4523	45.9646	0	66.4353	0	28.3279	19.9196	9.73958	53.1987	6.49335	56.5776	10.5594
	MMlncRNA_002098	chr1	78282175	78283474	+	14.106	18.9472	9.20324	9.81495	11.4318	19.08	4.27207	14.9566	13.7388	15.5914	7.47168	13.6682	15.0098	27.3232	18.5385	9.01652	10.6607	10.1013	24.0611	17.4005	28.6503	15.271	19.7855	11.2517	0	14.6105	2.72212	27.3136	0	7.89558	0	30.2999	4.73473	3.47254	22.7609	9.26052	24.6548	22.589
	MMlncRNA_002099	chr1	78285832	78286539	+	12.9504	8.02847	12.0704	18.0218	0	23.356	7.8442	24.4112	16.8177	10.2244	0	11.7119	5.51207	16.7232	10.0117	28.9726	26.0998	18.5475	19.3288	27.0346	24.5497	32.7133	36.3293	10.3299	50.1915	3.83245	0	26.7478	0	43.4926	0	6.18171	8.69372	8.5015	30.1835	0	8.23093	32.2599
	MMlncRNA_002104	chr1	78375614	78376431	+	0	0	4.17891	0	0	0	0	0	0	0	11.8743	1.44814	4.77084	0	1.73307	0	0	0	2.38993	2.1272	0	0	0	0	0	0	0	0	0	0	0	0	0	0	0	2.45287	0	0
	MMlncRNA_002106	chr1	78458726	78461950	+	8.52922	1.17502	3.70983	9.89104	6.91223	2.99102	2.58311	2.67956	2.76906	3.59137	3.01184	6.61159	4.84037	4.89511	12.3083	8.17777	4.29735	1.35728	20.0043	2.1582	6.15945	11.2856	1.99388	9.07113	11.0188	8.41357	2.19457	5.87207	0	0	0	6.78551	1.90857	1.86638	3.56803	5.59939	5.42093	3.03522
	MMlncRNA_002107	chr1	78463492	78464224	+	12.5087	7.75464	0	17.4071	0	7.5198	0	5.89466	4.06104	9.87565	0	12.9285	5.32407	8.07643	17.4064	7.99555	3.1512	0	0	2.37387	6.77497	0	4.38627	7.48321	0	3.70174	4.82777	16.1472	0	0	0	0	0	8.21155	6.72786	8.21192	0	0
	MMlncRNA_002108	chr1	78464748	78465202	+	40.3029	4.16422	11.2693	14.0214	10.8874	9.08574	12.2059	14.2443	6.54228	12.7277	0	2.60346	0	17.348	6.23143	32.2019	0	0	17.1865	0	5.4572	0	7.06624	8.03692	0	5.96347	15.555	15.6078	0	22.5588	0	0	0	0	7.22567	4.40977	12.8077	0
	MMlncRNA_002109	chr1	78480717	78481171	+	0	37.4779	63.8592	56.0854	5.4437	75.7145	12.2059	14.2443	0	0	0	62.4831	51.4621	0	9.34715	6.44037	15.2296	0	17.1865	19.1214	5.4572	21.8157	0	32.1477	78.1001	23.8539	7.77748	31.2156	0	22.5588	43.0419	19.238	13.5278	16.5359	10.8385	0	6.40384	35.8556
	MMlncRNA_002132	chr1	80007729	80009355	+	0	1.16455	2.10101	0	0	0	0	0	3.65918	0	0	0.728074	0	47.3019	0	0	1.41969	0	0	0	0	0	0	0	0	1.66772	0	0	0	0	0	0	7.56626	0	0	0	0	0
	MMlncRNA_002139	chr1	80176929	80177922	+	41.5092	5.71846	8.59745	0	2.49183	2.77264	8.38082	8.69373	0	2.91302	19.5436	3.57518	3.9261	1.98525	4.27862	0	0	8.80728	0	0	0	0	3.23455	9.19718	0	0	0	19.0517	0	0	0	0	24.7692	0	0	46.4268	2.93134	0
	MMlncRNA_002151	chr1	81116736	81119189	+	29.942	21.9996	62.0164	4.62969	5.39234	0	10.0756	21.9488	19.4417	30.4683	56.39	6.01744	36.8165	63.0094	50.4099	0	0	28.5885	2.8374	0	0	24.011	2.33319	5.3074	25.7878	17.7216	0	41.2281	0	0	42.6358	0	13.4002	1.09199	0	16.0166	38.0606	0
	MMlncRNA_002159	chr1	81981661	81985499	+	38.2137	1.48063	46.7474	0	6.4519	0	2.8933	0	1.55079	0	2.53013	0	32.5297	42.664	0	0.763316	0	25.0844	0	0.453256	0	49.9885	0	0	0	31.0989	0	36.3802	0	0	0	0	41.6864	0	0	0	68.3088	0
	MMlncRNA_002160	chr1	81985500	81987640	+	34.2603	0	62.2679	0	2.31376	0	7.78191	0	1.39035	0	22.6837	0	25.5187	48.8496	0	0	0	28.6226	0	0	0	55.6347	0	0	0	36.7529	0	44.2257	0	0	0	0	51.7481	0	0	0	63.9636	0
	MMlncRNA_002161	chr1	81987916	81989736	+	40.2808	1.04048	64.7627	0	6.80089	0	4.57471	0	1.63467	0	21.3359	0	21.4308	36.8443	0	0	0	26.4412	0	0	0	54.5094	0	0	0	40.2313	0	25.9987	0	0	0	0	74.3621	0	0	0	62.4032	0
	MMlncRNA_002162	chr1	81991154	81993218	+	35.5212	0	57.1104	0	2.39892	0	1.34472	0	0	0.7011	9.40744	0.573645	24.5681	40.1357	0	0	0	21.1972	0	0	0	56.08	0	0	0	28.9077	0	40.1217	0	0	0	0	59.6141	0	0	0	71.9618	0
	MMlncRNA_002163	chr1	81993638	81998725	+	64.8744	0	59.7942	0	1.94724	0	5.45764	0	1.1701	0	17.1813	0	26.8453	34.5179	0.557253	0	0	36.993	0.384231	0	0	59.1772	0	0.359355	0	33.064	0	38.6155	0	0	0	0	66.5356	0	0	0.394349	58.4124	0
	MMlncRNA_002164	chr1	81998844	82001728	+	27.0141	1.3135	56.8737	0	2.57562	0.477644	8.66261	0	0	0	23.5675	0	27.054	35.568	0	0	0	24.2757	1.35526	0	0	43.5811	0	0	0	38.561	0	32.8205	0	0	0	0	42.67	0	0	0	44.4384	0
	MMlncRNA_002165	chr1	82002171	82002947	+	106.204	0	107.786	0	3.18775	0	3.5738	0	0	0	37.5026	0	30.1355	30.4763	0	0	0	39.4344	0	0	0	132.008	0	0	0	38.4133	0	39.6053	0	0	0	0	55.4518	0	0	0	93.7499	0
	MMlncRNA_002166	chr1	82003158	82007285	+	63.3028	0	79.0824	0	1.80006	0	5.38149	0	1.44222	0	21.177	0	34.0338	32.5066	0	0	0	24.3886	0.473587	0	0.601509	91.3745	0	0	0	27.607	0	44.1552	0	0	0	0	77.5358	0	0	0	76.2318	0
	MMlncRNA_002167	chr1	82007588	82011113	+	44.2063	0.537356	86.2827	0	4.91724	0	2.3626	0	2.53268	0	27.5473	0	26.563	22.3862	0	0	0	22.3454	0	0	0.704205	74.1318	0	0	0	19.2384	0	47.6658	0	0	0	0	76.8085	0	0	0	52.8871	0
	MMlncRNA_002168	chr1	82011252	82021991	+	67.4436	0.529251	89.1189	0	3.22871	0.128306	5.94669	0	3.60313	0	45.2196	0	31.6128	32.5215	0.131997	0	0	27.7142	0.54608	0	0	76.4025	0	0	0	39.4122	0	42.7591	0	0	0	0	85.9658	0	0	0	65.1117	0
	MMlncRNA_002169	chr1	82022065	82027055	+	61.0151	0	72.7234	0	2.49736	0	6.15957	0	1.80081	0	13.7109	0	20.461	29.8448	0	0	0	22.9497	0	0	0	58.0477	0	0.368703	0	25.7166	0	31.5051	0	0	0	0	86.8846	0	0	0	47.593	0
	MMlncRNA_002170	chr1	82046873	82058465	+	98.8626	0.980618	114.849	0	5.98229	0.118865	9.34159	0.186353	4.10833	0	41.0546	0	45.1084	49.8739	0	0	0	61.167	0.5059	0	0.214183	81.9117	0	0	0	50.3214	0.610498	64.7284	0	0.885384	1.6893	0.377525	80.7024	0	0	0	99.0267	0
	MMlncRNA_002171	chr1	82058526	82061473	+	73.09	0.642713	70.7324	0	5.04115	0	1.88388	0	4.039	0	42.8329	0	31.7711	44.8486	0	0	0	38.6051	0	0	0	53.8733	0	0	0	36.8165	0	38.5429	0	0	0	0	62.6372	0	0	0	71.1635	0
	MMlncRNA_002172	chr1	82061529	82062557	+	98.0156	0	83.0502	0	7.22123	0	16.1915	2.09951	0	0	37.7577	0	30.3405	40.2722	0	0	0	21.2693	0	0	0	32.1547	0	1.77687	0	15.8214	6.87804	41.4084	0	0	0	0	41.8718	0	0	0	101.939	0
	MMlncRNA_002173	chr1	82062954	82067866	+	90.5134	0	98.1044	0	5.04149	0	2.82602	0.43973	1.81767	0	23.7244	0	37.3335	36.5508	0	0.596452	0.470146	43.6564	0.795834	0	1.0108	68.0197	0	0.744311	0	36.4508	0	36.6183	0	0	0	0	93.9622	0	0	0	81.8435	1.32826
	MMlncRNA_002174	chr1	82068131	82069638	+	54.7216	0	70.271	0	0	0	0	0	0	0	25.7644	0	18.1153	45.8003	0	0	0	31.9293	0	0	0	54.8528	0	0	0	26.9898	0	40.8134	0	0	0	0	48.98	0	0	0	57.9658	2.1637
	MMlncRNA_002175	chr1	82069931	82072320	+	95.9091	0.792769	115.852	0	2.07271	0	3.48558	0	2.491	0	16.2564	0	53.8845	38.8063	0	0	0	47.6183	0	0	0	77.5265	0	0	0	23.8414	0	46.5512	0	0	0	1.83124	59.2337	0	0	0	80.4633	0
	MMlncRNA_002176	chr1	82072791	82073279	+	187.503	0	125.829	0	10.1304	0	5.67862	0	6.0874	0	59.5901	0	31.9227	48.4255	0	0	0	53.7082	0	0	5.07777	33.8315	0	0	0	22.1953	0	53.2494	0	0	0	8.95021	100.698	0	0	0	89.3788	0
	MMlncRNA_002177	chr1	82073361	82087782	+	86.4632	0.919638	86.6319	0	4.12184	0.0955487	5.77627	0	1.23842	0	28.9604	0	35.1776	32.1547	0.0982978	0	0	35.2071	0.271109	0.120652	0.172169	61.485	0	0.126778	0	30.2908	0	36.6025	0	0	1.35793	0	80.2363	0	0	0	85.0567	0
	MMlncRNA_002178	chr1	82088259	82089311	+	43.5371	0	113.62	0	4.70443	0	7.91124	0	5.65383	0	27.6729	0	25.9428	31.8583	0	0	0	33.2552	0	0	0	34.564	0	0	0	15.4608	0	24.7284	0	0	0	0	64.2988	0	0	0	60.876	0
	MMlncRNA_002179	chr1	82089510	82090008	+	64.311	0	78.7795	0	0	0	0	0	0	0	58.3959	0	70.3866	39.5459	0	0	0	26.3159	0	0	0	13.2614	0	0	0	21.7505	0	23.7192	0	0	0	0	111.015	0	0	0	40.8742	0
	MMlncRNA_002180	chr1	82090249	82092076	+	60.1898	2.073	89.7596	0	5.41988	0	3.03813	0	1.62841	0	21.2542	0	38.4277	31.3057	0	0	0	21.5509	0	0	1.35833	50.6806	0	0	0	22.2651	0	38.8487	0	5.61502	0	0	70.7102	0	0	0	57.3823	0
	MMlncRNA_002223	chr1	85775271	85784962	+	33.6783	13.919	37.6677	0	0	6.32692	10.1996	5.95149	13.6673	39.8835	35.6774	0	3.5836	10.8724	9.11254	0	36.0579	40.1948	14.3615	9.58704	13.6806	0	11.8095	33.5794	0	19.933	3.24954	67.3853	0	9.4254	35.967	0	22.6085	6.90893	1.5095	1.84247	0	56.9278
	MMlncRNA_002224	chr1	85785224	85785819	+	23.0761	15.8953	60.2225	10.7042	0	2.31209	18.6366	0	9.98906	24.2915	16.2973	0	6.5479	23.1768	2.37861	0	38.7555	14.6887	16.4007	5.83909	0	0	5.39453	12.2711	0	4.55265	0	39.7178	0	0	0	7.34338	10.3274	0	2.75812	0	0	54.746
	MMlncRNA_002225	chr1	85786314	85786767	+	40.3917	8.34677	15.0588	0	0	0	6.1164	14.2757	0	38.2671	21.3947	0	0	8.69313	0	0	15.2632	38.5658	4.30609	11.4981	10.9384	7.28793	0	12.0819	0	5.9766	7.79461	36.4984	0	0	0	9.64021	0	0	3.62079	0	0	71.8692
	MMlncRNA_002226	chr1	85787172	85789705	+	16.2826	8.2249	19.5604	0	0	1.63142	2.19167	7.67306	2.34944	13.7121	11.4994	0	4.62022	4.67247	2.79726	0	9.11534	20.7287	7.71494	5.49344	1.95977	2.61146	3.8064	9.3801	14.0235	6.42473	0	33.63	0	0	7.72852	3.45434	7.28708	0.59383	0	0	1.14986	18.0269
	MMlncRNA_002227	chr1	85852668	85854784	+	15.1588	4.47501	19.3765	0	0	0.650923	6.55845	1.0205	5.62445	12.3098	13.7645	0	0	5.59284	3.34825	0	6.54651	16.5412	6.46422	0.82194	2.3458	0	3.03745	8.63674	16.7858	5.12683	0	20.1272	0	0	9.25085	0	0	0	0	0.947778	0	9.2476
	MMlncRNA_002228	chr1	85855084	85856413	+	37.9166	15.6706	24.4168	0	0	1.03609	2.08785	1.62436	0	9.79694	43.8189	0	2.93424	5.93486	2.13181	0	10.4203	26.3291	4.4097	1.30831	1.86694	0	0	4.12421	0	4.08027	0	35.5967	0	0	0	3.29072	4.62793	0	0	0	0	22.0795
	MMlncRNA_002229	chr1	85856476	85857079	+	0	6.2739	5.65951	0	0	2.28146	9.19486	3.57681	9.85675	11.9849	0	0	6.46117	6.53424	0	4.8516	15.2969	7.24705	9.71009	0	8.22195	0	0	9.08145	0	8.98469	0	43.1109	0	0	0	0	0	0	0	0	0	16.2063
	MMlncRNA_002230	chr1	85866215	85867049	+	10.9807	13.6147	8.18765	0	0	0	6.65113	0	7.12992	22.5401	0	0	4.67371	0	6.79114	0	13.8313	5.24218	4.68255	8.33556	2.97369	0	0	2.1897	0	9.74866	0	34.0193	0	0	0	0	0	0	0	0	0	27.3533
	MMlncRNA_002231	chr1	85868878	85871908	+	12.1002	6.25113	18.0447	0	0	1.36391	2.74845	1.42553	3.92839	10.5084	9.61384	0.39082	0	3.90631	2.33859	0	9.90688	20.2181	6.4499	1.72225	0.819211	3.27488	2.1215	7.23879	0	5.37125	0	23.4297	0	0	0	2.88793	0	0	0	0	0	21.5299
	MMlncRNA_002232	chr1	85872583	85875474	+	19.0226	6.55158	10.638	0	0	0.476488	4.80091	0.747024	0	15.0184	16.7932	0.409605	2.69886	4.77641	0.980395	0	11.9804	10.5949	2.02797	1.20335	2.57575	0	2.22347	5.69004	12.2875	3.75294	0	23.7373	0	0	20.3154	0	4.25667	0	0	0	0	7.89766
	MMlncRNA_002233	chr1	85876484	85877762	+	14.3376	1.48141	13.3634	0	0	1.07741	2.17111	0	2.3274	9.05564	15.1887	0	3.05125	3.08575	0	0	12.6417	10.2671	4.58553	8.16285	3.88276	0	0	5.71821	0	6.36445	8.30043	22.2097	0	0	30.624	0	0	0	0	1.56876	0	12.7555
	MMlncRNA_002235	chr1	85889546	85890450	+	20.2628	6.28083	20.7745	0	0	0	3.06834	0	3.28922	9.59848	21.4656	0	0	8.72194	0	0	7.65689	14.5101	10.8009	1.9227	8.23103	0	0	6.06099	0	5.99641	3.91022	10.4627	0	0	21.6398	0	6.80127	0	0	0	0	0
	MMlncRNA_002236	chr1	85891435	85892428	+	13.8364	5.71846	6.87796	0	0	1.38632	0	2.17343	2.99471	16.0216	19.5436	0	0	3.9705	2.85242	0	0	22.0182	0	8.75276	2.49802	0	0	7.35774	0	5.45951	0	21.4332	0	0	0	0	0	0	0	0	0	3.28256
	MMlncRNA_002237	chr1	85894281	85908675	+	7.36163	9.1275	11.6644	0	0	1.65958	4.45901	1.73456	3.58499	3.4872	15.5972	0	0	3.16875	2.27644	1.17638	12.9818	10.5433	3.92406	4.88974	0	0	2.5814	5.87202	0	1.08927	5.68246	7.60234	0	0	15.7239	0	2.47096	0.604081	0	0	0	15.7183
	MMlncRNA_002238	chr1	85913874	85919647	+	19.0556	9.1881	21.6089	0	0	0.71597	4.80922	0.374159	4.63988	15.2951	10.0934	0	0	5.46821	2.94628	0	9.20091	6.06473	5.41729	3.61631	2.15018	0.573038	1.67049	4.43325	18.4632	6.10909	3.67726	18.4487	0	5.33301	13.5671	0.757993	2.13202	0	0	0.694994	0	16.9529
	MMlncRNA_002239	chr1	85920223	85921420	+	7.65352	4.7447	15.6936	0	0	0	4.6358	0	7.45427	13.2934	16.2157	0	0	11.5304	2.3667	0	3.85614	14.6151	3.26372	1.45246	2.07264	2.76187	5.36751	4.57863	0	6.79477	0	9.87971	0	8.56783	0	7.3066	0	0	0	0	0	16.3415
	MMlncRNA_002263	chr1	86988270	86989016	+	42.9601	0	2.28805	0	3.31577	0	0	0	0	3.87623	0	0	0	0	0	0	0	0	5.23418	0	0	0	0	0	0	7.26473	0	0	0	0	52.4339	11.7179	0	0	0	0	0	0
	MMlncRNA_002281	chr1	87931982	87945180	+	1.15332	0.953317	3.00986	0	0.623115	0.693335	2.09573	0.543495	7.48865	2.18531	2.44357	0.89402	2.94532	1.98575	1.78321	4.4232	4.06762	11.0119	0	5.69072	6.87127	0	1.61768	0.919949	8.93976	2.04783	17.805	0.595517	0	5.16441	9.85361	0	1.54847	1.51423	1.65418	1.5143	0	2.46254
	MMlncRNA_002285	chr1	88053585	88054556	+	61.3147	0	5.27522	0	2.54823	0	5.71368	0	3.06249	0	0	0	0	2.03019	2.91698	0	2.37637	0	2.01128	0	2.55456	6.80806	0	1.88107	0	0	0	2.43537	0	0	0	0	12.6649	0	0	92.891	2.99768	0
	MMlncRNA_002298	chr1	88567040	88567506	+	0	0	3.6599	0	0	5.90151	0	0	0	0	0	0	0	0	9.10697	0	4.9461	0	0	0	0	14.1701	0	0	0	0	0	5.06891	0	0	0	0	131.802	0	0	17.1858	0	0
	MMlncRNA_002320	chr1	90053089	90056898	+	20.4556	23.3732	17.4955	15.0702	27.3042	11.9355	10.2036	39.6922	13.282	31.5394	12.747	9.9492	30.7287	30.5583	11.1626	33.8415	14.5501	26.4242	49.7721	17.8115	20.2031	26.0529	35.4425	29.7535	18.6538	34.1843	13.9321	21.7457	0	32.3284	5.14017	17.2309	8.07763	16.9829	25.8873	20.0118	16.06	23.979
	MMlncRNA_002321	chr1	90056951	90057378	+	0	17.7076	3.99339	0	17.3613	3.21963	12.9759	45.4288	6.955	43.9743	0	11.0708	9.1181	13.8318	16.5613	13.6933	26.984	10.2271	59.3798	8.13107	52.2132	30.9226	30.048	68.3514	0	12.6793	16.5362	27.654	0	47.9638	45.7571	10.2258	14.3812	14.0632	30.726	32.8157	0	30.494
	MMlncRNA_002322	chr1	90068087	90068753	+	0	17.0439	7.68743	19.1296	0	2.06597	4.16319	6.47794	0	2.17057	14.5625	3.55195	17.5527	5.91706	10.6271	26.3601	3.46301	32.8127	38.1028	7.8263	11.168	9.9212	4.8203	13.7061	106.553	20.3402	31.8328	24.843	0	46.1661	29.3614	6.5617	0	6.76806	7.39359	0	0	14.6755
	MMlncRNA_002323	chr1	90069061	90070480	+	0	6.67154	8.4255	17.971	5.23285	0.970425	15.6442	7.60702	6.28889	23.4498	6.84027	3.33683	2.74827	11.1174	2.99504	26.8273	0	3.08255	35.7951	6.12693	17.4861	4.66017	9.05673	2.57521	0	5.73249	22.4287	13.3362	0	0	13.7916	3.08215	0	6.35816	13.8916	2.82598	2.05194	11.4889
	MMlncRNA_002324	chr1	90071450	90072985	+	11.9387	8.63478	3.33823	4.15346	6.45022	0.897138	3.61569	4.21952	3.87596	12.2533	25.2947	4.62725	5.08144	8.99309	1.8459	15.2623	6.01518	22.798	26.728	6.79706	16.1655	10.7706	12.5591	7.14218	46.2703	24.7313	16.1271	9.24679	0	6.68246	0	5.69877	8.01452	0	16.0531	10.4502	1.89697	12.7456
	MMlncRNA_002325	chr1	90082551	90083163	+	7.47872	15.4545	5.57642	20.8147	4.04059	2.24797	9.05986	7.04859	19.4241	25.9796	47.536	1.93242	6.36631	6.4383	2.31264	23.9019	3.76807	0	15.9459	8.51573	12.1518	5.39758	0	5.96541	0	13.2792	17.3185	15.4465	0	16.7443	0	0	0	0	18.7714	9.81948	9.50652	10.6456
	MMlncRNA_002326	chr1	90085410	90086192	+	29.2749	9.67927	2.18285	0	41.1232	5.27971	14.1857	8.27737	11.4051	20.339	37.2152	0	14.9523	12.6011	0	44.9099	2.94997	16.771	19.9741	0	19.027	4.2257	4.10618	11.6756	0	3.46536	31.6364	12.0929	0	52.4356	0	0	7.86099	3.84359	8.39765	7.68753	11.1638	12.5014
	MMlncRNA_002327	chr1	90093716	90095188	+	6.22465	3.8589	3.481	0	10.0891	2.80652	3.77033	1.46666	2.02087	10.8116	0	3.21677	0	4.01902	3.8497	23.8727	6.27245	11.8865	14.5992	4.72518	8.42847	8.98498	2.18272	7.44765	24.1246	7.3683	9.60965	1.60705	0	13.9365	0	0	0	2.04313	4.46393	2.7243	3.95621	13.2907
	MMlncRNA_002330	chr1	90280458	90283912	+	0	1.89283	1.70747	0	0	0	0	0	0	0	0	0	0	0	0	5.85488	0	0	0	3.47662	2.48055	0	6.42386	0	0	2.71067	0	0	0	0	0	0	6.149	0	0	0	0	3.2596
	MMlncRNA_002369	chr1	92596495	92597492	+	0	1.89851	1.7126	12.785	0	0	2.78241	2.16472	0	1.45067	0	1.18695	3.91037	1.97729	0	8.80872	0	0	3.91777	0	0	0	0	0	0	2.71881	0	9.48769	0	0	0	0	0	0	0	2.01047	2.91959	0
	MMlncRNA_002370	chr1	92607839	92608847	+	0	0	1.76385	6.58382	0	0	0	0	0	1.49409	10.0239	1.22247	0	0	1.463	12.0965	2.38372	0	2.01751	0	0	0	0	1.88689	0	2.80018	3.65196	0	0	0	0	0	0	3.10581	0	0	0	3.36725
	MMlncRNA_002375	chr1	92764890	92765691	+	45.7302	25.9874	12.7868	0	6.17677	37.8006	41.5488	21.55	66.8096	18.052	36.3336	16.2473	19.4641	0	22.9794	7.30765	5.76017	27.2894	2.43761	23.866	12.3842	49.507	24.0534	6.8394	0	27.0661	17.6496	23.6128	0	0	48.838	43.6574	15.3495	7.50507	47.1426	27.5198	25.4317	24.4104
	MMlncRNA_002376	chr1	92773641	92774236	+	15.3841	34.9696	54.4871	10.7042	37.4026	87.8593	27.9548	65.2467	19.9781	53.4412	81.4864	27.8256	45.8353	33.1097	7.13583	9.83345	19.3778	14.6887	9.84043	70.069	49.9938	49.9639	43.1562	12.2711	0	4.55265	5.9375	71.492	0	51.6657	0	51.4036	10.3274	7.57432	126.874	33.6652	97.7768	32.8476
	MMlncRNA_002377	chr1	92775003	92776052	+	0	48.7213	21.1612	6.07592	30.6662	94.4917	31.7354	55.5529	25.5149	37.2284	46.2532	23.6915	59.4674	22.5525	13.5014	13.9541	24.1982	8.33756	24.2043	33.1438	28.3775	44.1163	39.8065	34.8266	135.374	10.3367	16.8512	49.598	0	29.3265	18.6515	33.3459	5.86205	8.59866	92.3682	15.2872	38.85	27.9674
	MMlncRNA_002378	chr1	92776317	92777385	+	10.443	25.8959	29.2	14.5324	5.6421	59.6402	34.7896	49.2117	33.9036	39.5746	44.2514	20.2376	22.2241	17.9803	17.761	36.713	23.6771	24.9272	24.4927	33.6911	39.5927	33.9163	43.9427	37.4843	0	21.6328	8.06094	51.226	0	105.215	22.3053	84.7416	35.0521	13.7108	65.529	20.5672	56.4165	40.8787
	MMlncRNA_002380	chr1	92780600	92781987	+	6.60584	19.111	22.1651	22.9817	32.121	58.5751	28.0085	52.9203	36.4586	29.2057	48.9858	27.3101	44.9861	21.3257	13.2777	38.0019	23.298	25.2289	32.395	37.6091	23.256	52.4437	25.4802	27.6631	76.806	7.81953	0	39.2256	0	44.37	0	37.8385	4.43455	3.25238	68.6908	21.6835	48.2826	23.5076
	MMlncRNA_002381	chr1	92782108	92782471	+	37.784	36.4369	37.5642	35.0534	47.6324	94.6431	22.8861	71.2217	8.17786	59.6609	106.738	16.2717	64.3277	32.5276	11.6839	0	25.3827	12.0253	37.5955	28.6821	54.572	54.5393	61.8296	45.2077	0	44.726	9.72185	32.5162	0	28.1985	0	132.261	67.639	12.4019	94.837	11.0244	40.024	53.7834
	MMlncRNA_002382	chr1	92783228	92785203	+	16.2405	38.3546	32.0037	29.0574	27.5766	45.3291	22.4846	65.599	24.1032	32.2378	44.2402	22.7803	57.2742	20.9717	17.9359	16.3128	28.0546	17.7215	34.6274	37.8654	40.211	45.2102	39.0503	25.9085	35.9672	15.1048	8.95433	56.3044	0	36.3612	39.6438	31.0087	46.7243	5.33065	96.5008	14.2157	32.4405	33.0249
	MMlncRNA_002384	chr1	92803720	92804770	+	8.72399	19.8305	16.2623	12.1403	21.2102	43.2675	7.9263	39.0556	28.3229	38.5705	73.9348	24.7961	3.71317	5.63275	14.8375	36.2462	17.5819	4.16481	31.6217	33.1122	63.7885	25.1853	30.5912	8.69838	33.8112	33.5622	10.1011	63.0647	0	29.2986	18.6337	33.3142	17.5694	8.59048	35.9737	15.2727	24.9512	21.7317
	MMlncRNA_002385	chr1	92807302	92809562	+	12.5031	19.8084	24.8607	8.69962	31.524	36.9555	17.6708	34.3699	23.0021	30.9296	66.2262	34.9988	46.121	17.0425	18.6872	37.2956	37.7972	27.855	30.2131	34.01	38.3741	18.0476	23.3828	19.9462	32.3051	33.3005	6.43409	47.3436	0	27.9934	8.90184	15.9151	19.5846	9.57578	38.1072	12.7683	33.1108	40.0442
	MMlncRNA_002386	chr1	92812124	92813476	+	13.5535	16.8046	13.8957	42.4371	21.9679	34.6283	6.15709	28.7414	22.001	34.2414	21.537	35.8962	31.728	20.4189	35.6246	23.8241	15.3647	16.176	30.3431	24.4353	58.7264	17.1183	21.3867	22.9732	131.321	16.0436	2.61549	38.4907	0	37.9315	14.4745	45.2869	0	0	29.159	22.2444	23.689	21.7042
	MMlncRNA_002387	chr1	92934376	92947941	+	0	1.3079	3.53947	0	0.569923	0	0	0.497099	3.42469	0	0	0.817701	1.79593	0	0.652393	0	0	0	0.449831	0	0	2.28398	0	0	0	0.624339	1.62851	0.54468	0	0	0	0	0	0	0	0	0	0.750773
	MMlncRNA_002401	chr1	93409969	93412270	+	225.041	6.5846	4.45484	0	0	1.19722	0	0	1.29311	0.628919	0	1.54376	0	10.2867	2.46334	1.27297	3.0102	17.1134	0	0.755885	0	12.9359	5.58669	2.3828	0	5.89352	0	12.3398	0	0	0	5.70372	2.67383	0	0.714092	56.6547	1.26575	4.25221
	MMlncRNA_002402	chr1	93420345	93420966	+	73.7051	0	0	0	0	0	0	0	0	0	0	0	0	0	0	0	0	0	0	0	0	0	0	0	0	0	0	0	0	0	0	0	9.89574	0	0	3.2258	0	0
	MMlncRNA_002404	chr1	93425490	93426568	+	356.899	40.3879	33.2647	0	9.18214	0	15.4412	14.0155	2.75879	4.02531	18.004	12.0763	3.61682	7.31544	2.62771	29.874	8.56285	8.11347	9.05915	0	41.4221	88.9276	2.97974	16.9453	32.9338	17.603	9.83898	70.2036	0	9.51275	0	12.1686	96.9764	1.39459	4.57046	247.319	0	63.5033
	MMlncRNA_002405	chr1	93432666	93436052	+	12.1819	18.4605	7.56941	0	3.65646	3.66166	0.819854	4.46494	2.63662	0.854898	5.73557	8.39381	1.15221	8.73933	1.25567	9.51699	3.40984	0	6.34916	2.56872	35.1891	19.5378	0.949259	3.7788	0	3.20446	4.17922	31.4506	0	0	0	3.87657	16.3556	10.2184	2.91203	11.8479	0	27.9371
	MMlncRNA_002406	chr1	93436176	93437088	+	25.1065	39.4301	14.9763	0	2.71291	1.50931	3.04145	11.8313	3.26039	1.58573	0	15.5695	0	15.1297	0	0	10.1197	0	2.14125	1.90586	46.2338	14.496	0	0	0	2.97194	0	31.113	0	11.2423	0	14.3811	47.1917	0	3.60097	24.1741	0	39.3116
	MMlncRNA_002407	chr1	93438478	93439686	+	37.9194	28.2092	8.48225	0	0	5.69894	9.18725	8.93462	7.38645	1.19749	24.1022	13.7172	3.22791	6.52883	1.17258	24.238	5.73158	7.24106	1.61701	0	65.7212	19.1572	7.97801	10.5863	0	8.97726	5.85401	54.823	0	16.9798	32.3971	10.8602	35.6378	1.24464	1.35967	18.2555	0	48.5786
	MMlncRNA_002408	chr1	93443997	93452977	+	45.3711	88.0506	13.9734	0	1.06578	4.74356	5.97428	7.43681	0	0	41.7951	8.15543	1.67924	8.49114	1.83001	8.82641	11.9268	5.65045	3.36483	5.24111	68.3794	25.6269	2.7669	3.14699	0	7.00528	1.5227	42.7803	0	0	0	16.9492	34.4307	0	0.707332	25.9008	2.50753	70.1993
	MMlncRNA_002409	chr1	93445826	93449036	+	4.2832	29.5035	9.04887	0	1.54275	1.28745	0	0.67281	2.78113	2.25439	0	8.11606	2.43074	11.062	0	8.21343	5.03544	4.08958	0.608834	0.541902	37.1178	8.24346	0	1.70825	11.0668	3.3801	1.10207	22.1163	0	0	0	1.36302	7.66758	0	0	9.99786	0	30.4845
	MMlncRNA_002415	chr1	93656007	93657005	+	0	15.1729	3.42177	0	2.47936	19.3114	19.4574	15.1379	32.7769	10.1445	58.3374	14.2291	15.6258	9.87658	4.25721	11.7332	4.62428	21.908	23.4831	15.6761	39.7682	26.4962	6.43672	43.9255	35.5711	27.1609	3.54229	7.10865	0	20.5491	39.2073	48.1914	12.3226	6.02509	32.9097	12.0507	23.3333	6.53225
	MMlncRNA_002416	chr1	93660557	93662615	+	11.1327	22.0851	26.5632	3.09845	4.81182	24.0933	21.5782	47.216	26.023	19.688	51.8917	13.8076	37.9072	10.5424	5.50811	7.116	28.0455	27.6366	22.7874	17.747	56.6791	40.1739	17.1766	58.6082	155.328	25.0385	10.312	26.4425	0	24.9254	28.5343	40.3868	11.9576	10.2315	41.5152	14.6171	24.0572	15.8468
	MMlncRNA_002417	chr1	93663546	93664088	+	0	34.8935	9.44294	11.749	0	17.7643	5.1139	23.8717	16.4461	15.9975	53.664	4.36308	28.748	3.63414	10.4431	10.7933	17.0153	16.1224	14.4012	19.227	18.2912	6.09341	11.8421	40.4066	65.443	4.99701	0	17.4378	0	18.9029	0	24.1804	0	0	39.3553	11.0853	10.732	12.0179
	MMlncRNA_002418	chr1	93665572	93666182	+	22.5096	24.8081	13.9867	0	4.05382	33.8299	18.179	42.43	14.6157	7.10853	15.8972	3.8775	38.3229	6.45938	4.64043	9.59204	3.78041	14.328	15.9981	5.69574	16.2555	16.2458	21.0484	35.9096	58.1597	35.527	11.5835	38.7427	0	0	64.1049	42.9786	10.0739	9.85117	32.2849	16.4194	28.6129	5.3402
	MMlncRNA_002419	chr1	93668677	93671066	+	24.9364	19.0265	17.8784	10.6774	14.5089	43.8194	23.2372	44.2926	19.928	12.721	32.5127	5.45202	48.9859	8.25665	8.89739	19.6175	12.5639	32.9665	34.355	19.6574	37.4013	51.2228	20.1787	64.2617	74.3422	26.112	14.8065	28.7231	0	25.768	40.9708	58.5995	7.72613	5.03687	28.8876	14.2718	23.1637	15.0174
	MMlncRNA_002420	chr1	93672964	93673910	+	9.68206	14.0053	14.4386	6.73677	0	30.5576	14.6613	36.5008	18.86	18.3456	20.5136	7.50523	24.7257	12.5027	10.4789	15.4719	17.0737	41.5998	16.515	12.862	23.5979	24.4573	20.3705	30.8916	75.0487	28.6523	14.9472	27.4963	0	21.6774	0	27.7296	25.9985	4.76695	26.0376	8.47496	12.3073	44.7911
	MMlncRNA_002421	chr1	93674732	93676160	+	9.62447	17.2368	10.7646	0	3.4666	13.5004	13.6025	6.04728	18.7478	7.09195	40.7831	5.80268	8.19289	5.52369	1.98412	10.2532	11.3148	6.12627	21.889	7.30601	13.9008	30.1003	20.2493	28.1489	99.4697	24.6843	7.42915	16.5653	0	7.18283	13.7047	21.4392	4.30731	0	21.8565	5.61637	10.1951	15.9832
	MMlncRNA_002422	chr1	93679229	93680197	+	4.73112	11.732	12.347	13.1676	2.55612	24.1755	2.86568	6.68852	18.4318	10.4586	30.0718	6.11236	4.02739	8.14588	0	6.04823	23.8372	13.5518	16.1401	3.59143	7.68739	54.6331	6.63599	32.0772	0	19.6013	14.6079	19.5433	0	0	0	36.1334	0	10.8703	37.3215	4.14127	6.01393	6.73449
	MMlncRNA_002423	chr1	93683625	93683980	+	25.7554	10.6445	52.8115	35.8411	6.95754	54.1911	23.4004	24.2741	25.0849	20.3339	27.2842	16.6373	32.8866	27.7154	19.9108	41.1569	45.418	36.8867	49.4233	14.6633	41.8488	55.7649	27.0939	56.4955	99.819	15.2437	9.94031	19.9481	0	28.8322	0	36.8819	0	0	46.1753	16.9083	0	27.496
	MMlncRNA_002425	chr1	93693817	93695764	+	8.78248	5.44459	16.3714	6.11084	0	19.7989	7.97944	16.5547	8.55385	15.2543	9.30381	7.94256	18.6904	5.67052	6.78952	19.6481	11.0624	8.38548	24.3434	8.33356	11.8919	41.2005	21.5574	38.5295	68.0758	15.5941	6.77922	20.4067	0	9.83167	0	41.922	0	1.44135	14.171	13.4532	11.1638	0
	MMlncRNA_002431	chr1	93918311	93942650	+	1.66829	0	1.86591	0	0	2.00583	0	0	1.08324	1.58054	0	0.431068	0	2.1543	1.03177	0	0	1.59287	0	0	1.80715	0	0	1.99607	0	1.9748	2.57551	0	0	0	7.12666	0	0	0	0	0	0	0
	MMlncRNA_002433	chr1	93987828	93988748	+	4.97769	2.05724	3.71156	0	0	2.99241	18.0902	7.03711	3.23207	11.0037	0	5.14474	0	0	10.7748	0	5.01591	23.7634	4.24531	0	5.39203	0	0	0	0	8.83836	7.68459	5.14045	0	0	0	4.75207	0	1.63384	1.78484	2.17855	6.32736	3.54274
	MMlncRNA_002435	chr1	94060675	94061996	+	0	0	1.29287	9.65162	0	1.04236	2.10049	3.26837	0	0	0	10.7526	0	1.49269	0	0	1.74722	3.31106	0	0	0	0	0	4.14917	0	4.10496	0	0	0	7.76419	14.814	9.93189	0	0	0	1.51774	2.20405	2.46812
	MMlncRNA_002447	chr1	95011728	95012560	+	11.0071	0	0	0	0	0	3.33355	0	0	0	0	0	0	0	1.70186	3.51785	0	0	7.04069	4.17779	5.96165	19.8603	0	10.9748	0	0	4.2482	17.0505	0	12.322	0	0	0	18.0644	1.9734	28.9044	3.4979	7.834
	MMlncRNA_002453	chr1	95538439	95539868	+	25.6473	0	1.19523	0	0	0	7.7674	1.51076	2.08164	1.01243	0	0	0	2.75992	0	10.246	1.61526	0	8.20265	1.21682	0	2.31379	2.24835	1.2786	0	0	0	4.96611	0	0	0	3.0606	0	7.36599	2.29908	68.7524	0	0
	MMlncRNA_002454	chr1	95561587	95562472	+	5.17433	0	7.71636	0	0	0	3.13414	2.43837	3.35975	1.63405	10.963	0	4.40468	0	4.80017	3.30741	0	4.94043	4.41301	0	2.80251	0	14.5153	6.19097	0	3.0625	11.9822	37.4046	0	11.5849	0	19.7592	13.8942	1.69838	0	27.1753	0	22.0961
	MMlncRNA_002456	chr1	95633106	95633948	+	5.43826	6.74277	24.3299	0	0	9.80785	23.058	0	17.6556	24.0436	23.0443	4.21557	32.4055	14.0451	3.36335	10.4284	30.1401	20.7697	20.8715	4.12823	5.89093	0	38.1393	32.5338	0	51.4995	0	33.6965	0	24.3517	0	15.5753	36.5074	1.78501	1.94999	0	0	7.74107
	MMlncRNA_002457	chr1	95648140	95649062	+	9.93381	6.15835	16.6658	27.6477	13.4176	28.3663	18.051	0	22.5755	47.0565	10.5235	2.5668	67.6498	10.6898	3.07183	9.52449	72.5731	47.4238	44.4792	1.88521	24.2115	0	45.2837	43.5805	38.5001	58.7947	0	30.7759	0	22.2411	21.2178	18.9671	26.6745	6.52119	7.1239	8.69533	3.15682	35.3506
	MMlncRNA_002458	chr1	95671613	95672458	+	5.41898	2.23962	6.0609	7.54104	0	1.62885	0	0	14.0744	29.0923	0	1.40021	9.22588	9.33021	3.35142	0	0	15.5221	34.6625	0	8.80506	0	7.6008	2.16123	42.0042	16.0365	4.18292	0	0	0	0	5.17335	0	0	3.88615	0	0	7.71362
	MMlncRNA_002473	chr1	96984539	96990118	+	3.31008	0	16.0428	0	3.57673	0	2.00494	112.309	0	0	0	3.42116	0	1.42479	0	0	0	0	95.9839	0	0	40.6124	9.2856	1.32014	0	0	0	0	0	0	0	0	0	0	0	0	4.20758	0
	MMlncRNA_002512	chr1	100518611	100524058	+	27.7693	78.251	95.9998	33.9596	72.2879	158.086	77.4744	66.62	63.9278	57.6663	112.322	41.5297	78.0796	28.6149	106.168	16.6743	38.5819	49.8142	19.7363	64.5172	74.7461	61.3401	80.8506	77.5257	58.7041	46.3187	25.3325	89.9424	0	71.5936	53.9209	62.6613	120.889	25.9633	84.4852	50.0875	98.9434	58.0943
	MMlncRNA_002513	chr1	100528019	100528318	+	61.1261	113.683	199.403	127.594	222.92	197.514	111.074	108.02	99.2247	130.299	226.641	55.2802	143.093	59.2002	137.04	29.3037	23.0983	102.135	45.6159	75.4021	107.598	187.494	160.757	109.704	118.452	90.4459	0	134.14	0	102.643	195.841	131.3	143.62	65.2065	147.946	66.8815	165.112	130.514
	MMlncRNA_002515	chr1	100534590	100535132	+	42.2141	132.595	132.201	35.2471	82.1066	253.776	117.62	87.5297	38.3742	87.9861	107.328	56.72	100.618	14.5366	172.311	48.5696	51.0459	112.856	36.003	92.9307	64.0191	85.3077	106.579	141.423	65.443	54.9671	26.0682	135.143	0	75.6115	0	96.7216	90.6836	60.9666	96.8746	70.2072	155.615	84.1253
	MMlncRNA_002516	chr1	100553063	100555877	+	3.40219	4.92135	11.4156	2.36724	7.35253	1.53396	12.3644	6.41304	7.73179	3.22324	28.8332	1.31864	1.44807	2.92889	9.46854	7.61135	11.9991	4.8726	15.9589	22.598	3.68538	52.7922	31.018	10.1766	39.5572	6.04091	19.6962	9.66196	0	30.469	21.8004	29.2318	11.4196	1.67506	18.9087	8.93408	5.40584	3.63213
	MMlncRNA_002519	chr1	100616613	100617503	+	20.5812	6.37952	9.59132	7.16018	0	6.18632	6.2331	14.5481	13.3636	24.3732	0	15.9539	17.5198	13.2885	9.54647	9.86656	7.7772	4.9127	10.9706	9.76458	11.1471	14.854	7.21692	4.10415	0	3.04532	3.97166	2.65677	0	0	0	4.91207	0	5.06655	3.68988	9.00762	3.2702	7.32404
	MMlncRNA_002521	chr1	100653800	100654156	+	12.8416	0	0	0	0	3.85995	0	0	0	0	0	0	0	0	0	0	0	12.2611	0	4.87408	0	0	0	0	0	0	0	0	0	28.7514	0	0	0	0	0	5.6203	0	0
	MMlncRNA_002529	chr1	100843277	100855700	+	16.236	15.5555	104.141	4.108	7.97451	93.8338	21.4566	28.5177	24.4388	24.1217	21.8906	15.0646	22.3021	5.40032	20.3108	0.943454	24.1692	16.9113	2.83237	10.6442	15.7887	34.8875	11.6453	45.033	2.86024	11.1383	7.97529	56.7788	0	14.0448	12.6105	58.1252	184.793	8.11488	48.823	5.00643	35.4134	19.6969
	MMlncRNA_002530	chr1	100933666	100938003	+	8.45451	8.73544	48.856	11.7653	3.99682	84.8149	8.32158	14.4425	5.48961	19.6907	8.95637	9.28437	8.09657	6.82344	19.9347	3.37756	17.0388	8.07233	1.35198	4.01118	18.3165	32.0346	11.8585	10.1156	0	10.0078	6.52605	13.6421	0	4.73225	4.51454	61.5435	65.269	1.38752	42.8202	3.2377	26.8672	6.76942
	MMlncRNA_002531	chr1	100939227	100941071	+	2.4848	9.24253	28.7178	0	6.71242	68.7135	4.5152	3.51283	4.84023	18.0481	5.2646	5.77842	2.1152	4.27824	9.98887	1.58828	7.51164	0	4.23841	6.60181	9.4207	35.8669	10.4557	7.92802	0	2.94133	0	6.41512	0	0	10.6147	47.4434	46.7058	1.63118	19.6014	1.0875	22.1097	7.07395
	MMlncRNA_002532	chr1	100942207	100942638	+	0	8.77184	39.5642	0	5.73353	57.4168	6.42788	5.00091	6.8906	26.8106	0	5.48415	0	0	3.2816	6.78326	10.6936	10.1325	0	4.02789	11.4955	45.9544	14.8849	21.162	0	12.5619	0	5.47958	0	0	0	141.836	71.2402	17.4163	19.0259	0	60.7031	30.2117
	MMlncRNA_002533	chr1	100948550	100949668	+	4.09692	10.1593	21.3838	5.70127	0	54.1842	7.44463	3.86129	2.66018	12.9381	0	8.46882	3.48753	7.05394	16.4696	2.61874	18.5777	3.91172	0	0	15.5328	26.6117	2.87323	4.90187	0	4.84965	6.32485	8.46177	0	18.3454	0	54.7571	38.5041	0	23.5044	0	41.6622	5.83174
	MMlncRNA_002543	chr1	101463207	101464767	+	17.6212	10.9241	6.56953	8.17389	7.93364	31.7797	1.77889	6.9199	7.62778	13.912	74.6689	4.55314	27.5003	3.79245	13.6225	11.2634	7.39855	25.237	10.019	7.80291	39.7666	10.5981	16.4773	14.0556	22.7646	12.1676	13.6019	22.7468	0	13.1509	0	11.215	0	5.78385	6.31841	15.4243	7.46636	20.9024
	MMlncRNA_002544	chr1	101465438	101471220	+	19.8187	11.4673	7.97988	14.3414	8.99439	40.9851	7.68278	9.71299	11.839	30.793	36.9514	6.34997	24.9687	8.53078	14.7085	16.2151	6.39067	25.735	6.76108	15.9472	34.3493	21.7415	12.2312	17.3892	36.869	17.8296	12.8504	35.6121	0	14.1992	6.77298	17.4067	12.7722	3.12246	6.8221	10.0617	8.5654	20.876
	MMlncRNA_002545	chr1	101471499	101473133	+	8.41185	16.2239	5.22683	15.6079	15.1491	37.0839	3.39675	7.92805	7.28254	21.2517	35.6447	3.62256	28.6425	8.44855	8.67065	10.7536	1.41274	16.0632	3.58709	10.6425	36.4481	10.1184	21.6309	6.70972	43.4686	6.63823	15.1506	26.0607	0	12.5557	0	8.03056	0	3.68138	7.03785	7.36311	1.78211	7.98254
	MMlncRNA_002546	chr1	101473574	101476706	+	14.6328	7.25714	4.36431	14.2541	9.48695	37.386	3.54529	14.4808	8.55112	35.1199	27.9025	4.91525	16.1931	8.81799	14.0272	16.8358	3.68629	29.3398	7.4879	20.5496	30.1165	10.5609	20.5244	8.17031	56.7117	9.5267	19.2017	26.4447	0	6.55235	18.7527	16.7634	5.89386	3.36207	7.3456	7.68508	3.72007	18.7461
	MMlncRNA_002547	chr1	101476814	101478811	+	13.7671	4.74154	2.56633	12.7722	8.67777	32.4155	6.94906	10.8128	13.4087	22.4629	38.8916	4.15017	11.7194	3.95063	12.0621	19.0665	3.46821	24.0988	7.82769	8.70895	29.8262	8.28008	11.2643	6.4058	35.5711	10.8644	17.7115	11.8477	0	0	9.80183	15.3336	9.24197	0	4.93646	7.02959	7.29166	16.3306
	MMlncRNA_002548	chr1	101479043	101483772	+	7.88675	8.84729	3.78043	18.8146	9.13081	29.4633	4.77708	7.96409	5.12096	19.2135	9.54847	3.20234	17.2637	8.24448	12.1941	14.4034	6.24431	18.2877	8.64816	14.112	23.1888	7.31838	11.8523	12.5818	34.933	11.3363	10.4362	21.5251	0	12.6128	4.81299	3.22683	6.05078	2.21887	5.25189	4.43795	6.44476	16.8395
	MMlncRNA_002549	chr1	101484309	101486958	+	12.1099	10.7248	5.15977	4.81488	7.47738	37.4401	7.33507	13.0439	2.2466	17.4825	14.6614	6.25814	11.7813	4.46794	13.3741	9.95219	5.2298	19.8214	2.21317	13.7891	32.7947	7.49144	13.3459	11.7294	13.4096	12.287	14.6892	30.3714	0	11.6199	0	3.30313	0	5.11052	4.34222	3.78575	9.89575	18.469
	MMlncRNA_002550	chr1	101487845	101490839	+	3.06141	5.06102	3.99473	4.26025	6.61605	17.944	2.78148	5.04933	1.98781	17.4022	12.9725	2.76863	2.60604	3.29439	7.57343	7.82736	3.08491	7.30754	3.26372	5.22886	25.7008	6.62849	6.44101	10.3782	0	9.96566	10.634	19.7594	0	0	13.0778	1.46132	8.22057	2.0097	6.58634	6.02939	0.972871	9.80493
	MMlncRNA_002552	chr1	101491623	101496162	+	63.6169	8.34677	10.5412	21.0784	14.1848	20.0326	11.0095	14.2757	11.8021	13.0746	42.7893	13.046	21.4898	9.12778	15.3006	46.4728	5.5965	25.0678	16.3631	6.5156	20.2361	29.8805	18.4127	17.3174	39.1361	14.3438	16.3687	45.3622	0	22.6085	4.31367	3.85608	25.7594	2.98302	12.6728	64.9664	8.98513	25.8729
	MMlncRNA_002569	chr1	103440281	103440884	+	0	0	2.82976	42.2498	8.2016	0	0	3.57681	0	0	0	0	0	0	0	0	0	0	0	0	0	0	0	0	0	0	0	0	0	0	0	0	0	2.49133	0	0	0	0
	MMlncRNA_002570	chr1	103472642	103474430	+	0	2.11819	0.955379	35.6608	19.3831	0.770265	0	28.9823	0	2.42779	0	3.97287	0	0	15.8485	0	6.45564	0	0	0	0	7.39792	3.59434	0	0	0	11.8684	0	0	0	0	0	0	2.52336	0	1.12155	1.6287	0
	MMlncRNA_002571	chr1	103491137	103491774	+	0	0	0	9.99956	11.6468	0	0	13.5448	0	2.26923	0	5.57011	0	0	6.66607	0	0	0	3.06421	0	0	0	0	0	0	0	5.54663	0	0	0	0	0	0	0	0	0	4.567	0
	MMlncRNA_002572	chr1	103496188	103497772	+	0	1.19541	2.15668	8.05012	9.37622	0	0	9.54116	0	0	0	1.49473	0	0	5.3665	0	0	0	0	0	0	4.17504	0	0	0	0	0	0	0	0	0	0	0	6.64565	0	0	0	0
	MMlncRNA_002574	chr1	103575330	103575871	+	0	0	0	0	4.5699	0	0	0	0	0	0	0	0	0	5.23118	0	0	0	0	0	0	0	0	0	0	0	13.0581	0	0	0	0	0	0	5.55264	0	0	0	0
	MMlncRNA_002575	chr1	103576432	103577351	+	0	0	0	0	2.69226	0	0	4.69651	0	1.57366	0	1.28758	0	0	9.24555	0	0	0	0	0	0	10.7893	0	0	0	0	3.84647	0	0	0	0	0	0	1.63561	0	0	0	0
	MMlncRNA_002576	chr1	103578432	103579123	+	0	0	0	0	3.57931	0	0	0	0	0	0	0	0	0	6.14589	0	0	0	0	0	0	0	0	0	0	0	5.1138	0	0	0	0	0	0	0	0	0	0	0
	MMlncRNA_002577	chr1	103582631	103583290	+	0	0	0	9.66624	0	0	0	9.81997	0	2.19359	0	1.79481	0	0	2.14796	0	0	0	0	0	0	0	0	0	0	0	0	0	0	0	0	0	0	9.11979	0	0	0	0
	MMlncRNA_002580	chr1	103594496	103595586	+	0	0	0	0	4.54057	0	0	1.98019	0	0	0	0	0	0	2.59881	0	0	0	0	0	0	3.03274	0	0	0	0	0	0	0	0	0	0	0	0	0	0	0	0
	MMlncRNA_002581	chr1	103595677	103596570	+	0	0	0	7.13615	0	0	0	0	0	0	0	0	0	0	7.9287	0	0	0	0	0	0	3.70103	0	0	0	0	7.91667	0	0	0	0	0	0	0	0	0	0	0
	MMlncRNA_002583	chr1	103639054	103640170	+	0	0	0	0	8.86977	0	0	3.8682	0	0	0	0	0	0	1.26916	0	0	0	0	0	0	2.96215	0	0	0	0	0	0	0	0	0	0	0	0	0	0	0	0
	MMlncRNA_002584	chr1	103640938	103641663	+	0	0	0	0	0	0	0	0	0	0	0	0	0	0	1.95269	0	0	0	2.69279	0	0	0	0	0	0	0	9.74863	0	0	0	0	0	0	4.14536	0	0	0	0
	MMlncRNA_002600	chr1	104600530	104601385	+	0	0	0	29.8118	2.89356	11.2687	3.24398	0	3.4775	0	0	4.15155	0	0	0	10.27	2.6984	5.11357	9.13535	0	0	7.73065	26.292	0	0	0	8.26811	0	0	0	0	0	0	7.03162	7.6815	2.34398	0	0
	MMlncRNA_002603	chr1	104668554	104669465	+	0	0	0	0	0	7.55484	0	0	0	0	0	0	0	0	0	3.21312	0	0	8.57441	0	0	0	10.5761	0	0	0	0	0	0	0	0	0	0	0	3.60491	0	0	0
	MMlncRNA_002638	chr1	108250047	108250743	+	111.816	0	19.6175	9.15311	21.3218	0	0	0	4.27079	0	0	0	0	2.83119	0	0	0	0	0	2.49648	0	4.74709	0	0	0	11.6788	5.07712	33.9624	0	0	0	0	17.6618	0	0	2.87869	0	18.7252
	MMlncRNA_002641	chr1	108477418	108480047	+	6.97256	2.16128	7.79851	2.42575	6.59247	0	1.05584	0.821442	9.05472	0	0	0	2.96772	1.50064	14.5538	0	0.878262	1.66434	0	0	0	44.0324	8.55741	25.0275	13.5116	2.0634	25.5651	7.20055	0	0	7.44641	1.66413	39.7862	30.8963	1.25007	86.9714	1.10789	1.24063
	MMlncRNA_002662	chr1	109252039	109254876	+	3.23077	13.3525	6.02246	0	0.872757	1.94222	8.80607	2.28371	20.9777	2.55069	17.1127	0.417398	0	0	2.49762	4.13019	22.789	6.16944	3.44427	7.3575	0.874922	29.1466	12.4618	3.22128	0	4.78044	159.605	7.50691	0	18.0836	20.702	24.6746	2.16883	29.1621	18.5352	7.77692	7.18683	0
	MMlncRNA_002664	chr1	109283116	109283922	+	0	2.34785	0	0	0	0	0	0	0	0	0	0	0	0	0	0	8.58672	0	0	4.31239	0	12.3001	0	0	0	0	52.6208	0	0	0	0	16.2701	0	5.59392	0	0	0	0
	MMlncRNA_002666	chr1	109289709	109294081	+	37.7408	34.6621	84.4229	16.0478	51.5427	52.3093	45.7199	60.2716	59.2217	26.8167	35.5387	42.5288	53.5451	11.7326	27.8797	22.7836	27.4665	61.0589	38.8937	33.4242	30.6617	71.8793	29.409	57.6993	48.7568	33.5061	48.5536	40.5988	151.949	35.2078	40.3056	20.0167	32.3733	26.1519	43.9811	17.4354	59.9674	38.7992
	MMlncRNA_002667	chr1	109296124	109298645	+	14.5423	35.31	39.9846	20.237	29.4633	46.4434	42.9409	61.6765	30.688	26.9807	34.6624	21.6061	43.3272	11.7368	19.674	18.5908	32.9714	36.4479	34.1073	40.7069	21.66	59.0374	33.1458	46.3987	56.3609	32.2765	23.8536	43.1761	0	28.4892	31.0612	24.2955	12.2029	22.6729	35.1972	16.7071	48.524	16.8189
	MMlncRNA_002668	chr1	109304767	109306217	+	25.2761	35.2566	53.0067	17.5871	37.5544	60.7803	45.9299	83.3783	10.2575	38.9132	46.8589	22.0424	32.2747	14.9598	30.2875	16.1564	54.1242	18.1001	29.6411	27.5817	25.6688	43.3258	55.3952	60.4846	73.4712	22.4401	31.7049	35.8911	0	35.3696	26.9939	21.1141	29.694	16.5929	47.5819	15.2108	52.2105	24.7357
	MMlncRNA_002669	chr1	109309012	109310108	+	4.17908	29.3621	35.835	5.8156	27.0944	47.7339	20.2505	68.9277	18.9947	13.1975	61.9802	17.2773	10.6724	10.7931	11.6307	24.0413	46.3229	35.9116	19.6031	30.1376	33.9521	45.2423	26.3776	75.0027	0	34.6283	25.8068	40.9995	0	46.7833	17.8524	27.9276	11.2218	15.0888	61.438	9.14515	77.0271	35.6922
	MMlncRNA_002670	chr1	109310228	109312945	+	11.8069	30.6724	49.0491	14.0833	20.9596	33.9684	26.5629	68.3568	14.2375	22.3717	25.0155	15.2539	22.973	11.6164	15.1258	18.3283	48.4401	24.1568	15.8239	28.1685	21.0116	32.8681	26.0239	53.816	78.445	10.9813	14.3217	26.9987	0	26.4348	43.2319	28.9845	11.3229	25.467	35.0783	11.0731	39.6647	16.8065
	MMlncRNA_002671	chr1	109313409	109313906	+	18.4115	45.6559	68.6415	25.6214	24.8683	71.944	72.488	73.7483	5.97739	34.886	39.0088	28.544	31.3457	3.96253	17.0801	47.0742	51.0203	26.3688	39.2563	10.4822	39.888	86.3722	64.561	66.0867	71.3566	10.8971	21.3178	42.7803	0	0	117.976	35.1538	61.7987	33.2378	62.7168	8.05802	29.2545	39.3116
	MMlncRNA_002675	chr1	109425693	109426547	+	0	8.86418	3.99806	7.46166	0	0	0	2.52677	3.48157	1.6933	22.7209	2.77094	0	2.308	6.63229	10.282	0	0	6.85953	10.1757	0	0	0	2.13848	0	0	4.13889	0	0	0	0	5.11889	0	1.75996	0	2.34672	0	0
	MMlncRNA_002705	chr1	110608192	110608825	+	0	2.98851	0	0	0	0	0	0	4.69517	0	0	1.86842	0	0	0	0	14.573	0	0	2.74456	7.83289	5.2188	0	0	0	8.55955	22.3265	0	0	0	0	13.8065	0	0	5.18562	0	0	0
	MMlncRNA_002708	chr1	110678667	110679250	+	0	0	0	0	42.4124	0	0	11.0979	0	0	0	0	0	0	0	0	0	0	0	0	4.25176	0	0	0	0	0	6.05951	0	0	0	0	0	0	0	0	0	0	0
	MMlncRNA_002714	chr1	110916961	110918614	+	2.77174	9.16429	3.10007	0	0	2.4994	6.71547	3.91849	3.59944	19.2569	0	5.01332	7.07838	7.15843	1.71421	19.4885	6.98255	0	13.0016	18.9364	10.5086	8.00174	3.88771	6.63264	0	3.28099	6.41853	7.15592	0	12.4114	0	7.93831	0	0	9.93858	3.63926	3.52327	0
	MMlncRNA_002715	chr1	110919710	110920503	+	11.5477	9.54518	4.30522	0	3.1195	6.94208	0	10.8836	7.49808	1.82339	0	1.49191	14.7451	4.97063	7.14182	22.1438	2.9091	5.51287	12.3109	4.38299	12.509	4.16715	12.1479	11.5138	0	3.41735	4.45687	14.9067	0	0	0	16.5365	0	0	20.7033	5.05402	3.66971	8.21879
	MMlncRNA_002716	chr1	110920763	110924909	+	4.42195	6.39644	1.23644	1.53839	3.58363	0.996868	4.01762	5.73048	8.61367	12.9172	4.68444	0.85694	4.70526	2.37924	0.6837	17.6656	3.89891	6.33309	9.89975	16.3641	10.1788	8.77644	2.32588	3.96807	0	1.9629	8.53328	9.13308	0	2.4751	0	5.27689	0	0.725713	15.0629	2.90299	2.10785	6.2944
	MMlncRNA_002720	chr1	110930125	110931256	+	8.09974	1.67378	0	11.2716	0	0	4.90609	1.90847	5.25926	10.2316	0	2.09289	6.89496	1.74323	0	18.1207	2.04048	7.7336	10.362	4.61143	10.9674	2.9229	5.68046	1.61519	0	7.19093	3.12611	12.5469	0	0	0	3.8663	0	0	5.80862	7.08992	0	11.5295
	MMlncRNA_002721	chr1	110932558	110933978	+	6.45244	8.00022	0	8.9792	0	1.93948	0	4.561	0	6.11304	0	0.833622	2.74634	1.3887	0	12.3731	3.25099	3.08038	11.0061	2.44905	10.4843	4.65689	2.26259	1.2867	0	5.72845	7.47097	3.33171	0	7.22327	0	6.15996	0	0	3.47046	1.412	2.05049	4.59235
	MMlncRNA_002724	chr1	111172947	111240371	+	154.968	23.1795	68.5466	18.7057	9.93358	18.8087	67.0067	8.37305	102.027	67.5288	57.2865	9.8209	28.935	29.6613	4.92107	33.0842	60.8751	65.794	41.574	48.9081	97.2391	44.8269	35.3241	55.2118	97.0066	70.2303	10.1373	26.7257	44.7878	42.5487	138.604	33.6303	18.6696	12.6276	18.9469	171.554	16.2028	58.0612
	MMlncRNA_002727	chr1	111488414	111489383	+	4.72624	5.85995	3.52407	0	0	4.26187	5.72546	11.136	0	11.9404	30.0408	7.32728	0	8.13748	32.1529	30.21	19.0501	22.563	4.03086	23.3202	5.11964	23.8774	0	1.88495	73.2692	8.39189	10.9446	4.88078	0	0	40.3795	27.0721	25.3821	6.20522	5.08404	0	6.00773	0
	MMlncRNA_002748	chr1	112189315	112193325	+	6.85782	9.91999	22.5844	3.18111	8.0278	34.0121	18	14.004	8.90573	27.4322	19.3731	12.9946	4.8648	14.7595	7.7757	10.9587	31.0972	8.73043	13.1598	16.4851	19.1907	31.3466	25.6506	25.0715	0	12.1767	18.5275	20.0658	0	20.4722	14.6478	41.4642	15.3457	13.8809	69.2618	4.50212	33.4162	32.5391
	MMlncRNA_002749	chr1	112232997	112233561	+	24.3422	3.35348	15.1254	0	0	17.0726	4.91477	15.2948	10.5371	23.0618	0	8.38638	20.7215	13.9705	10.0365	31.119	36.7937	0	13.8405	6.15946	4.39474	81.986	34.1431	12.9444	0	9.60488	12.5266	29.3279	0	0	0	7.74629	0	0	34.9134	3.55123	0	28.8749
	MMlncRNA_002750	chr1	112252571	112252952	+	0	4.95999	35.7942	16.7008	25.936	46.8954	43.6154	5.65548	31.17	49.2697	25.4272	46.5148	0	25.8291	18.5556	46.0267	54.42	22.9174	20.4708	27.3306	84.5009	69.2925	8.4166	14.3592	0	35.5154	27.7912	12.3936	0	53.7396	102.534	57.286	16.113	11.8175	38.7292	26.2624	15.2552	76.8737
	MMlncRNA_002769	chr1	114231079	114246299	+	34.2031	3.46971	9.38979	28.1255	18.1432	60.0961	32.959	7.91245	7.26822	18.2641	30.9631	9.56081	11.6462	4.55057	19.711	13.515	32.4291	6.82827	11.2705	7.08104	77.2999	10.3229	18.7535	17.7334	55.4339	116.861	29.0416	14.1286	0	16.0118	21.2524	20.779	0.834937	15.0028	1.11492	17.9633	20.3551	17.9254
	MMlncRNA_002776	chr1	113558920	113559225	+	14.9819	37.1513	11.1711	20.8488	8.09439	49.5361	0	35.3005	9.72791	0	0	19.3558	0	0	13.8985	19.1527	7.54846	28.6093	44.7214	28.4322	8.11447	54.064	0	17.9255	0	8.86725	0	38.6794	0	33.5433	0	0	20.1149	9.83507	0	19.671	9.52205	0
	MMlncRNA_002777	chr1	113559670	113561063	+	6.57741	14.9511	15.9392	4.57656	26.6523	15.8164	5.976	21.6969	4.27079	9.34716	6.96785	11.8967	13.9977	11.3248	12.2036	18.9192	9.94187	9.42013	19.6338	1.24824	21.3747	2.37354	0	5.24648	76.4754	9.73234	5.07712	25.4718	0	7.36317	0	0	4.41546	3.23838	3.53768	15.8328	10.451	16.3845
	MMlncRNA_002780	chr1	113562775	113562976	+	0	9.37979	16.9225	31.5828	0	20.4654	13.7468	53.4751	0	21.5015	0	17.5927	38.6391	19.538	7.01807	14.5068	11.4348	0	19.3561	0	12.2922	16.3798	15.9165	9.05148	0	0	0	23.4374	0	50.8132	0	0	30.471	0	8.13783	29.7987	0	0
	MMlncRNA_002781	chr1	113563236	113563597	+	0	36.6382	4.72147	17.6235	0	7.61328	7.67085	11.9359	0	11.9981	0	9.81693	43.1221	21.8049	7.83233	48.5696	12.7615	24.1835	0	9.61352	20.5776	0	8.8816	15.1525	0	0	0	32.6958	0	0	0	0	17.0032	0	0	16.628	0	18.0269
	MMlncRNA_002788	chr1	113579022	113580430	+	9.76108	21.5156	4.85216	9.05567	14.0632	10.758	5.91238	13.7995	12.676	14.3852	0	10.9294	2.76973	12.6047	11.0675	27.0368	16.3934	18.6397	22.1998	11.1146	15.8604	4.69655	9.12744	11.6789	0	9.62873	0	30.2408	0	14.5696	0	0	4.36845	7.47577	8.1667	4.27206	10.3398	9.26291
	MMlncRNA_002789	chr1	113584200	113588119	+	5.84752	17.4005	9.5923	6.50992	8.21415	8.43676	12.0424	13.778	5.31561	6.64793	0	11.1809	1.99109	8.05445	2.89317	14.2033	5.89242	3.34991	8.97688	3.55112	9.50138	5.06437	3.28075	3.73143	18.1304	4.84532	0.902743	13.8891	0	18.329	9.99187	1.11649	3.14038	1.15161	5.45151	7.16588	3.71652	11.6531
	MMlncRNA_002792	chr1	113644016	113644947	+	19.6758	22.3626	38.5114	6.84519	37.2064	53.2276	23.8356	44.0423	15.9696	41.9418	41.6875	34.3171	37.6855	21.1732	16.7319	15.7209	19.8268	9.39317	41.9521	31.7391	50.6197	24.8509	20.6983	43.1596	38.1283	20.3794	3.79694	53.3377	0	44.0526	21.0129	37.5678	39.6254	22.6038	35.2756	30.1398	40.6424	42.0111
	MMlncRNA_002794	chr1	113664960	113665853	+	15.3841	29.6712	17.2064	7.13615	8.31169	29.2864	9.31828	24.1655	19.9781	45.344	108.649	22.5255	13.0958	19.8658	14.2717	29.5004	18.0859	48.9622	21.8676	11.6782	88.8779	7.40206	14.3854	28.6326	0	33.3861	0	55.6049	0	57.4064	21.9061	9.79117	13.7699	3.36637	23.9037	29.1765	32.5923	43.7968
	MMlncRNA_002813	chr1	115632701	115634039	+	0	0	1.27645	0	0	3.08739	0	8.06719	0	0	0	0	0	0	0	0	0	0	0	0	7.41756	0	4.8023	0	0	0	0	7.07148	0	0	0	0	13.7905	0	15.9596	17.9816	8.70425	0
	MMlncRNA_002825	chr1	116619568	116620402	+	0	2.26912	0	0	0	0	3.32556	0	7.12992	12.137	0	0	4.67371	2.36328	8.48893	3.50942	2.76626	10.4844	23.4128	0	2.97369	0	0	0	0	6.49911	0	8.50484	0	36.8776	0	0	0	0	1.96867	2.40293	3.48952	3.90762
	MMlncRNA_002826	chr1	116628505	116629674	+	0	3.23883	0	0	0	1.17778	0	0	7.63267	13.6115	16.6037	0	3.33551	1.68662	2.42333	0	1.97421	11.2236	6.68364	1.48722	0	0	0	3.12547	0	6.95738	0	4.04646	0	0	0	0	0	1.28612	0	1.71491	0	2.78877
	MMlncRNA_002828	chr1	116639854	116641039	+	0	6.39028	0	5.37919	0	1.16189	9.36542	0	10.0396	14.6486	0	0	3.29051	0	11.9532	0	3.89516	14.763	4.94511	1.46716	0	0	2.71091	0	0	6.86352	0	3.99187	0	34.6181	0	0	0	0	1.38604	0	0	5.5023
	MMlncRNA_002858	chr1	118320199	118321014	+	0	18.5757	6.28372	7.81828	30.354	20.2648	6.806	5.29508	18.2398	46.1299	59.517	20.3236	28.6952	21.7648	27.7971	7.18228	11.3227	26.8212	19.1663	25.5889	48.6868	4.0548	3.94012	13.4441	43.5485	36.5774	13.0101	20.3067	0	62.8938	120	5.36355	22.6292	0	6.04353	9.83552	7.14154	35.9874
	MMlncRNA_002870	chr1	119760675	119762330	+	0	9.15323	3.09633	3.85249	1.4957	3.32851	1.67684	5.21834	1.79755	7.86832	0	6.43791	0	16.6828	1.71214	3.53909	2.78965	2.64325	3.5416	3.15226	16.4935	1.99802	0	6.62463	42.9173	8.19256	2.13693	5.71782	0	0	0	0	3.71688	0.908675	2.97797	3.63487	1.75951	3.94065
	MMlncRNA_003118	chr1	142708952	142710504	+	0	4.88015	0	28.756	3.1898	1.77463	0	19.4755	0	0	0	0.762766	0	2.54133	0	0	1.48733	2.81856	3.7765	1.12044	0	4.26107	2.07028	1.17733	22.8819	0	2.27866	0	0	0	12.6105	2.81819	0	1.93788	1.05849	0	0	4.20201
	MMlncRNA_003119	chr1	142712096	142712901	+	0	0	0	7.91528	3.07306	1.70968	0	26.8039	0	0	0	0	0	2.44831	0	0	0	0	2.42552	0	0	0	0	4.53697	44.0888	0	0	0	0	0	0	0	0	1.86695	2.0395	0	0	0
	MMlncRNA_003120	chr1	142713661	142715941	+	0	0.830652	2.24793	19.5783	0	0.604123	0	17.9954	0	1.26942	0	2.59662	0	0	0	0	4.05055	0	2.5712	0	0	1.45056	1.40953	4.00789	15.5789	0	1.5514	0	0	0	0	0	0	0	0	0	0	0
	MMlncRNA_003121	chr1	142717009	142717772	+	0	7.43999	4.47427	16.7008	19.452	3.60734	0	65.038	3.89626	3.78998	0	7.75246	0	0	0	0	0	0	12.7943	0	0	0	8.4166	0	0	0	0	0	0	0	0	0	0	0	0	0	0	0
	MMlncRNA_003122	chr1	142718149	142719437	+	0	4.40974	0	9.89871	7.68622	3.20715	0	20.1123	0	0	0	3.67595	0	1.53091	1.09981	0	1.79195	0	4.54996	0	0	0	0	2.83693	27.5683	0	0	0	0	0	0	0	0	4.66956	0	0	0	0
	MMlncRNA_003123	chr1	142719543	142719830	+	0	19.7366	0	44.3036	8.60029	4.78473	0	30.0054	0	0	0	12.3393	0	0	0	10.1749	8.02024	0	20.3642	0	8.62162	0	0	6.34861	0	0	0	8.21937	0	0	0	0	0	15.6746	5.70778	0	0	0
	MMlncRNA_003124	chr1	142721155	142722773	+	0	1.1703	1.0557	7.88106	9.17931	0	0	16.0128	1.83863	0.894237	0	4.39003	0	1.21886	0	1.80999	0	0	2.41503	1.07477	1.53368	0	0	2.25868	21.9491	0	0	0	0	0	0	0	0	2.78832	1.01534	0	0	2.01536
	MMlncRNA_003128	chr1	142808102	142809674	+	0	0	0	8.11153	0	0	0	5.49369	9.46198	0	0	1.50614	7.44287	0	4.5062	0	0	0	13.6711	0	0	2.10345	0	6.97418	0	12.0748	0	39.1269	0	0	0	0	0	0.956622	0	0	11.1141	10.3715
	MMlncRNA_003141	chr1	143191215	143193315	+	0	0.901817	8.94855	12.1461	16.5047	1.96764	0	23.6502	0	9.64721	4.62312	3.94671	11.1448	15.9671	0	0	3.29818	8.33359	12.0964	0.8282	21.273	9.44898	1.53029	0	0	10.3318	3.36864	0	0	0	0	2.08313	2.92963	1.43243	20.3426	2.86499	8.32103	4.65901
	MMlncRNA_003142	chr1	143193641	143193926	+	0	0	23.9045	0	8.66043	0	0	37.7691	10.4082	10.1243	0	0	0	34.499	0	0	0	0	6.83554	0	52.0915	0	0	0	0	18.9747	0	0	0	0	0	0	0	0	17.2431	7.01555	0	0
	MMlncRNA_003143	chr1	143194087	143195123	+	0	3.65423	11.5373	24.6084	16.7196	1.32884	0	16.6665	0	9.7728	0	1.14231	26.3431	24.7381	0	0	2.22741	4.22104	9.42606	0	62.2553	6.38133	3.10042	0	0	5.23313	0	0	0	0	0	0	0	0	12.6815	5.80457	0	6.29289
	MMlncRNA_003144	chr1	143195471	143196009	+	0	3.51525	9.51302	0	13.786	5.11319	0	4.00815	0	13.4302	0	0	0	14.6445	2.63015	0	0	16.242	7.25405	0	36.8538	24.5545	0	0	0	10.0682	13.1308	0	0	0	0	0	0	0	3.0498	0	10.8117	0
	MMlncRNA_003145	chr1	143196472	143202487	+	0.762044	5.03914	6.2503	13.786	38.2896	2.06151	1.38473	24.0602	0.989608	17.327	1.61456	3.93809	11.0278	11.1525	0.70694	0	4.22342	10.9139	12.3485	0.578473	23.526	9.34977	1.60329	0	17.7205	13.5308	2.35289	0.786961	0	1.70616	3.25533	0	3.06939	2.7514	16.6679	6.67037	3.87466	4.88128
	MMlncRNA_003146	chr1	143202546	143207592	+	0	2.25249	6.43437	2.52812	17.1767	2.18427	0.550197	16.2661	1.17961	10.6137	0	0.938836	8.50565	9.38382	0	0	5.49196	6.07104	12.0079	0	23.1231	7.86698	0	0	0	9.67719	4.90812	0	0	0	0	1.73436	7.3174	2.68335	16.2853	4.37308	4.04126	2.58598
	MMlncRNA_003147	chr1	143207673	143213256	+	0	2.03587	7.6521	7.9975	15.9684	0.987108	0	14.7018	1.06617	11.6672	1.73947	1.90924	7.68768	9.89497	0.253877	0	3.72286	6.27109	4.55132	0	18.6761	3.55521	2.30311	0	6.36382	15.5494	3.16865	0	0	3.67631	0	0	1.10228	4.04217	17.663	4.31185	3.65262	1.75297
	MMlncRNA_003148	chr1	143213548	143215900	+	0	3.22094	2.17914	5.42262	26.3162	1.75691	2.36026	15.6084	0	13.5363	0	1.00686	11.6098	10.0638	0	0	1.9633	5.58081	7.47756	0	24.271	5.62468	0	0	0	13.8379	0	0	0	0	0	0	10.4635	0	16.7668	0.852718	2.47662	8.32009
	MMlncRNA_003149	chr1	143216074	143216530	+	0	0	0	0	10.8398	0	0	0	0	12.672	0	0	0	8.63606	0	0	0	19.1563	4.27782	0	32.5999	0	0	0	0	5.93737	0	0	0	0	0	0	0	3.2927	28.7762	0	0	0
	MMlncRNA_003150	chr1	143216531	143217366	+	0	0	6.1334	7.63124	11.8511	1.64833	3.32159	7.7526	0	10.3907	0	0	9.33623	14.1627	0	0	2.76295	10.4718	11.6924	0	8.91039	7.9156	0	0	42.5067	6.49133	0	0	0	0	0	0	0	1.79996	11.7979	4.80011	0	3.90294
	MMlncRNA_003151	chr1	143217557	143218123	+	0	13.3666	3.01441	0	4.3684	2.43034	0	22.8613	10.5	5.10677	0	4.1784	6.8828	0	0	0	0	0	10.3437	0	0	0	0	0	0	4.7855	0	0	0	0	0	0	0	0	2.89919	0	5.13889	0
	MMlncRNA_003152	chr1	143218375	143219181	+	0	0	2.11793	0	12.277	1.70756	0	5.35413	0	12.5581	0	0	9.67174	26.8981	0	0	11.449	5.42406	4.84502	0	24.6149	8.20005	0	0	44.0342	3.3623	0	0	0	0	0	0	0	1.86464	4.07395	7.45891	0	4.0432
	MMlncRNA_003153	chr1	143223571	143225423	+	0	0	4.61191	6.88583	12.0302	0.743661	0	15.1566	0	10.1571	0	1.91782	2.10607	10.6494	0	0	2.49307	9.44893	8.44022	0	20.1001	3.5712	1.7351	0	0	10.2502	3.81948	1.27748	0	0	0	0	0	2.43621	16.8554	2.16562	1.57245	5.28256
	MMlncRNA_003154	chr1	143226714	143227470	+	0	0	4.51565	8.42763	29.4478	0	0	11.4155	0	3.82502	0	0	20.6211	10.4272	0	0	3.05129	0	2.58252	0	6.56018	0	0	0	0	10.7531	4.67471	0	0	0	0	0	0	3.9756	2.17152	7.95157	3.84907	0
	MMlncRNA_003155	chr1	143227558	143228811	+	0	1.51094	4.08893	10.175	13.8263	1.09889	0	22.3964	4.74759	4.61809	7.74576	0.944638	18.6725	7.86818	6.78302	4.67363	3.68394	10.4718	6.23593	0	13.8606	13.1927	0	0	0	6.49133	0	0	0	0	15.6173	0	4.90841	0	11.7979	0	4.64713	2.60196
	MMlncRNA_003156	chr1	143229717	143231201	+	0	0	3.45287	12.8883	23.3511	2.78385	1.86993	21.8221	0	19.4986	0	0.797694	7.88393	7.97309	0.954647	0	3.11088	0	7.89885	4.687	26.7532	8.91237	0	0	0	21.9263	4.766	3.18812	0	0	0	2.94724	0	2.02662	9.96267	5.40457	5.88636	2.19721
	MMlncRNA_003174	chr1	143469142	143470799	+	0	0	4.12346	103.892	5.97559	0.831124	0	15.6361	0	0	0	12.1458	0	1.19019	0	0	6.96571	0	0	0	0	0	0	0	0	0	0	0	0	0	0	0	0	2.72274	0	3.63048	0	0
	MMlncRNA_003183	chr1	143873036	143873399	+	0	0	0	0	0	15.1429	0	5.93514	0	19.887	0	6.50866	10.7213	5.42126	27.2625	0	0	0	0	0	27.286	0	0	0	0	22.363	9.72185	0	0	0	0	0	0	0	9.03209	11.0244	8.0048	17.9278
	MMlncRNA_003184	chr1	143874431	143874877	+	0	4.23874	3.82365	0	11.0823	18.4967	6.21218	0	6.65937	16.1943	21.7297	5.30012	0	4.41463	28.5433	6.55563	5.1674	0	0	3.89272	27.7744	0	0	4.09038	0	12.1404	15.8333	0	0	0	0	0	0	6.73273	0	8.97739	6.51845	0
	MMlncRNA_003186	chr1	143878038	143878880	+	10.8765	2.24759	2.02749	0	5.87635	24.5196	3.29401	2.56274	0	1.7174	11.5222	1.40519	4.62935	9.36342	13.4534	0	5.48002	5.19243	2.31906	0	20.6183	3.92493	3.81393	0	0	0	0	8.42413	0	12.1759	23.2314	5.19176	0	0	3.89998	16.6609	17.282	7.74107
	MMlncRNA_003187	chr1	143879007	143880244	+	3.70311	4.5914	6.90296	0	4.00143	15.5832	20.1871	3.49013	4.80895	10.525	7.84586	14.3527	3.1523	12.7518	21.7572	9.46807	5.59732	3.53572	1.57913	4.21659	24.0681	8.0179	7.79113	1.4769	0	2.19174	0	9.5605	0	0	0	3.53526	4.97185	3.64644	14.606	27.5522	11.768	7.90677
	MMlncRNA_003188	chr1	143896560	143896897	+	0	0	0	0	7.32806	24.4616	0	0	8.80692	0	0	14.0187	0	5.83828	20.9712	8.66973	0	0	0	0	22.0387	9.78911	0	0	0	8.02774	20.9394	0	0	0	0	0	0	0	4.86343	5.93623	17.2411	9.65344
	MMlncRNA_003190	chr1	143907185	143907625	+	0	0	0	0	0	0	0	9.7977	0	6.56585	0	0	0	4.47469	22.5024	0	5.23771	19.8513	0	0	5.63045	7.50276	0	0	0	0	0	0	0	0	0	9.92438	0	0	3.72753	4.54977	6.60714	0
	MMlncRNA_003203	chr1	144974024	144974944	+	29.8662	34.9731	29.6925	13.8539	24.2041	55.3595	30.1503	65.6797	9.69622	31.4391	73.8244	81.0296	12.7119	62.1356	40.0205	54.0893	15.0477	52.2795	21.2266	7.55721	86.2724	104.183	20.9455	29.7785	115.751	29.4612	3.84229	43.6939	0	22.2894	21.2639	23.7603	33.4156	3.26768	16.0636	21.7855	34.8005	17.7137
	MMlncRNA_003204	chr1	144975181	144978759	+	84.5415	18.529	27.2207	16.0429	31.1427	58.9088	20.1727	62.7775	10.8124	17.7988	54.2787	80.4281	30.5312	70.0235	20.5973	40.1196	21.943	68.4896	10.3784	6.32038	62.4399	98.9195	23.3567	19.413	29.7867	36.3906	24.7189	29.102	0	51.6224	27.3597	37.909	25.7969	5.46576	28.936	34.1976	44.7768	15.4984
	MMlncRNA_003210	chr1	144932519	144935056	+	140.893	13.4377	67.3433	10.0547	15.6147	26.6045	42.6702	11.9171	55.1248	25.0993	26.7897	32.2048	18.4518	15.5504	9.49569	53.1115	25.4827	48.2908	26.1895	29.4807	20.5451	174.692	40.5376	23.7735	28.0028	38.4876	39.0406	41.0386	0	20.2212	15.4327	8.62225	16.9764	17.7868	3.23846	199.222	14.9246	37.2825
	MMlncRNA_003211	chr1	144943035	144943964	+	4.92952	8.14932	7.35128	0	0	2.96345	2.98586	2.323	0	4.67023	0	16.5586	0	6.36561	0	3.15093	2.48369	14.1201	2.10211	20.5812	5.33984	14.2311	0	3.93204	0	0	0	7.63606	0	44.1474	0	0	0	4.85408	3.53514	4.31494	0	3.50845
	MMlncRNA_003213	chr1	144949900	144950248	+	26.272	10.858	9.79469	0	14.1942	11.8453	23.8697	24.7609	0	4.14834	0	47.5188	0	16.9628	12.1861	8.39647	6.61842	37.6265	0	0	14.2294	94.8057	18.4249	10.4779	0	0	20.2794	13.5655	0	0	0	12.5406	0	0	23.5507	5.74913	8.34885	0
	MMlncRNA_003214	chr1	144950829	144952403	+	14.5538	36.0899	9.7667	24.3037	11.0084	17.4985	8.81539	21.9468	5.66998	11.0306	18.5013	30.8366	4.95561	28.817	9.90105	9.30276	5.86623	33.3502	9.92998	3.31438	18.9183	69.3255	6.12408	8.12622	0	8.6139	8.98731	13.5267	0	26.068	12.4343	25.0094	3.90803	1.91081	12.5245	10.1915	16.65	10.3583
	MMlncRNA_003216	chr1	144954322	144956558	+	69.099	56.0177	44.5871	51.7774	43.0762	60.712	25.7563	71.3869	12.0795	40.2858	78.8316	88.5857	45.2469	52.6224	34.5167	25.4815	22.7635	111.651	18.133	6.05234	59.0169	82.4782	37.277	36.038	61.801	31.4594	12.3087	71.3584	0	23.8012	22.7062	27.9091	17.841	4.36164	40.0239	41.8737	43.9174	24.5897
	MMlncRNA_003217	chr1	144957914	144958774	+	0	8.80241	15.8808	0	11.507	28.8084	16.1257	32.6192	6.91461	11.7705	22.5626	56.4084	0	25.2111	9.8791	17.0172	5.36545	40.671	4.54115	2.02096	5.76778	69.1718	11.2026	10.6179	41.2724	3.15143	12.3301	41.2401	0	59.6066	0	15.2497	14.2977	0	13.3646	9.32147	37.2256	3.78962
	MMlncRNA_003218	chr1	144959370	144960750	+	19.918	17.8359	19.8021	27.7178	16.1419	58.872	24.129	26.5943	12.933	24.112	21.1003	68.6214	16.9553	44.2966	17.4512	19.0973	11.708	34.8656	7.07808	6.29996	37.7578	67.0848	6.98437	25.1554	0	17.6831	23.0621	30.8539	0	29.7299	28.3621	22.1843	8.91405	8.71696	22.6162	20.3405	35.868	2.36268
	MMlncRNA_003221	chr1	145019238	145034543	+	10.7092	14.4162	7.75704	11.4965	14.2169	27.6833	14.6413	18.0237	12.5165	21.0648	31.1174	37.4751	15.8884	32.2678	33.3999	35.9866	14.6455	27.7538	6.26299	5.92288	35.299	44.3871	10.0855	7.07783	28.4607	23.3615	19.8395	24.4886	0	33.568	23.5275	12.2685	20.5405	2.30993	21.7233	12.588	25.2811	7.40421
	MMlncRNA_003222	chr1	145034619	145036498	+	2.43854	12.0939	8.18221	10.1804	7.90495	19.0575	10.3393	8.04401	7.91686	16.942	20.6663	27.094	10.3791	16.7944	32.425	23.3806	11.0577	16.2982	7.27913	6.4789	15.8491	42.239	11.9713	2.91766	0	14.4329	24.4701	18.8871	0	16.3791	10.4171	6.98402	16.3701	4.80244	20.9852	8.53807	17.0485	6.94226
	MMlncRNA_003223	chr1	145038052	145039830	+	7.73095	9.58542	10.5682	10.7584	13.9229	11.6189	12.4872	13.3582	0	11.3934	27.2996	25.9688	10.9684	25.5125	11.9532	21.4136	6.49193	12.3025	4.39565	7.82484	26.5191	16.7389	5.42182	8.22214	39.95	6.1009	17.9026	13.3062	0	17.309	0	4.92035	17.2995	2.53755	17.5565	9.02281	9.82714	7.33639
	MMlncRNA_003224	chr1	145039992	145042004	+	9.1097	14.1186	6.79254	6.33852	6.15222	19.1675	24.8302	13.9519	8.87255	12.2266	14.4757	28.2462	15.5094	18.6257	26.7614	13.1015	13.7695	23.9192	1.94234	8.64405	23.4364	31.2298	4.79156	12.7161	17.653	14.8272	15.8215	16.4632	0	35.6929	48.644	6.52258	12.2308	1.49505	10.616	9.96744	15.9221	1.62089
	MMlncRNA_003225	chr1	145042485	145043754	+	0	20.8867	9.42064	5.0234	17.5527	19.5308	21.8649	17.011	16.4072	19.3796	38.2409	31.7131	21.5101	29.5224	25.674	23.0738	23.6439	24.1264	0	12.331	39.1028	59.9217	17.7212	2.87937	27.9808	17.0921	27.8642	13.0474	0	32.3284	0	20.6771	4.84658	0	27.1816	14.2189	29.8258	10.2767
	MMlncRNA_003227	chr1	145053902	145056812	+	14.1739	9.11235	4.69714	2.19159	15.3157	32.6631	14.3087	23.7487	12.271	10.9416	20.0203	25.6367	28.153	17.6252	22.8889	30.1996	11.1088	19.5479	4.02947	8.96624	20.4715	40.9185	15.4627	5.0248	12.2073	25.167	23.0973	24.3955	0	45.8383	6.7276	7.51744	16.9156	3.10154	16.3763	10.339	11.0104	4.48349
	MMlncRNA_003228	chr1	145057186	145057655	+	0	16.1253	10.9096	13.5739	5.26996	35.1831	23.6327	22.9829	0	24.6429	103.332	27.7241	16.6066	12.5958	42.2279	12.4697	14.7436	0	4.1595	11.1067	47.5473	21.1195	0	7.78042	0	51.9583	45.1756	30.2193	0	65.5166	0	0	26.1921	9.60489	13.9901	4.26904	30.9973	0
	MMlncRNA_003229	chr1	145057874	145061848	+	3.45997	7.62654	6.01973	0	7.47738	24.9601	11.1772	15.2179	8.98638	11.655	24.4357	17.5824	16.6901	13.9003	20.6852	28.0136	11.0407	24.2261	5.40997	7.87946	24.9864	31.6305	12.1326	5.97967	0	18.4305	17.805	20.2476	0	20.6576	4.92681	15.4146	13.9362	1.89279	17.3689	6.56196	7.33018	3.28338
	MMlncRNA_003230	chr1	145062101	145063274	+	0	12.9112	4.36756	0	4.21956	24.6491	23.6529	9.20099	2.53555	12.3319	16.5472	19.1712	16.6207	18.4896	22.9432	17.4724	11.8049	7.45693	4.99565	4.44646	12.6901	25.365	8.21586	6.22964	0	11.5561	3.01427	22.1797	0	34.9719	0	7.45597	10.4858	0	5.60082	13.6725	12.4095	5.55854
	MMlncRNA_003231	chr1	145064564	145066256	+	2.70789	10.0723	5.04776	22.6098	8.77809	25.2322	8.20096	17.865	7.03305	17.103	17.2118	18.192	9.22043	13.9871	21.7714	6.92349	12.2791	12.9274	2.30947	10.2779	19.0664	31.2696	7.59631	2.15995	20.9897	14.4243	6.27068	9.78751	0	18.1883	0	10.3406	18.1782	0	16.5064	7.11086	13.7684	9.63633
	MMlncRNA_003232	chr1	145066484	145067092	+	7.52784	12.4448	5.61305	0	16.2685	36.2037	22.7984	31.927	4.88791	21.3956	15.9494	21.3963	32.0406	12.9612	18.6227	9.62354	0	7.18755	0	0	24.4633	27.1652	26.3969	6.00459	0	35.6437	46.4861	11.661	0	33.7086	0	21.5599	10.107	0	18.8947	16.4733	19.1379	5.35774
	MMlncRNA_003233	chr1	145067432	145068777	+	0	4.223	1.26982	0	3.68036	25.5944	12.3782	12.8404	6.63464	9.68049	7.21633	16.7214	11.5975	19.059	20.0114	23.948	10.2964	19.5121	7.26213	5.17102	14.758	22.1237	4.77732	4.07518	26.4009	2.01588	18.4036	15.8281	0	15.2515	14.5498	6.5032	4.57292	0	13.4341	5.96269	15.1532	7.27235
	MMlncRNA_003234	chr1	145069288	145069903	+	0	0	0	20.7134	16.0837	31.3183	9.01573	7.01426	9.66474	11.7514	47.3044	13.4611	12.6706	12.8139	27.6166	19.0284	7.49944	14.2118	0	2.82475	16.1236	0	0	5.93636	0	17.6193	11.4895	11.5285	0	33.3255	0	7.10496	9.99213	2.4428	10.6743	0	9.46022	10.5937
	MMlncRNA_003235	chr1	145070159	145071813	+	0	4.57938	5.16366	3.85481	5.98643	19.1505	6.71141	3.91612	12.5904	12.247	17.607	10.7363	11.7902	11.9235	23.9844	10.6237	8.374	10.5794	3.54374	8.41111	10.5022	25.9899	13.5988	4.41909	0	16.395	8.55287	12.8729	0	55.8177	0	13.2225	7.43825	0	12.9123	10.9112	7.04229	3.94303
	MMlncRNA_003236	chr1	145087439	145088239	+	0	9.46176	4.2676	15.9294	3.09224	10.3221	3.46672	8.09136	7.43256	1.80745	0	5.91549	9.74418	2.4636	23.0081	10.9752	5.76736	16.3941	4.88131	2.17234	3.09991	8.26147	0	2.28265	44.364	20.3249	22.0896	0	0	0	0	10.928	0	16.9075	10.2612	2.50493	0	0
	MMlncRNA_003237	chr1	145139046	145139512	+	127.619	0	25.6193	13.6611	26.5191	14.7538	41.623	9.25222	6.37417	9.30045	41.5982	10.1463	25.0699	8.45113	42.4992	43.9242	9.8922	56.2384	25.1173	11.178	15.9509	56.6804	27.5387	19.576	0	5.81023	22.7329	45.6202	0	21.9791	41.9359	28.1155	13.1802	6.44439	3.52	197.637	6.23929	6.98685
	MMlncRNA_003256	chr1	145477747	145478093	+	92.4818	49.1425	0	0	28.552	83.395	8.00244	0	25.7355	0	0	17.0688	11.2465	11.3737	40.8545	25.3346	19.9697	25.2289	67.6069	45.1309	71.557	38.1409	0	26.3458	0	46.9172	40.7925	27.2874	0	59.16	0	37.8385	70.9528	43.365	71.0594	34.6936	25.1909	47.0153
	MMlncRNA_003260	chr1	145706590	145708373	+	7.70929	7.43443	2.87417	0	8.33033	8.49666	3.11306	0	16.6858	16.2306	16.3338	4.648	8.7501	8.84906	14.3037	26.2813	6.47373	24.536	19.725	12.6797	8.35099	7.41865	1.80221	2.04977	0	7.60476	3.96721	11.942	0	0	10.9776	0	0	1.68696	7.37148	10.1222	11.4329	1.82896
	MMlncRNA_003263	chr1	145830245	145831637	+	3.29107	2.72034	4.90789	0	1.77809	9.89234	11.9606	3.10178	2.13693	4.15727	13.9457	0.850378	2.80154	0	0	2.10364	0	0	2.80684	2.49827	7.13001	2.37525	0	11.8131	0	1.94787	5.08076	3.39868	0	7.36846	0	18.8513	0	7.56164	8.26051	5.76151	6.27512	2.34233
	MMlncRNA_003322	chr1	148565112	148565466	+	0	16.0117	4.81457	0	0	15.5268	0	24.3424	0	12.2347	0	20.021	10.9931	16.6761	39.9338	57.7819	13.0131	0	11.0139	19.6062	20.9833	0	0	5.15042	0	15.2866	0	6.66811	0	0	0	0	17.3385	0	23.1527	5.65196	8.20774	36.7646
	MMlncRNA_003326	chr1	148579783	148580163	+	0	0	0	0	19.503	0	0	5.67032	7.81297	11.3998	0	15.5456	10.2429	0	22.3252	0	0	22.9775	0	0	0	0	8.43869	0	0	0	0	0	0	0	0	0	0	0	0	15.7988	22.9429	0
	MMlncRNA_003344	chr1	149223065	149224012	+	67.7029	1.99865	1.80292	13.4593	7.83824	0	0	2.27889	12.5601	3.05437	0	2.49911	8.23322	6.24475	7.47706	3.09111	2.43653	0	6.1866	0	0	13.9608	6.78299	1.92869	0	14.3111	7.46572	2.49702	0	0	0	0	0	15.8731	1.73401	12.699	3.07357	10.3255
	MMlncRNA_003345	chr1	149224340	149226246	+	187.513	13.9098	84.2487	76.9447	116.895	37.5753	27.6665	28.3219	37.4629	7.59187	30.5606	15.5293	40.9286	21.7305	74.3393	35.3427	18.1685	43.6115	44.0816	19.1615	28.6453	50.3161	43.8351	31.6398	37.2686	27.0342	64.9483	147.716	0	69.9714	0	29.8356	41.9596	46.5554	22.4121	371.408	13.7513	369.574
	MMlncRNA_003348	chr1	149253467	149253894	+	0	8.85382	0	29.8118	0	16.0982	19.4639	5.04765	0	3.38264	0	13.8385	0	46.1061	3.31227	0	0	0	0	0	5.80147	7.73065	7.51201	0	0	0	16.5362	16.5924	0	0	0	10.2258	0	0	7.6815	18.7518	6.80782	15.247
	MMlncRNA_003349	chr1	149257976	149258871	+	10.2332	6.34392	5.72268	0	0	6.1518	21.6941	4.8223	0	11.3107	0	17.1869	0	8.80955	7.911	6.541	5.15587	0	0	1.94202	24.9411	11.0783	10.765	4.08125	0	3.02832	3.9495	13.2097	0	22.9113	21.8572	9.76931	0	0	1.83464	11.1967	0	3.64159
	MMlncRNA_003352	chr1	149294136	149294910	+	23.6617	12.224	2.20538	8.23189	9.58794	12.4465	0	13.938	7.68191	24.2852	12.5331	27.5127	10.0711	28.0087	23.78	15.1245	8.94127	11.296	0	0	41.6508	4.26932	0	0	91.7047	7.00226	36.5291	3.05442	0	39.7326	0	28.2365	7.94213	1.94163	19.0898	23.3007	37.5967	8.42029
	MMlncRNA_003353	chr1	149295023	149297247	+	12.3626	4.25779	6.14534	2.86729	13.3585	29.1084	4.99208	9.70963	4.01358	17.5685	21.8274	9.05069	5.26186	14.1903	22.9373	6.5851	5.19062	19.6729	1.75727	3.12818	24.5513	10.4095	0	4.10876	31.9421	6.09748	15.9045	9.57511	0	9.2263	0	9.83518	8.29908	3.3815	3.69402	8.11596	20.9528	4.39936
	MMlncRNA_003356	chr1	149304484	149308941	+	7.19856	4.67517	5.75092	5.72429	15.5569	16.3827	7.47469	11.6306	4.00638	13.6398	13.0729	11.6916	8.75403	14.6075	26.7121	13.1466	7.77196	16.692	1.31559	1.9516	26.1782	8.16418	2.16362	4.10139	7.97119	5.47788	7.93798	7.43394	0	9.20974	4.39301	4.90876	6.90349	0	7.00605	14.4025	26.7976	3.65956
	MMlncRNA_003357	chr1	149309051	149309954	+	20.2852	10.4796	7.56271	0	27.3992	48.7789	6.14347	11.9491	3.29285	14.4136	0	11.7933	25.9019	6.54869	36.0686	12.9662	7.66536	29.0523	0	5.7745	38.454	0	3.55657	8.09026	0	3.00152	15.6582	5.23712	0	0	0	4.84143	0	1.66456	12.7289	8.87808	25.7854	0
	MMlncRNA_003358	chr1	149310064	149311118	+	4.34546	0	4.86021	0	4.69551	13.0616	2.63208	4.09553	0	6.86147	18.4136	8.98257	3.6991	9.35232	20.1562	8.3328	4.37882	8.29805	1.85305	1.64933	30.5965	3.13623	0	1.73308	0	7.71576	6.70853	6.73132	0	0	0	8.29697	17.5028	0	3.11629	5.70554	27.6185	9.27828
	MMlncRNA_003359	chr1	149311423	149311697	+	16.6707	0	6.21517	0	9.00685	25.0546	0	7.85597	10.8245	26.3231	0	12.9226	0	7.17578	15.4653	10.6559	0	15.9172	0	0	63.2043	24.0634	0	6.64872	0	0	12.8682	0	0	0	0	15.9151	0	0	0	7.29617	31.7863	0
	MMlncRNA_003360	chr1	149311951	149314667	+	11.8113	9.76299	4.40346	0	8.20462	19.2728	3.06608	5.56597	3.28679	16.5185	7.14993	8.71974	7.18172	10.1681	15.6531	10.7853	4.2507	4.83315	0.719531	1.28086	31.0721	7.3067	0	3.36474	26.1579	1.99733	9.11714	4.35624	0	0	7.20797	6.44336	6.79627	1.6615	5.44518	14.0311	24.6655	3.60272
	MMlncRNA_003361	chr1	149315620	149317592	+	2.3236	1.92065	1.73256	0	10.0431	21.6513	7.03712	5.47489	3.01748	17.611	0	6.00393	11.8679	9.00155	32.3337	7.42617	2.34144	0	0	3.52772	23.9116	6.708	1.62957	2.78013	0	1.37525	1.79359	4.79915	0	5.20236	0	0	3.11969	0	7.49851	13.2204	14.7681	8.26878
	MMlncRNA_003373	chr1	149661511	149661984	+	0	3.9973	3.60585	0	0	26.1646	0	4.55779	0	12.2175	0	9.99642	0	8.32633	23.9266	6.18221	14.6192	18.4693	0	0	10.4769	20.9413	0	3.85738	0	5.72442	0	19.9762	0	21.6546	0	0	0	0	3.46802	0	43.03	6.88367
	MMlncRNA_003376	chr1	149663939	149664418	+	0	3.94733	3.56078	0	5.16017	14.3542	40.4957	13.5025	24.8062	12.0648	0	29.6144	16.2606	16.4445	29.5344	6.10493	0	27.3576	0	0	10.3459	0	6.69821	15.2367	0	22.6115	0	0	0	0	40.8001	0	12.8232	12.5397	17.1233	20.9005	54.6328	0
	MMlncRNA_003377	chr1	149665211	149665562	+	0	5.38272	0	0	7.0366	15.6591	15.7775	12.275	0	4.11298	27.5943	20.1916	0	16.8182	4.02742	0	6.56201	24.8706	0	0	28.2162	9.39977	0	5.19431	0	15.4169	20.1065	20.1748	0	58.3197	0	24.8673	0	0	9.34	5.70013	8.27769	9.26949
	MMlncRNA_003378	chr1	149667137	149667961	+	16.6707	2.29663	6.21517	15.466	6.00457	15.0328	13.4635	5.23731	10.8245	17.5487	11.7736	21.5377	4.73036	14.3516	12.0286	17.7598	8.39937	10.6114	4.73931	2.10915	33.107	24.0634	0	2.21624	0	13.1558	0	5.73862	0	0	0	5.30503	0	0	3.98507	7.29617	24.7227	11.8649
	MMlncRNA_003380	chr1	149700547	149701178	+	0	8.99391	0	0	3.91912	8.72154	13.1812	3.41834	0	4.58155	0	7.49732	0	9.36712	8.97247	0	7.30958	13.852	0	0	23.573	0	0	0	0	4.29332	0	14.9821	0	0	0	0	19.4783	0	10.4041	12.699	46.1036	0
	MMlncRNA_003388	chr1	149865308	149870011	+	24.3647	5.23625	6.17686	31.1933	10.531	9.08123	2.36126	17.4521	2.53124	3.69329	8.25951	25.4341	102.873	2.51702	25.9179	10.5902	1.4731	0.930531	67.7422	4.80881	29.5599	22.5083	0	33.4274	22.663	6.92188	5.266	32.7097	0	17.4562	0	20.469	9.15945	45.1046	11.8815	6.39811	3.71652	15.9536
	MMlncRNA_003389	chr1	149870116	149870906	+	0	0	6.48232	16.1308	6.26266	3.48421	0	8.19365	0	3.66061	0	13.4781	49.3369	2.49474	5.37668	3.70464	0	5.53378	34.6012	15.3987	12.5564	4.18296	0	9.24601	0	0	4.47377	11.9706	0	103.81	0	5.53306	0	26.633	0	5.07319	3.68363	8.24997
	MMlncRNA_003391	chr1	149909380	149910321	+	0	0	0	0	7.88816	2.9257	0	2.29341	0	0	0	0	0	0	7.52469	0	2.45205	4.64673	20.7534	0	0	3.51244	0	0	0	2.88044	7.51327	0	0	10.8962	20.7899	0	0	38.338	6.98022	4.25997	0	6.92752
	MMlncRNA_003404	chr1	150241423	150242898	+	18.636	6.41842	13.8957	0	15.1029	36.4107	18.8133	10.2458	6.05028	16.6749	0	7.22303	10.576	5.3478	45.142	11.9121	17.2142	23.7248	2.649	12.9678	18.5049	20.1751	23.9611	9.91002	0	1.83833	7.19258	4.81134	0	13.9082	13.2683	14.8261	12.5105	58.1109	21.1606	57.094	15.7927	15.4743
	MMlncRNA_003409	chr1	150463467	150463822	+	12.8777	26.6112	0	17.9206	20.8726	11.6124	15.6003	18.2056	25.0849	24.4006	0	16.6373	0	16.6293	31.8573	41.1569	32.4414	0	49.4233	48.8778	20.9244	37.1766	27.0939	20.5438	0	15.2437	69.5822	13.2988	0	28.8322	0	24.5879	17.2898	50.7224	27.7052	28.1804	24.5541	18.3307
	MMlncRNA_003410	chr1	150468522	150468726	+	22.3632	0	8.33743	31.1206	60.4118	0	0	0	0	0	0	17.3353	19.0368	0	13.8307	0	11.2675	0	38.1457	8.48804	0	0	0	8.91902	0	0	0	34.6416	0	0	0	0	0	0	32.0749	39.1502	0	47.7492
	MMlncRNA_003412	chr1	150470568	150470918	+	13.0611	10.7961	24.3472	18.1758	21.1699	11.7778	7.91124	6.15496	0	4.1247	0	6.74972	11.1184	28.1103	24.2333	33.3945	26.3228	0	16.7091	44.6166	35.3708	18.8531	9.15994	10.4182	101.241	7.73042	0	6.7441	0	0	0	12.4691	17.536	30.0096	0	5.71637	0	9.2959
	MMlncRNA_003424	chr1	150849320	150850485	+	149.408	6.49989	5.86337	10.9429	19.1183	15.3637	26.1967	12.9698	35.7413	3.72497	8.33034	10.1593	10.0409	8.46201	14.5899	47.7504	25.7528	7.50809	35.2095	14.9232	10.6476	34.052	35.8463	6.27238	0	4.65416	33.3845	8.12068	0	26.4089	0	3.75356	10.5577	27.1013	28.1962	204.775	14.9936	8.39501
	MMlncRNA_003425	chr1	150850628	150851289	+	13.8503	8.58633	7.7455	0	18.7076	8.3263	12.5839	0	8.99317	0	14.6725	5.36817	5.89508	0	12.8488	8.85308	0	0	20.6718	18.3993	0	0	14.5701	0	0	16.395	0	7.1516	0	0	29.5832	0	9.29781	25.0037	4.96629	39.4015	4.40143	0
	MMlncRNA_003437	chr1	150980023	150980750	+	18.892	5.20527	35.2165	0	6.80463	11.3572	0	5.93514	16.3557	3.97739	0	0	5.36064	5.42126	15.5786	32.2019	12.6914	0	29.5393	11.9509	3.41075	31.8146	0	15.0692	0	3.72717	43.7483	55.2775	0	14.0993	53.8024	0	25.3646	8.26794	4.51605	30.3172	8.0048	31.3737
	MMlncRNA_003442	chr1	151033122	151034842	+	2.66383	3.30282	9.93128	7.41397	56.1293	19.2168	6.45403	5.02125	13.8373	0.841238	0	4.12984	2.2676	0	19.7697	1.70271	2.68429	2.54342	14.7673	16.1771	2.88556	11.5353	9.3409	11.6865	0	9.45977	8.22487	6.87734	0	47.713	0	10.1723	7.15299	48.9639	35.3411	6.99516	6.77222	30.3346
	MMlncRNA_003443	chr1	151034962	151035829	+	5.28163	10.9143	5.90728	0	42.8033	1.58756	0	0	13.7177	0	0	5.45888	0	0	13.0659	6.752	7.98328	0	6.75679	10.0233	2.86063	26.6832	3.70408	8.4258	0	3.12601	4.0769	0	0	11.8252	0	5.04223	0	27.7376	26.5136	11.5579	6.71371	3.75906
	MMlncRNA_003444	chr1	151036247	151038300	+	0	2.76736	0	21.742	33.7647	3.35444	0	1.0518	4.34772	0.704854	33.1024	2.88358	0	0.96073	4.83133	1.42666	3.37365	6.39321	10.4696	11.8601	0	1.61087	0	6.23115	0	3.96306	6.89143	9.21978	0	0	0	6.39239	8.99	28.5715	12.0047	1.9537	0	7.9427
	MMlncRNA_003447	chr1	151051470	151051734	+	0	0	12.8994	48.1488	37.3869	15.6	10.4787	0	22.466	38.243	73.307	31.2907	44.1798	7.44657	48.1466	77.406	17.4327	33.0356	88.5267	26.2649	28.1097	0	0	6.89962	134.096	10.2392	0	0	0	0	0	0	0	45.4269	12.4063	75.715	21.9906	0
	MMlncRNA_003449	chr1	151058185	151059351	+	3.92841	0	4.39376	5.46677	16.9795	10.6273	4.75895	14.8099	0	17.3683	8.3232	17.256	13.3763	33.819	18.2217	90.397	3.95857	22.505	51.9314	8.94626	27.6601	5.67047	8.26514	3.1335	0	9.30035	0	16.2274	0	8.79542	33.5631	3.75035	0	15.4732	4.22581	24.0705	12.4839	19.5716
	MMlncRNA_003451	chr1	151080450	151082545	+	2.18724	0	1.63089	3.04376	5.9086	0.657444	2.64966	3.09216	1.4202	3.45365	0	3.39096	1.8619	5.64887	2.70544	16.7769	1.10202	2.08837	4.66356	0	4.7386	0	0	1.74466	0	1.29455	0	4.51752	0	9.79414	0	2.0881	0	2.15377	2.35283	1.91455	2.78029	3.11342
	MMlncRNA_003454	chr1	151119416	151120124	+	6.46609	0	0	0	0	0	0	0	0	0	0	0	0	0	0	4.1331	0	12.3476	0	0	0	0	4.53475	2.57884	0	0	19.9647	0	0	14.4771	0	0	0	6.36713	0	28.2997	0	0
	MMlncRNA_003457	chr1	151163190	151163816	+	7.31173	0	0	0	0	2.19777	13.2863	0	4.74759	0	0	1.88928	0	0	2.26101	9.34727	0	0	0	0	3.96017	0	0	2.91611	0	0	0	0	0	0	0	0	0	4.79989	0	41.601	0	10.4079
	MMlncRNA_003466	chr1	151267207	151268161	+	4.80048	11.904	8.94855	20.041	0	10.1005	17.4462	4.52438	18.702	9.09594	20.3417	11.1635	4.08644	6.19897	11.8756	6.1369	16.9307	4.58348	6.14125	27.3306	7.80009	45.0402	10.0999	21.0601	0	14.2062	22.233	24.7872	0	0	0	4.58288	0	34.6648	55.0816	6.30297	12.2042	3.41661
	MMlncRNA_003475	chr1	151543107	151544409	+	10.5552	36.353	34.1048	0	34.2163	22.2088	23.4423	41.4504	18.2762	24.4443	14.9089	40.9102	26.9554	3.02892	62.0154	2.24894	28.3632	6.71868	28.5068	26.7083	3.81125	7.61793	12.3374	36.4838	27.2721	16.6593	27.1585	19.9839	0	39.387	15.03	33.589	28.343	131.653	58.0328	20.0183	8.94474	27.5453
	MMlncRNA_003476	chr1	151545158	151545973	+	5.61821	34.8294	25.1349	0	39.4602	21.9535	27.224	15.8852	21.8878	15.9681	11.9034	36.2922	19.1301	19.3465	52.1195	21.5468	19.8147	0	23.9579	34.1186	18.2576	12.1644	11.8204	47.0544	0	6.65043	4.33671	17.4057	0	62.8938	0	32.1813	15.0862	129.085	36.2612	9.83552	7.14154	63.9777
	MMlncRNA_003477	chr1	151546232	151546605	+	0	15.1983	31.9899	0	19.868	25.7915	51.9731	69.3174	0	19.3552	77.9132	28.5058	31.3038	5.27631	49.2766	7.83521	12.352	0	31.3631	18.6101	33.1956	8.84684	60.1764	43.9989	0	29.0201	28.3857	6.32936	0	27.4445	52.3638	23.4046	65.8305	104.609	101.092	32.189	15.5815	17.4485
	MMlncRNA_003478	chr1	151549112	151551193	+	2.20195	15.4708	36.1208	0	22.6036	16.5466	26.6748	63.2968	10.0083	13.2121	32.6572	26.1722	20.6186	8.53029	46.3018	5.62991	22.1885	8.40964	15.0238	20.8939	22.6597	30.1948	38.6064	55.3262	0	14.3358	10.1981	18.1916	0	49.3	28.2191	73.5749	26.6073	117.086	57.6371	15.4194	19.5929	28.2092
	MMlncRNA_003495	chr1	152192676	152193177	+	0	0	0	0	0	0	0	0	0	0	0	0	0	3.93096	0	5.83739	0	8.71956	0	0	0	0	0	0	0	0	0	0	0	0	39.0121	0	12.2613	29.9754	6.54917	7.99381	0	0
	MMlncRNA_003538	chr1	157111928	157113128	+	15.2688	1.57762	0	0	0	0	0	0	0	0	8.08758	0	0	0	1.18039	4.87988	0	0	3.25556	4.3465	2.06747	11.0199	2.67705	1.5224	0	0	0	0	0	8.54643	0	0	0	8.77049	1.36873	30.0716	0	0
	MMlncRNA_003540	chr1	157143606	157145089	+	0	3.83029	0	0	23.3668	0	1.87119	0	0	0.975587	0	0	0	1.32974	0	0	1.55649	0	0	1.17254	0	2.2296	0	0	0	0	0	0	0	0	0	0	4.14768	0	0	0	0	4.39739
	MMlncRNA_003541	chr1	157148717	157150090	+	0	2.75796	0	9.28634	111.766	0	2.02099	0	0	0	0	0.862137	0	0	0	0	5.04329	0	0	0	0	4.81619	0	0	0	0	0	1.72284	0	0	0	0	0	1.09517	0	0	2.12063	2.37472
	MMlncRNA_003542	chr1	157150161	157151239	+	0	1.75599	0	5.91262	20.6598	0	5.14707	0	0	0	0	0	0	0	0	0	2.14071	0	0	0	0	3.06647	0	0	0	0	0	0	0	0	0	0	0	0	0	0	0	0
	MMlncRNA_003543	chr1	157151806	157152136	+	0	5.72422	0	38.5481	22.4491	0	0	0	0	0	0	0	0	0	0	0	0	0	0	5.25694	0	0	0	0	0	0	0	7.1516	0	0	0	0	0	0	0	0	0	9.85759
	MMlncRNA_003544	chr1	157152388	157152643	+	0	14.8025	0	0	29.026	0	0	0	0	0	0	0	15.2443	0	0	0	9.02277	0	0	0	0	12.9247	0	0	0	10.5991	0	0	0	0	0	0	0	0	0	0	0	0
	MMlncRNA_003545	chr1	157153557	157154254	+	0	5.42899	0	0	39.034	0	0	3.09512	0	0	0	0	0	2.82713	0	0	0	0	0	2.49291	0	0	0	0	0	0	0	0	0	0	0	0	0	0	0	0	0	4.67459
	MMlncRNA_003553	chr1	157743932	157748456	+	21.2759	0	6.79892	1.40988	2.18951	0	5.52301	9.5487	0	0	4.29312	0.785354	0.862441	20.4966	40.4148	3.23798	4.59413	0.967341	8.2087	0	2.74368	89.9387	52.5791	43.2351	0	2.99821	55.5252	26.1567	0	6.80503	4.32797	4.83608	47.6089	40.2379	0.36328	109.967	1.28784	16.5847
	MMlncRNA_003554	chr1	157748841	157749969	+	0	0	3.02776	0	0	0	0	7.65418	0	0	0	1.04923	0	1.74787	2.51134	0	0	0	3.46318	0	2.19932	26.376	8.54333	8.09743	0	0	0	4.19341	0	0	17.3464	0	10.9037	14.6611	1.45601	10.6631	0	8.67014
	MMlncRNA_003555	chr1	157752096	157753358	+	3.62981	0	1.35326	0	0	0	0	0	0	0	0	0	0	3.12485	3.36734	0	0	0	1.54787	0	1.96598	2.61973	7.63691	8.68598	0	2.14836	0	7.497	0	0	15.506	0	4.87344	8.33995	0	9.53181	0	2.58342
	MMlncRNA_003556	chr1	157756873	157757729	+	0	0	0	0	0	1.60794	0	5.04176	0	0	0	0	4.55373	0	3.3084	0	0	0	2.28117	0	2.89735	3.86082	0	4.26698	0	0	0	5.52434	0	0	0	0	0	0	0	0	0	0
	MMlncRNA_003557	chr1	157758399	157759805	+	0	0	0	0	0	0	0	4.60638	0	0	20.7104	0.841916	0	5.61006	3.02271	2.08271	0	0	4.16837	0	10.5886	14.1097	2.2851	5.19801	0	0	2.5151	5.04729	0	0	0	0	0	6.41691	0	2.85209	0	0
	MMlncRNA_003558	chr1	157762923	157764039	+	4.10426	0	0	0	0	0	0	0	0	0	0	2.121	3.49377	1.76664	0	0	0	0	1.75019	0	8.89177	2.96215	0	6.54753	31.8134	0	0	8.47692	0	0	0	0	0	0	0	0	0	0
	MMlncRNA_003560	chr1	157776405	157780891	+	55.908	1.84851	7.50369	0	6.04118	0	5.41824	8.4308	5.80827	0.70623	4.73814	2.31137	0	1.92521	5.5323	20.0123	6.76047	6.40569	3.81457	4.24402	2.42247	56.4903	10.9785	10.7028	0	1.3236	12.0835	15.0114	0	5.00696	0	4.26991	12.0101	9.54242	0.801874	116.472	4.26402	1.59164
	MMlncRNA_003561	chr1	157781756	157788581	+	22.1634	0.832721	4.00626	0	0.72572	0.807503	5.28846	16.7742	0.436088	1.69677	27.0364	1.73539	0	2.02364	9.1381	3.00507	3.38387	3.84754	3.1504	1.7844	19.2793	23.2667	4.23912	24.1072	5.20591	6.75761	0	19.4202	0	9.0222	8.60712	3.20587	2.70516	10.361	0.722461	12.0516	1.70744	5.73606
	MMlncRNA_003569	chr1	158143832	158145004	+	11.725	1.61528	14.571	0	2.11158	0	11.8365	1.84177	0	9.87397	24.8419	4.03948	39.9237	48.7868	0	17.4873	1.96916	0	6.66655	0	0	11.2829	0	6.23495	0	9.25278	0	22.1986	0	0	33.3914	0	0	8.97985	0	126.579	2.48401	0
	MMlncRNA_003587	chr1	159047067	159049656	+	77.8826	16.0941	83.8089	59.1171	284.985	20.2178	24.6593	43.3747	28.733	7.82579	18.7513	34.7598	99.4471	42.6668	32.294	18.1027	23.1875	55.7715	155.491	1.34367	15.3392	122.64	85.6543	146.131	54.8812	36.6673	286.926	115.16	0	39.6303	83.1755	16.8983	16.6355	339.299	66.6422	60.4258	8.99999	222.983
	MMlncRNA_003592	chr1	159016290	159016648	+	89.3905	58.0554	76.1748	0	27.5976	23.0307	30.9398	84.2493	24.8753	80.6557	81.1686	194.68	54.353	115.432	205.342	187.739	57.9066	73.1569	65.347	53.3162	82.9981	138.247	89.5582	162.977	494.924	15.1163	39.429	65.9381	0	57.1825	54.5517	109.721	0	259.876	100.737	78.2458	56.814	90.8875
	MMlncRNA_003593	chr1	159020494	159020942	+	20.4207	37.9788	175.105	14.2087	60.6809	58.3119	6.18451	38.4925	6.62971	41.9176	108.165	113.445	17.3833	79.1094	101.035	137.055	77.1657	38.9953	69.6647	27.1277	38.7109	147.382	50.1247	52.9381	0	12.0863	63.0513	31.6327	0	45.7205	43.6171	19.4951	95.9601	201.082	80.5445	80.4366	64.8942	138.072
	MMlncRNA_003594	chr1	159023867	159024554	+	193.24	63.3409	69.5594	9.27285	64.8022	42.0612	56.5056	65.9422	17.3066	73.6511	70.59	130.854	62.3954	117.597	210.175	212.963	67.1462	50.8979	68.1965	63.2285	50.5267	182.749	102.81	85.0418	516.505	43.3825	591.506	34.4067	0	253.623	85.3956	139.951	71.5715	408.999	140.969	93.3231	46.5861	113.821
	MMlncRNA_003596	chr1	159037704	159039384	+	16.3633	7.88996	33.5531	0	20.6284	2.45926	33.038	10.2815	33.6455	5.16753	28.8911	2.11406	13.9294	17.6086	43.0102	31.3781	13.7408	28.6433	23.2596	4.14051	7.38557	114.162	59.2917	68.5242	0	4.84243	96.8368	28.1639	0	12.2121	23.3005	23.4324	36.616	79.6693	7.82316	47.7441	3.46668	15.5282
	MMlncRNA_003597	chr1	159049728	159050804	+	4.25669	7.03702	6.3479	0	6.8994	1.27948	2.57832	2.00594	5.52784	0	18.0375	4.39954	10.8706	1.83226	3.94889	2.72086	2.14469	0	32.6735	1.61564	0	15.3608	5.97055	6.79071	0	12.5969	9.85725	4.39588	0	19.0608	36.3678	0	5.71509	79.6394	16.7895	5.58899	0	0
	MMlncRNA_003618	chr1	159830535	159832124	+	28.8331	0	1.07495	0	3.11558	4.33334	0	31.251	0	6.37383	6.10892	26.0756	14.7266	11.1698	4.45802	5.529	8.71633	2.75297	0	0	84.3292	52.0239	2.0221	22.9987	0	6.82611	0	59.5517	0	6.45551	0	5.50522	19.3558	63.4084	11.3725	46.6909	14.6604	22.5733
	MMlncRNA_003621	chr1	160006704	160009470	+	0	8.90182	0	0	3.58061	2.49007	1.00356	0	0	1.56968	0	2.56865	2.82078	0	4.09874	4.23617	8.34777	1.58194	6.35876	1.25771	1.79474	5.97889	0	4.62551	0	0.980621	3.83674	3.42202	0	0	21.2332	0	0	7.61356	0.594088	26.83	0	2.35841
	MMlncRNA_003629	chr1	160174497	160175075	+	205.865	19.6344	94.4621	0	51.3344	7.13991	57.5512	33.5812	51.4117	7.5014	0	12.2754	26.9606	17.0409	26.9329	30.3665	11.968	30.2399	77.6584	18.0316	4.28848	62.86	66.635	50.5257	122.748	23.4316	24.4473	69.5027	0	17.7276	67.6479	0	127.568	114.352	19.8737	24.2576	0	28.1767
	MMlncRNA_003639	chr1	160643482	160644949	+	184.253	25.8136	4.65715	21.7293	146.791	26.2834	30.2654	14.7166	20.2775	18.7382	0	31.4703	122.287	76.6215	211.489	297.428	14.1611	53.6716	45.2785	84.1576	79.4975	31.5545	109.507	310.13	121.034	72.0856	149.457	29.0254	452.638	69.92	13.3406	32.7951	4.19288	375.166	27.9946	1589.58	5.95453	142.25
	MMlncRNA_003640	chr1	160651286	160653225	+	0	17.5799	2.64305	0	19.1512	7.81342	2.86273	6.68163	1.5344	10.4478	5.00679	14.6546	12.0697	26.4468	57.7291	125.371	4.76253	9.02519	20.1543	24.2172	40.9572	1.70553	29.8312	94.2474	54.9519	33.5676	10.9446	7.32117	0	37.036	10.0949	6.76802	0	158.233	8.47341	89.9798	4.5058	33.6377
	MMlncRNA_003643	chr1	160709610	160710027	+	800.635	231.174	318.937	91.5749	195.543	204.393	312.229	160.22	384.555	245.913	1022.44	252.218	289.423	410.719	1180.25	1261.88	138.148	366.514	472.372	258.093	1087.07	870.716	730.714	695.491	425.067	597.203	423.296	543.658	1589.65	368.335	468.518	638.698	765.713	737.983	558.434	1929.64	104.56	663.5
	MMlncRNA_003644	chr1	160710587	160712042	+	610.841	256.359	259.428	52.5801	176.92	107.893	253.654	120.187	200.357	185.943	553.705	240.007	273.393	401.174	612.433	1125.05	153.883	309.652	338.359	194.799	820.286	584.025	344.479	625.373	244.063	434.215	235.755	360.93	0	267.886	416.968	586.159	765.167	368.957	459.508	1597.16	110.066	645.401
	MMlncRNA_003645	chr1	160712179	160717031	+	274.897	186.622	184.547	56.5275	228.141	121.53	208.278	84.1364	207.323	161.394	654.484	218.218	261.349	366.367	582.776	762.029	145.643	241.726	303.739	206.884	682.538	304.759	276.265	440.428	395.409	317.017	121.774	275.594	0	243.229	310.73	468.959	351.324	197.204	327.887	654.896	72.6486	525.769
	MMlncRNA_003648	chr1	160739541	160739968	+	0	4.42691	7.98679	0	0	0	0	0	0	0	0	11.0708	9.1181	0	3.31227	34.2333	0	0	9.13535	12.1966	11.6029	7.73065	0	21.3598	0	0	33.0724	16.5924	0	0	0	10.2258	28.7624	31.6423	7.6815	4.68796	0	15.247
	MMlncRNA_003649	chr1	160743108	160744313	+	26.6096	7.85538	32.5962	0	0	3.42787	9.2101	0	39.4924	6.00237	8.05405	0	0	1.63627	2.351	14.5789	3.83056	7.25907	8.10516	8.65696	0	0	47.9872	4.54826	58.9313	6.74969	23.4743	1.96284	0	8.511	0	3.62907	5.10377	8.73413	2.7261	0	0	5.41105
	MMlncRNA_003653	chr1	160785587	160786032	+	0	70.1747	29.5413	31.5048	79.5049	27.2198	75.4205	16.0029	7.34997	3.57474	0	55.5727	38.5437	63.3418	31.5034	94.0612	11.4066	64.8477	38.6166	25.7785	42.9165	32.6787	0	27.0874	175.484	60.2973	17.4753	29.2244	0	50.6877	0	43.2262	0	11.1464	4.05887	4.95419	14.3889	16.1129
	MMlncRNA_003654	chr1	160789686	160790602	+	4.99941	45.4567	7.4555	41.743	59.4236	13.5246	27.2537	28.2712	25.9694	26.8398	10.5923	55.5472	38.302	71.0144	17.0056	127.824	35.2645	38.1873	34.1106	32.2583	62.2788	25.2574	21.0369	31.9023	116.256	29.5897	15.4362	23.2329	0	111.933	0	14.3184	6.71227	4.9229	1.79263	4.37611	57.1946	28.4655
	MMlncRNA_003655	chr1	160791103	160792165	+	0	48.1255	16.0788	66.0178	93.2035	27.223	33.9596	26.4206	19.6022	27.2393	27.4125	75.7772	40.3838	53.8352	32.0072	148.862	36.9399	41.178	62.5295	39.2861	39.7098	21.7884	3.02459	27.5206	167.148	53.6039	6.65805	44.5377	0	57.9356	18.4234	8.23453	11.5807	16.987	4.63925	7.55013	41.1159	39.9033
	MMlncRNA_003656	chr1	160796680	160797027	+	0	185.116	19.6457	91.6626	71.1748	11.8793	55.8561	37.2481	59.8769	16.641	27.9114	119.138	56.0711	107.74	20.3685	421.03	59.7369	37.7346	56.1772	105.003	99.8919	38.0313	36.9556	36.7781	102.114	38.9853	50.8441	102.034	0	176.97	112.552	25.1532	0	30.2683	18.8947	0	58.6099	140.641
	MMlncRNA_003657	chr1	160808251	160809969	+	0	20.9422	1.98857	0	15.8497	3.20652	4.84615	0	5.19501	0.842217	11.301	8.9584	2.27024	9.18366	9.07165	75.0065	24.1867	28.0101	11.3727	28.3428	11.5557	9.62397	1.87035	0	41.3445	17.3631	30.8792	9.63947	0	47.7685	11.3927	0	0	19.2582	1.91255	0	3.39005	7.59246
	MMlncRNA_003660	chr1	160822284	160827463	+	0	6.21819	0.329956	2.46321	4.78163	0.266024	1.07214	1.66826	2.8733	1.11797	5.62539	1.14341	0	3.42858	3.28413	59.3994	6.68869	6.76018	3.39666	15.7881	1.9174	9.58123	1.86205	1.05892	20.5804	2.09527	7.51472	2.74191	0	17.8337	0	1.68983	1.18825	0.871486	0.634688	0.77469	0	3.14948
	MMlncRNA_003661	chr1	160828066	160829491	+	0	6.64347	0	4.47386	3.47389	1.93268	5.84189	0	10.4374	1.01527	6.81149	0.830699	0	4.15149	0	43.1541	1.6198	12.2783	4.11283	12.2023	0	2.32028	0	1.28219	24.9197	5.70837	4.96319	1.66001	0	28.7918	0	0	0	2.11047	0	0	0	0
	MMlncRNA_003662	chr1	160829940	160830489	+	0	10.3348	0	0	0	0	0	0	5.41225	0	0	0	0	7.17578	7.73264	85.2471	16.7987	15.9172	0	3.16372	0	18.0476	0	0	0	0	6.43409	0	0	0	0	0	0	0	2.9888	0	0	0
	MMlncRNA_003663	chr1	160835568	160836926	+	0	5.5768	0	0	1.82258	1.01398	0	0	4.38078	0	7.1473	0	0	0	2.08631	45.2816	1.69965	3.22091	2.87706	7.68233	1.8271	4.86934	4.73163	0	26.1483	1.9966	10.4158	3.48371	0	7.5528	0	0	0	0	1.2096	0	0	0
	MMlncRNA_003664	chr1	160837233	160838646	+	0	4.01991	1.20875	0	0	0	0	0	0	2.04777	0	0	0	0	3.00775	43.5203	3.26708	0	0	6.15293	0	2.33997	2.27379	0	0	1.91894	2.50265	1.6741	0	7.25902	0	0	0	2.12838	0	0	0	0
	MMlncRNA_003665	chr1	160839168	160839631	+	0	4.08344	0	0	5.33811	0	0	0	0	0	0	2.55297	0	0	3.05528	18.9463	0	0	4.21329	0	0	0	0	0	0	0	7.62662	5.10168	0	0	0	0	0	0	3.54276	0	0	0
	MMlncRNA_003673	chr1	160985758	160986929	+	0	0	1.45834	0	0	0	0	0	0	0	0	0	0	1.68374	1.2096	2.50031	0	0	0	2.96937	0	0	0	0	0	0	0	2.01978	0	0	0	0	0	5.13572	0	1.71199	0	0
	MMlncRNA_003681	chr1	161112678	161113467	+	23.2124	4.79675	0	0	3.1353	1.74431	3.515	0	7.53605	0	0	8.99678	0	4.9958	0	22.256	5.84767	0	9.89856	8.81037	3.14307	4.18825	0	2.31443	0	0	0	8.98929	0	25.9855	0	5.54007	7.79133	5.7143	0	35.5573	0	4.1302
	MMlncRNA_003682	chr1	161132865	161133258	+	34.907	14.4268	0	32.3844	6.28651	6.99494	7.04783	16.4497	0	7.34909	0	39.085	9.90494	30.0509	32.3829	52.0624	17.5875	11.1097	49.6184	35.3309	75.6252	41.9888	8.16025	9.28121	0	6.88674	8.9816	90.121	0	104.206	49.7057	0	0	15.2768	29.2053	15.2775	0	24.8441
	MMlncRNA_003689	chr1	161285919	161286737	+	16.7929	34.7018	56.3464	31.1586	18.1457	16.8254	44.0769	26.3784	39.9806	17.6773	23.7196	49.1765	19.0601	28.9134	34.6191	71.5597	22.5624	5.34459	35.8052	50.9904	30.3178	76.7591	39.2569	33.4872	0	16.5652	8.64164	26.013	0	37.598	23.9122	42.7512	30.0618	40.4211	48.1712	56.3471	24.9038	59.7594
	MMlncRNA_003690	chr1	161310918	161311394	+	19.222	19.8608	0	13.3747	25.9631	11.5556	0	9.05825	0	15.1758	40.7261	44.701	8.18144	24.8219	23.7761	12.2867	14.5272	9.17656	24.5908	14.5916	57.2606	27.7461	6.74033	19.1656	0	5.68842	7.41877	29.7758	0	0	0	0	0	18.9279	13.7848	21.0319	18.3255	27.3615
	MMlncRNA_003691	chr1	161314721	161315001	+	32.6296	6.74277	6.08247	0	44.0727	9.80785	19.764	30.7529	21.1868	20.6088	69.133	25.2934	27.7761	7.02256	45.4052	20.8567	8.22003	46.7319	13.9143	18.577	44.182	11.7748	0	26.027	0	0	0	33.6965	0	0	0	0	0	10.7101	5.84997	21.4211	20.7384	34.8348
	MMlncRNA_003692	chr1	161318540	161319159	+	15.4099	12.7376	2.87256	10.7222	12.4885	4.63194	0	7.26182	5.00292	9.73291	0	11.9453	6.5589	13.2662	11.913	14.775	19.4103	7.35667	9.85697	8.77335	0	5.56087	5.4036	24.5835	0	4.5603	0	19.8923	0	0	0	7.35572	0	0	0	13.4887	0	0
	MMlncRNA_003693	chr1	161320182	161320677	+	0	19.1	6.89183	12.8623	19.9749	19.4476	22.3939	26.1338	6.00149	29.1889	0	16.7178	23.6041	23.871	14.2908	59.08	18.6276	0	31.5317	14.0326	45.0549	13.3416	0	7.37258	0	21.8821	7.13458	4.77254	0	20.6941	0	8.8239	0	12.1352	9.94259	16.181	17.6235	0
	MMlncRNA_003695	chr1	161345587	161346044	+	0	4.13694	0	13.9295	0	3.00874	0	0	0	6.32214	0	5.17282	17.0417	0	0	6.39818	5.04329	0	8.53697	0	5.42146	0	7.01996	3.99214	0	0	15.4531	0	0	0	0	0	13.4392	16.4276	0	8.76178	0	0
	MMlncRNA_003696	chr1	161346171	161347148	+	9.37516	0	0	0	5.0652	0	0	0	3.0437	1.48034	0	1.21122	3.99033	8.07092	5.79816	11.9851	4.72357	4.47568	7.99577	19.5711	0	10.1494	0	0	0	8.32324	0	4.84086	0	0	0	0	0	0	0	6.15474	0	3.33626
	MMlncRNA_003697	chr1	161356186	161356677	+	9.318	3.85105	3.47393	0	15.1029	5.60164	0	0	0	0	0	7.22303	0	0	17.2884	11.9121	0	0	15.894	7.07337	0	13.4501	0	0	0	5.51499	7.19258	9.62268	0	0	0	0	0	0	0	0	5.92225	0
	MMlncRNA_003701	chr1	161386911	161387957	+	17.5146	5.42899	4.89734	0	2.3657	1.31614	5.30439	6.19024	0	5.53112	0	3.3942	0	1.88476	4.06204	11.1953	2.20614	0	14.9377	9.97162	2.37156	0	0	0	33.9404	2.59157	0	2.26092	0	19.607	0	4.18018	0	7.18608	3.1401	0	8.34885	3.11639
	MMlncRNA_003703	chr1	161390515	161391006	+	18.636	3.85105	0	0	0	0	0	4.39104	0	0	0	7.22303	0	8.02171	2.8814	5.95603	4.69477	0	23.841	0	0	6.72504	0	7.43252	0	0	14.3852	4.81134	0	41.7246	0	0	0	6.11693	6.68228	0	0	0
	MMlncRNA_003710	chr1	161571573	161573074	+	15.2612	5.04585	12.5172	0	14.8415	0	11.0926	2.87669	15.8548	12.5306	0	0	0	42.0419	26.4276	44.8725	4.6135	5.82852	32.5394	4.63395	4.95944	0	4.28114	10.9558	23.6588	16.2586	0	26.7923	0	6.83373	0	0	0	1.00184	0	1.33585	3.87982	13.0341
	MMlncRNA_003716	chr1	161709975	161711027	+	13.0611	0	8.11573	0	0	0	7.91124	8.20662	0	2.7498	0	2.24991	0	1.87402	1.3463	2.78288	0	4.1569	1.85657	0	0	3.14218	12.2133	3.47274	33.747	0	0	0	0	0	0	0	11.6907	2.85805	0	34.2982	0	0
	MMlncRNA_003717	chr1	161713705	161714827	+	0	0	0	0	0	0	7.41811	0	0	1.2892	0	0	0	0	0	2.60941	0	0	0	0	0	0	0	0	0	0	0	0	0	0	0	0	0	5.35981	0	0	0	0
	MMlncRNA_003719	chr1	161729459	161730844	+	6.61538	1.36704	0	0	0	0	2.0035	0	0	1.04457	0	0	0	0	3.06851	2.11426	1.66654	0	2.82102	3.76634	0	0	2.31973	2.63838	0	0	0	0	0	0	0	0	0	0	4.74413	1.44765	0	0
	MMlncRNA_003720	chr1	161732055	161733764	+	42.8955	1.10802	2.99855	0	4.34541	1.6117	19.4866	0	0	4.23325	5.68022	2.0782	6.84657	17.31	4.97421	23.9913	1.35078	51.1955	1.14325	10.1757	1.45206	0	7.52079	11.7616	0	22.2148	2.06945	26.302	0	0	0	5.11889	0	8.7998	5.76786	68.0549	0	20.9892
	MMlncRNA_003723	chr1	161940146	161949963	+	4.2025	5.40355	3.30763	5.19839	1.76596	1.68426	5.37381	1.76035	6.06384	6.34082	15.8292	0.723921	10.7322	5.62778	6.78647	101.181	3.76423	26.3043	6.57098	49.0928	23.2673	6.0661	12.1165	6.89048	0	28.1895	36.4039	13.2608	0	17.7727	11.9683	4.90356	1.25385	10.5754	11.0505	10.0138	1.78066	13.9581
	MMlncRNA_003724	chr1	161950164	161952075	+	2.39773	0.990961	0.893919	0	0	1.44143	2.90465	1.12991	6.22749	6.05762	20.3205	0.619548	8.16432	2.06416	3.70725	68.9679	0	11.4467	3.06741	25.4819	19.4798	5.19151	13.4525	4.78138	18.5855	25.5443	20.3589	7.42839	0	5.36834	0	0	0	3.93506	4.29875	11.5434	1.52393	13.6521
	MMlncRNA_003725	chr1	161952514	161952947	+	0	8.73142	0	0	11.4142	0	6.39826	0	20.5765	10.0076	22.3806	0	17.9841	22.7343	0	114.784	10.6444	20.1715	9.00906	72.1679	22.885	7.62378	14.8163	25.2774	0	31.2601	57.0766	27.2717	0	23.6504	0	0	0	3.4672	7.5753	4.62315	6.71371	15.0362
	MMlncRNA_003726	chr1	161969186	161973435	+	0	0.445816	0	0	0	0	0	0.508328	2.10123	1.02196	2.28545	0	0.918246	0.464315	0	11.032	1.08698	3.0898	1.37998	7.77904	2.92121	0	0	2.15106	0	3.19221	13.3224	1.11397	0	2.41512	0	2.0596	1.44827	0.708125	0.773572	2.36053	0	3.83866
	MMlncRNA_003733	chr1	162286820	162287476	+	0	0	0	0	0	6.29225	8.45311	0	0	0	0	0	17.8198	0	10.7888	4.46023	0	6.66243	0	0	3.77934	0	0	0	0	4.12995	0	0	0	15.6229	29.8083	0	9.36857	43.5168	2.50204	3.05395	0	0
	MMlncRNA_003736	chr1	162342633	162343501	+	0	6.54103	0	0	0	0	6.3909	0	0	0	0	0	17.9634	9.08327	0	6.74423	0	20.1483	2.24967	6.00707	0	0	0	0	0	0	12.2166	0	0	0	0	0	7.08303	34.6321	3.78329	0	0	0
	MMlncRNA_003737	chr1	162343662	162344188	+	0	0	0	0	0	2.61481	5.26916	0	0	0	0	0	0	3.74448	0	0	0	16.6118	3.70961	9.9054	0	0	0	0	0	0	0	0	0	0	0	8.30484	0	34.2641	6.23848	0	0	0
	MMlncRNA_003738	chr1	162344299	162347147	+	0	1.99514	0	0	0	2.4184	0.974674	0	0	1.01634	3.40933	0	10.9584	1.38529	6.46875	2.05712	0	16.9005	0	4.2753	3.48617	0	3.38555	0	24.946	1.90479	0	0.830881	0	3.60276	0	0	0	20.5988	7.50085	2.81705	1.02273	2.29053
	MMlncRNA_003739	chr1	162365539	162366327	+	0	2.40142	0	0	0	0	3.51945	0	0	1.83494	0	0	0	0	0	0	0	16.6434	0	6.61615	3.14706	0	4.07495	0	0	0	0	0	0	0	0	0	0	24.7934	2.08345	5.08605	11.0789	0
	MMlncRNA_003740	chr1	162366460	162367337	+	0	0	0	0	0	1.56948	3.1627	0	0	0	0	0	13.3344	0	3.22927	3.33755	0	29.9127	0	7.92733	0	0	3.66189	0	40.4733	0	8.06094	0	0	0	0	0	0	32.5633	0	0	0	0
	MMlncRNA_003741	chr1	162374469	162375527	+	0	1.78916	0	0	0	5.20492	2.62214	0	0	0	0	0	0	0	2.67734	0	0	12.4001	1.84605	6.57242	2.34469	0	0	0	33.5558	0	0	0	0	19.3848	0	0	0	22.7349	1.55226	5.68398	0	0
	MMlncRNA_003746	chr1	162572661	162573777	+	80.9617	110.839	96.2117	63.3747	161.298	132.325	131.793	195.532	197.135	54.3313	171.535	111.136	120.608	252.657	248.793	517.504	142.771	183.592	248.147	522.399	172.661	419.981	149.046	302.715	235.335	137.765	207.013	229.925	0	260.572	64.8479	120.769	149.463	147.819	214.098	146.165	244.42	334.929
	MMlncRNA_003760	chr1	163299114	163300493	+	6.64414	10.9839	7.43119	9.24597	17.9484	11.9826	8.04883	14.0895	0	4.19644	7.03854	11.1591	11.3117	8.57974	19.5184	19.1111	5.02137	3.1719	56.6657	1.2609	0	19.181	0	3.97478	77.2512	13.7635	2.56431	12.0074	0	0	0	12.686	0	47.978	9.52951	1.45395	4.22282	7.09318
	MMlncRNA_003761	chr1	163325777	163327693	+	0	0	0	0	0	0	1.44854	1.12697	0	0	0	0	0	0	3.69758	3.05724	0	0	4.07922	0	0	3.45198	0	0.953781	0	0	0	1.23484	0	0	0	0	0	0	0.857507	2.09332	0	0
	MMlncRNA_003820	chr1	166459176	166460569	+	3.28871	1.3592	18.3914	0	0	3.9541	9.95999	1.54978	2.13539	1.03857	0	3.39907	0	0	8.13573	6.30639	0	9.42013	2.80483	0	5.34367	18.9883	13.8385	5.24648	0	3.89294	10.1542	1.69812	0	0	0	6.27927	13.2464	50.7346	5.89613	21.5902	2.09021	7.02194
	MMlncRNA_003845	chr1	167291840	167293000	+	0	4.89591	1.47216	0	14.9338	5.93455	2.39177	0	5.12789	12.47	0	15.3046	0	0	9.76848	7.57201	11.9371	11.3106	1.68386	4.49625	17.1096	8.54966	2.76928	6.29939	0	4.67421	30.4802	0	0	0	0	18.8486	5.3016	14.257	8.4953	1.72821	7.52906	19.6727
	MMlncRNA_003846	chr1	167293092	167293562	+	9.73345	4.02276	10.8865	0	5.25878	17.5542	5.89564	4.58682	6.32004	3.07382	0	22.6352	8.28566	12.569	3.00987	12.4432	9.80819	0	12.452	11.0831	15.8155	21.0746	13.6524	0	0	11.5218	0	0	0	21.7925	0	9.29226	0	9.58449	10.4703	4.25997	6.1863	27.7101
	MMlncRNA_003847	chr1	167293744	167294803	+	0	5.36241	6.44971	12.0372	2.33668	7.80002	2.61967	0	5.61649	12.2924	0	12.2928	0	7.44657	4.01222	2.7645	6.53725	0	5.53292	6.56622	14.0549	15.6072	0	5.17471	0	2.55979	53.4151	4.46638	0	9.68326	0	8.25784	0	7.09795	4.65238	5.67862	10.9953	9.23451
	MMlncRNA_003848	chr1	167295276	167296245	+	4.72624	5.85995	7.04814	0	2.55349	4.26187	0	2.22721	3.0688	13.4329	0	25.6455	0	6.10311	0	6.042	4.76253	0	8.06171	10.7632	25.5982	10.2332	3.31458	13.1946	0	8.39189	21.8892	12.202	0	10.5817	20.1898	9.02403	19.0366	9.30783	20.3362	2.0685	9.01159	10.0913
	MMlncRNA_003849	chr1	167298659	167299235	+	357.54	36.1211	29.6217	0	60.0977	2.38822	24.0628	11.2325	20.636	20.0731	33.6679	20.5299	27.054	51.3	154.787	30.4718	8.00634	37.9308	203.289	36.1882	25.82	68.8122	5.57217	47.532	61.5868	42.323	128.793	118.974	0	35.578	67.8823	15.1704	21.335	7.82374	14.2447	83.457	0	67.8585
	MMlncRNA_003850	chr1	167301810	167302329	+	96.9789	21.8621	42.7293	12.2687	42.8691	18.55	5.34009	12.4638	22.898	38.9784	18.6792	20.5023	7.5049	64.513	103.598	39.4473	17.7679	25.2532	90.2292	43.5012	76.4008	50.9034	0	45.71	0	36.5262	47.637	113.807	0	19.739	37.6616	33.6666	47.3473	28.9378	9.4837	27.0099	0	43.9231
	MMlncRNA_003851	chr1	167304407	167304996	+	54.3918	38.5366	40.5566	64.8785	75.5659	21.0204	14.1196	10.985	10.0906	49.077	0	26.1008	19.8435	56.8589	86.5007	24.8336	35.2347	22.257	96.0915	44.2385	25.2511	11.216	10.8988	37.1878	60.2298	18.3958	35.9873	128.389	0	34.7941	0	22.2542	31.2974	0	8.35851	23.8053	4.93856	77.4238
	MMlncRNA_003854	chr1	167339579	167340551	+	18.8467	35.0513	12.2962	0	12.7281	9.91369	17.1234	4.44068	3.05934	38.6866	9.98271	18.2617	20.0542	66.9273	39.3387	33.1285	28.4871	13.4961	44.2027	10.73	53.5905	20.4032	9.91307	28.187	0	13.9434	32.7325	82.7175	0	31.6473	40.255	13.4943	12.6519	9.27913	5.06837	20.6212	11.9784	63.7147
	MMlncRNA_003855	chr1	167341364	167343280	+	23.9147	19.7675	17.8317	13.3119	23.2571	5.75067	13.0368	6.76179	7.76406	28.6986	15.2006	30.8966	8.14303	40.1462	38.4548	30.5724	20.4836	13.7002	40.7922	18.1539	45.3344	5.17796	8.38586	24.7983	74.1483	19.816	33.2277	49.3934	0	16.063	20.432	6.84922	6.42165	10.9894	6.00255	10.4666	4.55986	42.5517
	MMlncRNA_003858	chr1	167425257	167426241	+	23.2713	0	19.0872	0	20.1168	13.9899	11.2765	10.9665	69.5076	13.2284	59.1666	10.8235	7.92395	6.01017	33.1025	8.92498	4.69001	31.1071	1.98474	14.1324	17.6459	20.1546	29.3769	29.6999	36.0767	8.26409	21.5558	33.6452	0	0	0	26.6598	81.2355	22.9152	45.0596	77.4061	76.9111	23.1878
	MMlncRNA_003859	chr1	167426308	167427849	+	12.5774	7.79719	9.37818	8.75133	3.39765	17.0124	26.6638	5.927	40.8332	9.92984	39.9719	16.2493	32.1197	8.12074	7.77861	0	0	30.0221	13.4085	16.7083	27.2486	45.3871	48.5138	35.1133	0	22.3323	4.85425	32.4716	0	98.5594	53.7286	42.0255	75.9895	16.5132	38.3337	30.2756	43.966	58.1855
	MMlncRNA_003860	chr1	167428708	167430275	+	2.92376	1.20837	2.18007	4.0687	0	3.51531	3.5419	4.1334	22.7812	1.84665	12.3893	7.5547	4.97774	5.03403	5.42468	7.47543	4.41931	5.58319	2.49358	5.54862	11.0849	12.6609	12.3028	3.49821	0	6.92188	4.51371	10.5678	0	26.1843	0	11.1649	7.85096	9.59672	18.8706	19.1943	16.7243	10.4045
	MMlncRNA_003861	chr1	167469187	167472222	+	3.02006	0	0	8.40543	9.79005	12.7089	0	0	31.3754	0.476868	6.39867	0.390177	0	3.2499	14.9423	0	0.760813	7.20886	11.5907	1.14628	3.27145	8.71863	20.1211	14.4537	0	0	23.3119	3.11881	0	6.7617	25.8024	4.32476	4.05478	40.6426	1.62435	38.3313	7.67786	13.9714
	MMlncRNA_003868	chr1	167592558	167593306	+	153.019	0	9.12776	0	0	0	0	0	0	1.93294	0	0	0	0	0	0	0	0	0	0	0	0	0	0	0	0	0	3.16045	0	0	0	0	0	0	0	2.67883	0	0
	MMlncRNA_003875	chr1	167684856	167685847	+	50.8357	0	1.72296	0	0	0	0	0	3.00075	2.91889	0	1.19413	0	3.97851	0	0	0	0	1.97073	1.75408	2.50305	16.677	3.24107	1.84314	0	2.73526	0	2.38627	0	0	0	0	0	1.5169	0	101.131	0	3.28917
	MMlncRNA_003902	chr1	169362864	169365115	+	32.5716	8.41349	6.07166	2.83291	8.79888	23.2523	1.23306	6.71525	18.5055	18.0007	25.8788	21.0404	15.5963	18.4015	27.0688	39.0369	16.4109	21.3807	23.4388	16.226	37.488	22.0385	18.5599	7.3071	31.5591	12.0487	10.9997	15.7672	0	13.6735	8.6963	9.71726	0	6.01372	18.9786	28.5108	9.05694	23.182
	MMlncRNA_003904	chr1	169463369	169464164	+	0	0	0	0	0	3.46232	0	5.42812	3.73962	0	12.2025	1.48816	0	0	7.12387	14.7255	5.80359	0	4.91197	0	3.11938	4.15668	0	11.4849	0	3.40877	4.44567	2.97384	0	0	0	0	7.7326	3.78082	10.3256	30.2479	18.3024	0
	MMlncRNA_003905	chr1	169464701	169467468	+	6.62494	4.10705	1.23495	4.60962	0.894828	6.96967	1.0032	1.56098	3.22624	0.523038	3.5091	4.27954	4.22964	1.42582	6.65804	17.9972	2.50343	4.7441	4.94392	10.0581	4.48524	3.58604	0	13.211	12.838	3.92107	2.5569	3.42078	0	11.1246	7.07517	0	2.22368	9.78533	6.5326	24.6457	6.31593	1.17878
	MMlncRNA_003907	chr1	169473543	169475664	+	2.16044	3.57157	0	0	2.33448	1.94817	1.3086	1.01809	2.8056	1.36453	0	0	3.67818	0.929943	11.3572	45.5712	2.17703	2.06278	7.37028	7.38003	7.02081	6.23698	3.03029	7.75475	16.7463	1.27869	3.3353	3.34662	0	4.83707	0	2.06251	0	12.7643	3.87333	11.3465	4.11934	1.53763
	MMlncRNA_003908	chr1	169479607	169480552	+	0	2.00287	0	0	0	2.91333	0	0	0	0	0	1.25219	0	0	1.49857	49.5623	0	4.62708	2.06656	9.19687	5.24953	10.4928	0	0	0	2.86826	0	0	0	10.8502	0	4.62648	0	0	5.21303	14.8469	3.08007	3.44911
	MMlncRNA_003909	chr1	169481019	169481810	+	0	2.39232	0	0	0	8.69952	3.50612	0	0	0	0	0	4.92746	0	7.15985	44.3995	0	0	0	13.1822	3.13514	0	0	4.61717	0	0	4.46812	2.98886	0	25.9198	0	0	0	3.79991	0	7.60018	3.67897	0
	MMlncRNA_003910	chr1	169482166	169482678	+	0	0	0	0	0	0	5.41296	4.21129	0	0	0	0	0	0	2.76345	57.1222	4.50259	0	0	23.7433	0	0	0	0	0	0	0	0	0	40.0166	38.1756	0	0	14.6663	0	7.8224	0	0
	MMlncRNA_003911	chr1	169492082	169492806	+	0	0	0	0	3.41639	1.90069	0	2.97985	0	0	0	0	5.38282	0	0	56.5864	3.18597	0	0	9.60026	6.84973	0	4.43468	2.52193	0	0	0	0	0	42.4728	0	0	0	6.22662	0	5.53502	0	0
	MMlncRNA_003912	chr1	169498457	169499265	+	5.66682	0	0	0	0	0	0	0	0	0	0	0	4.82391	0	7.0094	32.5999	2.85516	0	7.24956	10.7543	0	8.17978	0	2.26007	0	0	0	2.92606	0	12.6876	0	0	0	5.5801	0	7.44047	0	0
	MMlncRNA_003914	chr1	169772646	169773212	+	0	0	0	0	0	2.43034	0	3.81022	0	0	0	0	0	0	7.5008	0	0	0	6.89582	0	0	0	0	0	0	0	0	4.17492	0	0	0	0	0	0	2.89919	0	0	0
	MMlncRNA_003915	chr1	169778064	169778735	+	0	0	7.63024	0	0	0	0	0	0	0	0	12.3393	0	5.87304	0	13.082	0	0	32.0009	0	3.69498	4.92369	0	0	0	0	0	3.52259	0	0	0	0	0	0	0	2.98578	0	9.7109
	MMlncRNA_003916	chr1	169779330	169779965	+	0	0	2.68738	20.062	7.78894	0	0	3.39684	0	0	15.2723	7.45016	0	3.10274	0	27.645	0	0	24.5908	0	3.90413	0	5.05525	5.74968	167.621	0	0	3.72198	0	0	0	0	0	0	0	3.15479	0	0
	MMlncRNA_003917	chr1	169782277	169782837	+	0	3.37739	9.13996	0	4.41512	4.91267	0	3.85097	0	0	0	12.6693	0	14.0702	0	31.3408	4.11734	0	31.3631	6.20338	4.42607	0	5.73109	3.25918	0	4.83668	0	4.21957	0	18.2964	0	0	0	8.04688	0	3.57655	0	5.81615
	MMlncRNA_003921	chr1	169803979	169804234	+	0	0	13.3529	0	9.67533	5.38283	0	0	0	16.9661	0	9.2545	0	7.70836	0	45.787	0	0	0	0	0	0	0	7.14218	0	0	0	0	0	0	0	0	0	0	0	0	0	25.4911
	MMlncRNA_003922	chr1	169827710	169828816	+	4.14133	5.13474	4.6319	0	2.23747	8.71366	2.50844	1.95157	10.7561	6.53916	17.5487	13.911	7.05067	8.91301	14.0869	29.1184	2.08657	7.90825	5.29801	1.57186	33.6454	0	2.90437	8.25835	96.3023	2.45111	3.1967	27.7989	0	9.27214	0	0	5.56021	2.71864	4.45485	14.5001	7.89634	14.7374
	MMlncRNA_003924	chr1	169832347	169832855	+	9.00679	0	0	0	0	2.70728	0	4.24439	17.5446	5.68869	0	9.30905	0	0	2.78517	17.2713	0	0	3.8408	0	9.75649	0	0	3.59214	69.8145	5.3308	0	13.9519	0	0	0	0	0	0	3.22955	7.88388	0	0
	MMlncRNA_003925	chr1	169834130	169835355	+	0	0	0	0	0	1.12398	0	5.28644	2.42801	1.18089	0	2.89864	6.36631	1.60958	1.15632	7.17056	0	0	1.59459	1.41929	6.07592	0	0	2.98271	0	0	0	3.86163	0	0	0	0	0	0	1.34082	0	2.37663	2.66139
	MMlncRNA_003933	chr1	170178912	170180629	+	0	0	0.994862	11.1404	5.7669	0	0	31.4376	0	0	0	0.689509	0	0	0.825175	0	6.72243	0	2.27586	0	0	0	0	0	0	0	0	0	0	0	0	0	0	0.875882	0	0	0	0
	MMlncRNA_003935	chr1	170277320	170286769	+	0	0	0.671845	5.0155	0	0	0	2.54763	0	0	0	0	0	0	0	1.15187	4.53976	0	0	0.683981	0	0	0	0	0	0	0	0	0	0	0	0	0	0	0	0	0	0
	MMlncRNA_003952	chr1	171159594	171161130	+	7.5032	0	1.39867	0	0	0	9.08951	0	0	0	0	0	0	1.61484	0	0	0	3.58201	0	4.2718	6.09581	0	0	0	0	0	0	0	0	0	16.0262	0	0	0	0	0	0	10.6804
	MMlncRNA_003972	chr1	172112191	172319874	+	1.33385	7.16652	7.45929	0	5.04457	2.80652	1.61585	1.88571	1.73217	4.63354	0	1.72327	3.40635	1.72244	1.64987	13.6415	5.37638	7.64135	2.2752	9.11285	3.6122	0.962677	6.54815	2.65988	10.3391	5.52623	5.14802	2.0662	0	11.9456	0	1.27339	0	3.94032	4.78278	2.91889	2.54328	2.848
	MMlncRNA_003978	chr1	172321488	172322189	+	0	2.69903	4.86944	0	0	0	0	0	0	6.18705	0	0	0	0	0	8.34863	3.29035	6.23535	0	2.4787	0	0	0	0	0	0	0	0	0	0	0	0	0	0	0	0	4.15064	0
	MMlncRNA_003979	chr1	172322994	172323661	+	0	0	3.98409	0	0	0	0	0	0	6.74951	0	2.76125	0	0	9.91364	6.8307	0	0	9.11406	4.05606	0	0	14.989	4.262	0	6.32489	0	5.5179	0	0	0	0	0	0	0	0	0	0
	MMlncRNA_003980	chr1	172324232	172325381	+	3.98648	3.29516	2.97247	5.54758	6.46144	0	0	1.8786	2.58847	5.03572	0	3.0902	0	1.71595	1.23274	5.09629	4.01709	7.61255	0	1.51309	2.15915	2.87715	2.79577	0	0	0	3.07718	2.05842	0	0	0	0	0	0	1.42943	0	0	5.67454
	MMlncRNA_003981	chr1	172326421	172327010	+	0	3.21139	0	10.8131	0	2.3356	4.70652	0	0	7.36154	0	6.02327	0	0	2.4028	0	0	0	6.627	2.94923	0	0	0	0	0	18.3958	0	4.01217	0	0	0	0	0	5.1009	2.78617	0	0	0
	MMlncRNA_003997	chr1	172852979	172856267	+	0	0.576077	12.9916	0	0	0	0.844283	2.62742	0	3.0813	5.90646	17.648	0	0	0	0.89096	0	0	0.594395	0	0	1.006	0	1.66774	0	0	0	0.719726	0	6.24157	0	0	0	0	0	0	0	0
	MMlncRNA_003999	chr1	173009726	173010811	+	0	3.48935	12.5906	0	0	0	0	3.97862	0	9.33185	0	13.0892	0	0	0	5.39663	0	0	1.80015	0	0	0	0	0	0	0	0	0	0	0	0	0	0	0	0	0	0	0
	MMlncRNA_004000	chr1	173012264	173013268	+	0	0	18.7074	0	0	0	0	0	0	2.88114	0	8.25078	0	0	0	0	0	0	0	0	2.47067	0	0	0	0	0	0	2.3554	0	0	0	0	0	0	0	0	0	0
	MMlncRNA_004001	chr1	173014448	173015275	+	0	2.28831	14.4495	0	0	0	6.70736	0	0	5.24555	23.4618	15.7371	0	0	0	0	0	0	2.36107	0	0	0	0	4.41642	0	0	0	0	0	0	0	0	0	0	0	0	0	0
	MMlncRNA_004002	chr1	173019598	173020986	+	3.30054	2.72818	20.9186	0	0	0	0	0	0	1.04231	0	5.11696	0	0	0	0	0	0	0	0	0	0	0	2.63268	0	0	0	0	0	0	0	0	8.86271	0	0	0	0	0
	MMlncRNA_004006	chr1	173137952	173139645	+	0	0	16.1433	0	0	0	0	1.27532	0	2.56394	0	1.39856	0	0	0	1.72985	0	0	1.15405	0	0	0	0	2.15868	20.9773	0	0	0	0	0	0	0	0	0	0	0	0	0
	MMlncRNA_004010	chr1	173447759	173448152	+	127.992	173.121	143.154	97.1531	138.303	94.4317	169.148	137.081	158.659	117.585	197.222	102.222	89.1444	75.1272	244.671	81.8123	128.975	199.974	178.626	70.6618	157.553	167.955	89.7628	162.421	0	130.848	71.8528	180.242	0	104.206	99.4115	155.516	78.1111	141.31	154.371	137.498	162.697	132.502
	MMlncRNA_004011	chr1	173448291	173448894	+	106.262	131.752	189.594	42.2498	86.1168	91.2585	114.936	82.2666	133.066	81.497	96.4885	86.2936	83.9952	107.815	173.686	82.4773	152.969	123.2	135.941	86.4262	110.996	191.73	63.8769	172.548	0	98.8316	46.8709	168.524	0	50.9814	32.4239	101.446	91.7158	139.515	168.739	136.199	96.4817	102.64
	MMlncRNA_004012	chr1	173449020	173449411	+	152.036	154.671	148.245	48.8244	145.327	94.9135	99.1731	99.2017	174.656	96.0256	272.564	123.897	129.421	75.5105	130.192	82.2297	123.741	223.328	124.679	124.289	114.017	211.015	65.6151	214.557	0	131.516	36.1097	90.5808	0	104.737	149.878	100.484	125.615	142.031	142.578	127.962	89.1964	141.502
	MMlncRNA_004021	chr1	173689318	173690047	+	31.4004	111.607	39.8027	26.218	54.2879	45.3042	38.039	109.499	32.6218	59.4974	0	56.7948	74.8433	67.5801	77.6795	36.1278	37.9698	11.9924	58.9168	73.8924	27.2113	95.1823	52.8516	50.0931	292.073	40.8865	106.647	45.398	0	42.1819	80.4824	119.908	25.2951	61.8397	27.022	52.2226	27.94	40.2271
	MMlncRNA_004025	chr1	173736895	173739535	+	39.9252	35.8712	8.41319	9.66258	32.825	19.8274	19.9773	28.6307	20.2883	44.9516	33.1006	34.0885	33.9866	26.899	34.8911	90.9846	24.4889	24.8611	25.9083	28.9898	55.4709	23.8037	23.1305	22.154	26.9107	22.6029	20.0989	41.2307	0	38.8651	14.8308	34.8011	4.66123	38.1747	8.09161	24.3114	29.7884	23.4738
	MMlncRNA_004026	chr1	173739732	173741514	+	35.9968	35.0677	16.2961	10.7342	26.3942	13.1386	17.1314	24.2332	20.0341	59.275	27.2383	34.5474	28.4538	24.3486	41.3448	69.0272	15.5457	54.0094	30.7005	23.4218	62.6675	33.4027	23.4418	15.3819	19.9302	16.7398	25.8013	27.8804	0	28.7837	21.9675	36.8199	6.90426	58.2327	7.37562	28.133	17.976	29.2797
	MMlncRNA_004032	chr1	173840759	173841249	+	9.33698	0	0	0	0	0	0	0	0	2.94862	19.7824	7.23774	0	8.03804	2.88727	5.96816	0	0	15.9264	0	0	6.73874	0	3.72383	0	0	0	0	0	0	0	0	0	9.19409	3.34794	0	5.93431	6.64534
	MMlncRNA_004033	chr1	173842167	173842595	+	0	0	11.9523	14.8711	0	3.21213	0	15.1076	0	6.74951	22.6414	8.28375	9.09684	0	3.30455	0	0	0	4.55703	0	0	0	0	8.524	0	0	0	0	0	0	0	0	0	0	3.8318	18.7081	0	0
	MMlncRNA_004042	chr1	174129128	174130355	+	63.4656	54.0025	122.481	5.19521	64.5442	157.101	63.3157	63.334	58.1773	48.3376	102.827	124.438	50.8475	78.7408	267.83	128.86	75.2387	71.2902	159.199	53.8451	141.541	231.718	109.964	153.359	57.8755	50.8206	193.075	212.044	0	75.2267	31.8959	149.69	350.864	158.074	226.229	212.409	90.1648	175.366
	MMlncRNA_004043	chr1	174130653	174130877	+	20.3754	50.5258	75.9632	0	33.0251	116.365	61.7077	19.2035	26.4599	57.9108	86.3394	121.09	52.0339	78.9336	151.216	208.382	71.8613	58.3629	112.954	54.1348	88.2854	132.349	142.895	195.029	157.936	24.1189	62.9111	136.77	0	91.2379	0	77.8072	218.85	187.26	284.932	222.938	25.9	159.518
	MMlncRNA_004047	chr1	174143560	174144299	+	18.5856	17.923	48.5036	0	30.1243	100.557	41.2774	49.6306	16.0905	23.4774	26.2518	43.221	10.5474	29.3334	139.849	130.679	74.9133	17.7455	47.5532	75.2453	57.0425	107.31	43.4478	74.1243	96.0421	14.6669	47.821	54.3811	0	27.7412	0	94.6303	166.355	56.9371	106.628	48.8055	43.3125	44.0927
	MMlncRNA_004048	chr1	174151481	174152530	+	8.7323	14.4359	40.6946	0	7.07681	51.183	10.5785	32.9203	0	28.9554	27.7519	27.076	7.43342	22.5525	89.1095	55.8165	24.1982	16.6751	39.0993	36.4581	49.6606	53.5697	61.2408	57.464	33.8434	18.0892	16.8512	51.8525	0	0	37.303	79.1966	17.5861	12.898	76.7126	24.8417	27.75	21.7524
	MMlncRNA_004065	chr1	174819235	174822809	+	28.7487	62.5764	41.4432	16.0026	36.242	73.1632	66.1707	25.2889	34.8448	59.315	52.789	41.1036	45.682	61.8731	72.3049	100.456	47.3167	34.7689	48.2203	37.8271	78.8922	56.713	33.603	44.3341	59.424	86.211	39.9441	55.4189	0	68.6573	49.1239	29.2753	51.4645	55.9884	118.89	34.3914	41.4162	50.4707
	MMlncRNA_004090	chr1	176276213	176279769	+	0	1.59802	0.48051	0	0	0.387406	0	0	0.836868	0	0	0	0	1.10955	3.58697	7.41448	0.649375	0	0.549611	0	0.698068	1.8604	0	0	0	0	0.99487	0	0	2.88565	0	0	0	0.423043	0	2.25634	0	0
	MMlncRNA_004091	chr1	176292413	176293275	+	0	2.1955	0	0	0	1.59676	0	0	0	0	0	0	0	2.2866	4.9281	33.9556	0	0	0	0	2.8772	0	0	0	0	0	4.10052	2.74297	0	0	0	0	0	0	0	0	0	3.78084
	MMlncRNA_004092	chr1	176319001	176319669	+	0	2.83216	0	0	7.40473	2.0598	0	3.22929	4.44954	0	29.0379	0	23.3336	2.94969	10.5953	43.8022	6.90532	0	2.92222	0	7.4231	0	0	0	0	4.05587	5.28961	7.07677	0	30.6854	0	0	0	11.2464	2.45716	20.9942	4.35538	4.87722
	MMlncRNA_004094	chr1	176325076	176325883	+	5.67383	0	0	0	0	5.11635	0	0	0	0	0	1.46606	14.4896	2.44225	15.7907	39.8936	2.8587	0	2.41951	0	0	0	0	2.26287	0	6.71628	0	5.85935	0	0	0	0	0	0	6.10337	19.8658	0	0
	MMlncRNA_004097	chr1	176331842	176332494	+	0	2.90156	5.23483	0	0	0	0	0	4.55856	0	0	1.81405	11.9527	0	10.8549	44.8755	0	0	2.99382	2.6647	3.80249	0	0	0	0	12.4657	0	3.62508	0	47.1559	0	0	9.42596	18.4351	7.5521	9.21798	0	14.9902
	MMlncRNA_004098	chr1	176334262	176335055	+	0	7.15888	0	0	3.1195	0	3.49729	0	11.2471	0	12.2332	1.49191	14.7451	7.45594	10.7127	47.9783	0	0	0	0	3.12724	0	0	6.90831	0	3.41735	0	2.98133	0	12.9273	0	0	0	7.58068	0	5.05402	0	0
	MMlncRNA_004099	chr1	176336447	176337314	+	0	4.36571	0	0	0	1.58756	0	2.48893	0	0	11.1903	0	0	0	16.3324	33.76	5.32218	0	2.25226	0	2.86063	0	0	0	0	3.12601	0	10.9087	0	0	0	0	7.09119	6.9344	1.89383	18.4926	3.35685	0
	MMlncRNA_004100	chr1	176338225	176338987	+	0	0	2.24007	0	0	3.61207	0	0	0	0	12.7302	0	5.11474	0	9.28998	53.7682	0	0	0	0	3.2543	0	0	0	46.5735	7.11239	0	0	0	0	25.6672	5.73611	0	9.86085	0	2.62968	3.8188	0
	MMlncRNA_004102	chr1	176345047	176345817	+	0	0	0	0	0	1.78729	0	0	0	0	12.5982	0	10.1233	0	20.2259	38.0074	8.98766	0	2.53562	2.25687	6.44106	0	4.17009	0	0	3.5193	4.58982	3.07027	0	0	0	0	0	0	2.13209	2.60239	0	4.23199
	MMlncRNA_004103	chr1	176351840	176353428	+	0	0	0	0	0	2.60164	0	0	0	0	6.11276	0	4.91195	2.48375	8.02949	46.104	1.45364	0	1.23031	0	4.68791	2.08227	0	1.15066	0	8.538	0	1.48973	0	0	0	0	3.8736	8.5229	3.10354	3.78813	0	4.10681
	MMlncRNA_004109	chr1	176400559	176401730	+	0	0	0	0	2.11338	1.17577	0	1.84334	5.07976	2.4706	8.2877	0	9.98945	3.36747	7.2576	42.5053	3.94169	3.73483	0	1.48468	4.23725	2.82314	2.74329	3.12013	0	2.31517	0	0	0	26.2737	0	0	0	5.13572	1.40259	10.2719	2.48613	0
	MMlncRNA_004110	chr1	176420979	176421607	+	0	0	0	0	0	4.38157	0	0	0	0	0	0	12.4087	0	11.2691	60.5641	3.67222	0	0	2.76637	11.8427	0	0	0	0	0	0	3.7634	0	0	0	0	0	21.5308	2.61342	9.5697	0	15.5621
	MMlncRNA_004111	chr1	176422220	176423319	+	0	1.72247	1.55379	0	0	0	0	1.96399	5.41225	1.31615	0	0	3.54777	3.58789	10.3102	45.2875	0	0	0	0	0	6.01585	0	0	0	7.40012	0	2.15198	0	9.33115	0	0	0	9.57578	1.4944	14.5923	0	0
	MMlncRNA_004112	chr1	176424176	176425239	+	0	0	1.60637	0	4.6558	2.59023	0	2.03044	0	1.36069	0	0	14.6712	0	10.659	41.3116	0	0	3.67475	0	0	0	3.02175	6.87368	0	2.55017	0	2.22479	0	0	0	4.1134	5.78492	5.65701	3.08993	13.2003	0	3.0666
	MMlncRNA_004113	chr1	176426846	176427485	+	0	5.92099	2.67058	0	0	4.30626	0	0	0	0	0	0	6.09773	9.25003	22.1508	59.5231	3.60911	0	3.05463	0	0	0	0	0	0	8.4793	0	0	0	16.0379	0	6.83852	0	0	2.5685	12.5403	0	10.1964
	MMlncRNA_004121	chr1	177793984	177796786	+	0	0.806263	0	0	33.7278	0	0	0	0	0	0	0	0	0	3.61953	0	1.96581	0	0	0	0	0	0	0	0	1.15463	0	0	0	0	0	0	0	8.96456	0	0	1.23989	0
	MMlncRNA_004124	chr1	178707680	178825055	+	171.382	80.2747	196.652	83.4729	236.457	149.391	89.3897	329.48	106.746	75.3703	130.45	212.887	75.9166	187.43	441.243	451.372	71.3176	109.393	266.752	307.535	255.952	272.577	79.4604	218.598	115.623	125.291	88.1932	184.688	0	198.251	65.0768	107.561	98.8574	114.902	143.843	134.041	129.298	156.31
	MMlncRNA_004139	chr1	178701949	178704524	+	279.41	63.2553	220.945	86.681	199.035	300.636	50.6645	93.0914	135.201	61.8225	120.661	146.233	77.2631	123.334	713.778	328.756	118.361	142.735	293.7	353.278	150.37	387.901	96.1047	124.922	55.1794	85.3197	173.091	181.949	0	207.198	45.615	186.891	238.942	194.521	211.861	149.549	153.831	92.4646
	MMlncRNA_004140	chr1	178714038	178714867	+	121.516	43.3731	175.036	76.8641	179.052	229.114	20.0736	65.0721	50.2101	47.0961	58.5131	121.312	56.4223	104.611	531.192	247.14	86.2707	68.5589	240.249	253.67	101.714	298.981	61.9786	70.4925	85.6279	35.9604	81.0076	128.341	0	86.566	47.1905	168.738	140.901	121.469	112.89	89.444	122.869	90.4166
	MMlncRNA_004141	chr1	178718556	178718890	+	27.3699	28.2794	127.55	57.1318	73.9368	102.836	16.5782	45.1425	26.6574	34.5736	28.9946	141.442	46.5976	117.811	368.166	218.684	55.1601	39.199	227.593	140.243	140.828	177.782	76.7794	49.1212	0	40.4982	63.3806	91.8607	0	61.2792	58.4599	156.776	128.615	98.8204	98.1397	59.8939	95.6753	97.3988
	MMlncRNA_004143	chr1	178721862	178722498	+	151.136	38.6677	128.792	50.0763	81.6555	121.143	21.7963	30.5236	79.442	40.9103	45.745	111.577	49.0116	80.5445	433.975	220.813	72.5221	48.1013	199.486	223.994	113.042	264.905	60.5678	88.9802	0	68.1539	99.9961	107.768	0	80.5672	0	82.4487	96.6272	77.9549	98.0627	97.645	100.632	61.4668
	MMlncRNA_004147	chr1	178741006	178741591	+	93.8796	6.46661	125.417	54.4345	92.9888	84.6555	23.6932	40.5534	55.8774	39.5296	33.1508	177.889	26.6385	80.8194	360.461	255.032	63.067	52.2876	170.142	231.61	122.88	254.083	27.4329	46.802	60.6409	37.0427	144.932	96.9493	0	122.611	100.26	67.2182	136.548	79.6036	30.8571	61.6315	84.5285	77.9523
	MMlncRNA_004148	chr1	178744506	178744872	+	112.425	10.3254	97.8001	17.3834	40.494	82.6051	7.56634	35.3198	32.444	23.6693	26.4664	106.515	42.5346	112.916	390.144	351.325	119.582	0	186.441	199.134	81.1889	306.53	96.3666	74.7302	0	51.7538	48.2119	116.101	0	27.968	0	119.255	184.487	61.5027	17.9165	82.0073	55.5756	44.4531
	MMlncRNA_004149	chr1	178744925	178745214	+	205.51	6.53351	106.087	109.995	153.738	133.049	19.1507	74.4963	92.3816	54.9154	0	118.458	26.9141	108.874	474.18	394.084	71.6843	15.0939	229.203	252.007	102.746	193.959	66.5201	31.5241	122.536	65.4953	85.4181	114.278	0	35.394	67.5312	60.3676	84.8986	77.8327	28.3421	62.269	50.237	123.764
	MMlncRNA_004150	chr1	178755808	178756281	+	38.6874	7.99459	68.5111	26.9186	52.2549	110.473	41.0083	18.2312	62.8004	48.8699	20.4919	119.957	0	99.9159	352.917	432.755	63.3497	18.4693	189.722	165.194	178.107	146.589	27.132	38.5738	0	51.5198	59.7258	99.881	0	0	0	36.9338	116.87	31.7461	41.6162	25.3981	18.4414	68.8367
	MMlncRNA_004153	chr1	178780928	178781197	+	339.589	140.349	246.881	165.4	568.766	193.941	123.415	408.074	121.275	117.966	287.798	320.274	144.539	277.729	561.81	683.753	51.3295	129.695	311.346	528.459	377.052	343.126	95.2634	148.981	263.226	100.495	144.171	201.649	0	228.095	72.5335	113.469	159.578	72.4517	85.2362	193.213	226.625	265.863
	MMlncRNA_004154	chr1	178781382	178781967	+	46.9398	74.3661	110.834	65.3213	164.844	115.226	66.341	114.287	35.5583	56.8238	82.877	179.91	46.6174	148.169	336.269	470.059	74.892	22.409	223.52	314.753	161.015	191.973	82.2988	68.643	60.6409	106.498	60.3883	129.266	0	105.095	33.4199	44.8121	157.555	38.5179	61.7142	123.263	94.4731	116.928
	MMlncRNA_004155	chr1	178782425	178783084	+	173.654	54.5449	191.635	106.329	266.453	123.185	79.9395	183.306	54.1225	92.1308	88.3016	195.635	70.9554	197.334	418.851	590.514	62.9953	79.5858	278.434	374.374	233.254	245.647	48.7142	113.582	161.525	119.224	69.7027	254.651	0	108.863	59.3456	66.3129	93.2599	66.1185	67.248	136.803	110.369	133.481
	MMlncRNA_004156	chr1	178783631	178784235	+	60.6209	59.5035	107.353	84.3599	180.137	63.7754	50.4881	164.261	44.2821	78.9693	80.2742	170.344	96.7573	185.918	288.217	445.61	41.9969	28.9403	258.508	333.629	221.626	131.255	37.2	84.6201	176.209	80.7286	29.2459	207.373	0	50.8972	32.3703	65.1072	50.869	69.642	59.776	72.9617	130.035	102.47
	MMlncRNA_004157	chr1	178784564	178785749	+	77.3095	67.0979	146.995	59.1711	144.102	111.542	32.779	109.295	67.7673	87.8916	131.038	177.786	62.5197	181.361	371.745	424.978	60.3749	29.5259	239.014	347.716	232.391	192.497	73.1946	89.4158	59.9251	73.2109	122.335	139.715	0	129.818	49.5381	62.7345	62.2781	59.6324	67.9158	89.6641	90.9011	88.0367
	MMlncRNA_004159	chr1	178789924	178790486	+	171.001	47.1155	197.329	147.311	285.963	90.5615	78.9157	195.702	26.4364	90.0035	155.273	277.734	83.1804	196.282	425.547	619.385	143.595	101.073	371.548	358.518	299.904	364.37	108.504	168.875	63.1182	197.599	125.711	252.275	0	54.6941	34.7852	77.7381	109.328	130.965	99.2728	135.426	98.3325	237.615
	MMlncRNA_004160	chr1	178792446	178793628	+	259.644	72.073	213.827	102.464	473.183	139.781	77.4606	288.539	65.4228	105.248	90.317	272.362	151.747	216.851	481.738	480.551	83.9582	51.8014	285.891	480.977	253.97	137.048	103.276	148.374	300.385	100.92	83.7574	226.113	0	268.97	99.3274	85.0913	140.481	96.6713	69.4776	115.333	125.614	168.246
	MMlncRNA_004161	chr1	178793971	178796074	+	241.861	104.462	232.331	93.9977	357.877	144.088	55.4313	262.861	60.8364	88.7654	83.0975	256.17	118.709	196.021	438.636	444.291	65.8696	110.263	261.096	456.514	228.948	202.863	62.6524	132.959	287.122	121.225	82.4139	198.015	0	160.989	55.8481	68.6452	73.1363	89.3991	75.0041	113.482	137.101	189.196
	MMlncRNA_004162	chr1	178799178	178799749	+	200.37	82.8111	230.081	89.2268	294.455	127.682	87.3833	287.045	72.8573	78.4631	118.868	327.208	143.275	227.693	448.592	645.501	64.6106	114.787	317.853	416.76	282.162	318.146	73.0714	143.843	62.1251	123.335	68.0529	248.306	0	197.39	34.2379	68.8634	161.411	118.382	97.7108	87.6943	91.6914	182.538
	MMlncRNA_004163	chr1	178801046	178801490	+	185.439	123.476	234.291	143.364	283.868	170.315	118.562	242.741	113.718	97.6025	218.274	311.45	70.1581	195.117	608.475	546.563	98.6219	118.037	377.814	402.753	323.631	386.637	144.501	213.656	79.8552	170.729	71.5703	281.934	0	184.526	132.027	88.5166	179.813	84.5374	84.9626	130.757	150.598	205.304
	MMlncRNA_004164	chr1	178801906	178802269	+	163.731	78.079	211.299	105.16	265.38	136.286	99.1731	183.989	32.7114	71.593	106.738	234.312	107.213	227.693	576.408	676.239	57.1111	144.304	322.247	468.474	293.325	272.697	79.4952	115.531	195.25	193.813	87.4966	240.62	0	112.794	107.605	48.0951	67.639	49.6077	63.2246	132.293	64.0384	197.206
	MMlncRNA_004166	chr1	178816463	178821476	+	160.008	86.5358	223.617	82.7048	200.067	116.254	98.0259	392.094	136.548	72.4751	141.416	222.787	64.6014	186.55	420.998	466.381	59.4272	122.22	279.169	301.229	276.332	263.299	88.4901	261.096	85.0472	172.63	82.5756	227.087	0	141.251	74.2116	89.9073	100.663	120.945	143.598	116.449	99.9531	169.195
	MMlncRNA_004169	chr1	178826946	178828352	+	169.433	95.6112	252.671	90.6854	205.967	152.785	69.0758	365.439	74.0483	79.2312	193.297	252.575	77.6626	164.094	540.057	526.925	85.3668	121.33	275.112	341.331	317.658	251.623	98.2594	248.205	176.794	198.634	95.574	220.398	0	145.903	139.19	83.9869	48.1213	124.06	147.21	114.084	105.616	141.46
	MMlncRNA_004170	chr1	178829587	178830376	+	179.896	103.13	233.659	96.9071	235.147	130.823	66.7849	494.976	143.185	82.4679	282.789	256.408	74.099	244.794	439.651	471.085	55.5528	127.438	222.718	332.591	264.018	150.777	44.7678	215.242	134.945	199.21	94.0681	230.725	0	233.869	99.1598	77.5609	31.1653	76.1907	149.818	121.911	118.025	173.469
	MMlncRNA_004171	chr1	178839869	178840637	+	172.886	51.7413	211.146	66.369	299.545	102.141	54.1648	500.065	61.9348	75.3067	75.7855	194.092	91.347	161.665	462.718	499.192	45.0552	56.9209	241.511	303.207	222.794	176.408	62.714	218.742	138.63	127.024	36.8141	156.991	0	173.518	101.868	56.9136	80.041	131.104	158.185	101.757	83.3582	110.318
	MMlncRNA_004172	chr1	178850159	178850579	+	217.789	94.5109	263.887	181.845	288.283	160.385	191.279	656.841	113.13	106.605	115.358	326.392	83.4273	285.923	431.02	570.761	109.731	93.5748	338.985	371.982	395.161	180.761	152.738	299.666	422.038	283.583	117.678	208.042	0	170.665	139.554	114.354	43.8609	246.624	152.28	204.934	96.8942	317.761
	MMlncRNA_004185	chr1	179199083	179199804	+	6.34966	7.87279	2.36728	0	0	0	0	2.99223	16.4916	0	0	3.28137	0	0	0	0	0	0	5.41542	0	0	9.16543	0	2.53241	0	0	4.90132	3.27864	0	0	0	0	0	4.16833	0	44.4642	4.03566	0
	MMlncRNA_004201	chr1	179899317	179899761	+	0	0	0	0	0	6.19327	6.2401	0	6.6893	3.25342	0	0	0	0	12.7429	0	0	0	4.39318	3.91022	5.57984	7.43532	0	4.10876	0	6.09748	111.332	0	0	0	0	19.6704	0	33.815	3.69402	0	6.54775	7.33227
	MMlncRNA_004221	chr1	180794488	180797045	+	14.954	28.253	36.6365	26.7556	10.3877	41.7382	12.9396	30.2012	27.7422	18.8898	40.7356	30.3596	14.5482	25.7472	64.739	34.1376	44.13	30.5957	34.6173	106.219	38.1826	137.221	49.4406	22.1521	16.559	26.5522	18.139	39.7104	0	28.6978	27.3775	50.9862	43.023	56.7968	44.4281	16.8295	33.9439	19.7657
	MMlncRNA_004231	chr1	181114307	181115544	+	3.70311	3.06093	1.38059	0	0	0	0	6.98027	2.40447	0	0	20.0938	0	0	2.29023	4.73404	0	0	3.15826	2.81106	8.02271	0	0	0	0	0	5.71688	0	0	0	0	0	9.9437	4.86192	1.32782	0	14.1216	2.63559
	MMlncRNA_004232	chr1	181115717	181116993	+	7.18004	0	2.67686	0	1.93961	1.07909	0	3.38354	0	1.13373	0	13.9144	3.05603	0	3.33043	0	0	0	13.7781	4.08782	1.94442	2.59101	0	0	0	0	0	0	0	0	0	0	0	9.42688	2.57454	0	6.84514	2.5551
	MMlncRNA_004233	chr1	181117129	181118252	+	8.15739	1.68569	3.04123	0	2.20363	1.22598	0	3.84411	0	1.28805	0	21.0779	0	0	0	7.82127	0	0	6.95717	3.09617	4.4182	5.8874	0	0	0	0	0	2.10603	0	0	0	0	5.47611	5.35504	2.92498	0	10.3692	5.8058
	MMlncRNA_004234	chr1	181118357	181119907	+	5.91161	0	1.10198	0	0	4.44231	0	4.17871	0	0	0	15.275	2.51615	1.2723	4.57012	0	0	2.82219	1.26045	1.12189	4.80276	4.26656	0	2.3577	0	1.74944	0	4.57868	0	6.61783	0	0	7.93701	5.82114	1.05986	1.29365	5.63588	0
	MMlncRNA_004235	chr1	181120090	181120818	+	6.28869	0	0	0	0	0	0	2.9635	0	0	0	14.6244	5.35329	2.70691	3.8893	8.03942	0	0	2.68171	2.3869	3.40607	9.07742	0	0	0	0	4.85425	6.49432	0	0	0	0	0	16.5132	4.50985	2.75233	3.99691	0
	MMlncRNA_004236	chr1	181122177	181123387	+	15.1427	7.82295	7.05687	5.26814	8.18128	0	20.6372	5.35192	34.4132	0	8.02079	15.6509	0	1.62951	7.02387	7.25938	15.259	14.4582	19.3721	1.43687	6.15118	57.3766	0	16.6081	0	11.203	17.533	56.6872	0	16.9517	16.1718	3.61408	10.1654	16.1536	20.3614	6.6274	7.2182	2.69435
	MMlncRNA_004237	chr1	181125433	181127454	+	4.53458	0	1.69058	0	1.22497	0.681505	1.37332	4.27377	2.94435	1.43202	0	14.0603	3.86008	0	7.71225	2.89849	2.2847	2.1648	2.90054	0	1.22801	9.81816	0	1.80851	0	1.34193	3.50025	1.17071	0	5.07629	0	0	3.04409	5.20938	3.25191	2.97692	5.76409	1.61368
	MMlncRNA_004238	chr1	181138048	181140911	+	0	1.98469	0	2.22756	0.864834	0.481146	0	5.28029	0	1.51652	0	15.3035	0	0	2.96994	3.06952	0	1.52836	0	0.607559	3.46792	1.15528	0	0.638407	0	0.947408	0	0.826529	0	7.16778	0	0	2.14915	1.57622	1.7219	2.10172	8.13896	0
	MMlncRNA_004239	chr1	181177401	181178119	+	0	2.63521	2.37715	0	0	0	0	0	0	0	0	14.8278	0	0	1.9717	4.07562	0	0	0	0	3.45345	0	0	0	0	0	0	0	0	0	0	0	0	16.7429	2.28629	0	4.0525	0
	MMlncRNA_004240	chr1	181180893	181181529	+	0	2.97444	0	0	0	0	0	3.39151	0	0	0	13.0173	0	0	4.45102	0	0	0	0	0	7.796	0	0	0	0	0	0	0	0	0	0	0	0	4.72454	0	3.14984	9.14835	0
	MMlncRNA_004241	chr1	181191309	181192385	+	0	0	1.58698	0	0	0	0	6.01781	0	1.34426	0	6.59931	0	0	0	2.72086	0	0	0	0	0	0	0	0	0	0	0	0	0	0	0	0	0	13.9718	1.52631	0	2.70543	0
	MMlncRNA_004244	chr1	181225986	181228498	+	0	0.753967	0.680132	0	0	0.54835	0	0.859687	0	0	0	4.24241	0	0	3.38476	4.66433	0	0	0.777941	2.07726	2.96422	2.63328	0	0	0	0	1.40818	2.82592	0	0	0	0	0	7.18551	0.654135	0.798427	6.95682	0
	MMlncRNA_004245	chr1	181234663	181235100	+	0	0	3.90222	0	0	0	0	0	0	0	0	8.11354	0	0	6.47329	0	0	0	0	0	5.66901	7.55415	0	0	0	0	0	0	0	0	0	9.99236	0	34.3554	0	0	0	0
	MMlncRNA_004248	chr1	181338294	181338698	+	0	0	0	0	0	0	0	0	0	0	0	0	0	0	0	7.23548	0	0	0	0	0	8.16968	0	0	0	0	0	0	0	0	0	0	0	37.1547	0	0	0	0
	MMlncRNA_004259	chr1	182366853	182367976	+	0	1.68569	7.60308	0	0	3.67795	2.4705	0	0	7.72831	17.2832	6.32336	13.8881	1.75564	20.1801	31.2851	2.05501	7.78865	3.47859	4.64426	4.4182	0	8.58133	0	0	2.41404	0	0	0	0	0	0	0	13.3876	0	26.7764	0	2.9029
	MMlncRNA_004260	chr1	182369029	182370902	+	0	0	2.73614	0	0	2.20598	0	0	0	6.95301	0	4.42478	2.08247	2.10602	9.07781	28.1465	1.23257	0	3.12961	1.85704	1.32499	3.53118	8.57828	0	0	0	0	1.26317	0	10.9544	10.4504	2.33546	0	3.21188	0.877183	13.9188	1.55483	1.74112
	MMlncRNA_004277	chr1	182991657	182992170	+	0	0	6.65048	0	9.63768	5.36188	0	12.6093	11.5826	0	18.8972	0	0	0	33.0969	17.1033	17.9753	8.51599	0	3.38531	9.66159	83.6836	6.25514	35.572	0	15.8368	68.8473	0	0	0	0	42.5744	59.875	76.1166	12.7925	7.80718	5.66877	0
	MMlncRNA_004284	chr1	183446822	183463400	+	39.8191	57.2564	43.2989	21.5492	48.5546	77.5485	23.7838	21.2404	24.9573	23.3159	29.8795	48.6577	22.1267	44.5159	88.8437	52.672	42.2147	22.7059	46.6956	38.9383	44.4815	52.6872	25.0168	40.1434	30.0077	24.3859	23.9062	53.9715	0	23.5263	14.1751	19.7991	12.2516	37.6668	94.1944	26.8672	32.1621	32.2763
	MMlncRNA_004285	chr1	183463528	183463945	+	10.9676	13.5985	12.2668	30.525	23.7022	29.6699	0	36.1788	14.2428	17.3178	46.4745	11.3357	0	4.72091	54.2642	42.0627	0	10.4718	9.3539	20.814	0	15.8312	7.69172	8.74832	0	19.474	8.46591	33.9786	0	24.5556	0	0	0	25.1994	35.3937	9.60022	13.9414	0
	MMlncRNA_004286	chr1	183479949	183481917	+	37.2531	35.6041	27.7773	48.6012	56.6073	48.9895	15.5131	27.4301	25.7006	28.676	54.2636	37.9016	23.7839	31.0683	50.399	62.5066	29.3274	11.1153	34.7505	26.5117	21.438	42.0101	14.6959	34.3579	72.1901	6.89024	26.9585	38.4712	0	31.2776	29.8386	11.1139	0	38.2114	75.9723	28.5325	31.076	24.8567
	MMlncRNA_004287	chr1	183483196	183484983	+	17.9481	30.7309	24.8537	24.9765	23.5498	32.3692	9.31828	22.9572	28.3023	13.7652	0	21.863	10.9132	18.7622	54.708	37.6949	25.837	7.34433	36.0816	27.2491	16.6646	37.0103	25.1745	31.7004	0	15.1755	19.7917	31.7742	0	22.9626	10.9531	14.6868	3.44248	28.6141	42.2912	11.2217	26.0738	7.29947
	MMlncRNA_004288	chr1	183487338	183487625	+	79.5912	92.1043	35.6078	0	60.202	52.6321	38.5673	37.5068	31.0077	55.2968	0	41.1311	40.6515	68.5187	152.594	111.924	48.1214	0	95.0331	36.251	60.3514	80.4203	55.8184	69.8347	0	56.5287	12.2873	90.4131	0	142.559	0	60.7868	0	62.6986	142.695	48.7678	91.0546	79.3057
	MMlncRNA_004289	chr1	183490238	183495257	+	29.2236	41.5177	23.4926	38.1258	46.8733	40.0774	21.02	24.1	21.3471	40.0877	23.2188	45.3065	36.5378	44.0267	74.8362	69.4649	23.9265	18.3111	42.8379	46.1009	40.0648	41.5238	27.54	22.5818	14.1576	18.918	11.9838	73.0902	0	26.5808	31.2097	9.59028	2.45225	50.9582	68.1113	26.3796	48.7559	42.2482
	MMlncRNA_004290	chr1	183495926	183496225	+	45.8446	31.5786	22.789	0	49.5377	32.1534	0	14.4026	29.7674	9.6518	129.509	67.126	13.0085	65.778	122.863	58.6074	23.0983	14.5907	19.5497	34.801	41.3838	77.2034	32.1514	42.6626	0	27.1338	11.7958	71.0154	0	102.643	65.2802	72.9442	20.5172	55.1747	54.7947	13.3763	48.5625	10.8762
	MMlncRNA_004291	chr1	183504295	183505898	+	28.5814	47.2498	36.2293	39.7738	50.9583	46.3916	24.2368	29.6313	24.1257	43.3248	54.5004	59.0811	41.3611	46.7499	103.407	93.1726	36.0011	16.3736	34.1266	28.2053	55.7288	47.4442	42.0935	45.596	66.463	32.141	11.031	90.0236	0	25.5967	24.419	19.1001	3.83738	42.216	54.3164	28.7707	45.4138	46.7867
	MMlncRNA_004292	chr1	183508341	183508882	+	33.8336	31.4621	22.0742	82.3949	59.4086	40.6791	25.6167	7.97193	21.9686	53.4233	53.763	72.1236	79.203	69.1761	109.855	140.571	72.4485	24.2282	43.2834	28.8938	59.556	54.9418	5.93199	16.8671	0	20.0249	13.0581	74.2473	0	37.8755	0	8.07501	11.3564	38.8685	60.6583	33.3174	26.8796	30.1002
	MMlncRNA_004293	chr1	183512222	183513267	+	43.8284	45.2848	44.1182	36.5949	71.0387	56.6483	26.5473	33.0462	17.075	55.3641	18.572	36.2394	29.8474	45.2774	70.476	70.0375	59.6227	33.4778	65.4147	26.6164	59.3458	47.4482	39.9587	40.2038	67.9456	18.1584	27.065	54.3139	0	19.6257	0	12.5525	0	60.4208	51.8611	26.8549	55.7122	43.6712
	MMlncRNA_004294	chr1	183541364	183542949	+	5.78115	9.55722	2.15533	12.0676	1.56172	0	3.5017	8.17298	3.75377	9.12844	6.12433	5.97516	2.46062	8.70957	8.04468	18.4765	20.3894	13.7996	11.0938	17.5541	23.4839	4.17241	2.0272	8.06986	0	3.42166	13.3875	7.46273	0	12.9436	0	2.75955	0	10.4366	20.7294	18.9765	7.34867	22.6302
	MMlncRNA_004295	chr1	183543176	183546681	+	3.92281	17.8339	6.82499	12.7376	12.7165	1.57217	7.12824	14.1726	7.64137	15.2788	27.7044	9.46039	5.56552	9.56839	21.4305	20.0596	21.0823	16.2304	11.1521	19.3559	21.2467	12.2685	4.5852	9.3871	10.1356	15.4785	16.1495	15.5291	0	11.7105	0	4.99333	5.26682	11.1591	15.0037	11.4458	5.81752	22.3356
	MMlncRNA_004296	chr1	183552749	183554219	+	3.11656	5.15219	3.48574	8.67399	11.7867	0.93678	5.66318	19.0925	8.09447	15.7473	39.6187	5.637	23.8769	1.3415	24.0933	17.9288	20.4132	14.8784	6.64502	8.28031	13.5039	26.9916	6.55705	13.6726	24.1574	18.4458	4.81136	16.0923	0	41.8665	13.3134	2.97529	0	24.5509	10.0575	13.64	0	11.0906
	MMlncRNA_004297	chr1	183555561	183556164	+	0	15.6848	2.82976	0	0	0	4.59743	7.15362	0	9.58788	32.1628	1.96122	0	0	2.3471	0	11.4727	7.24705	6.4734	8.64262	8.22195	43.8241	5.32308	3.02715	0	8.98469	5.85886	7.83834	0	33.9876	0	0	0	29.896	10.8864	0	4.82409	16.2063
	MMlncRNA_004298	chr1	183556424	183556976	+	0	10.2788	6.18146	0	8.95799	2.49187	5.02142	7.81335	16.1487	10.4721	35.129	0	0	0	17.9449	15.8971	0	31.6616	7.0704	6.29312	4.4901	17.9497	0	3.30633	0	19.6266	0	17.1225	0	0	0	0	0	32.6531	17.8355	7.25659	10.538	11.8006
	MMlncRNA_004299	chr1	183558257	183559059	+	0	4.7191	0	7.94485	3.08454	5.14821	3.45809	8.0712	0	1.80295	0	1.47519	0	0	22.9508	7.29855	17.259	0	2.43458	15.1685	9.27657	16.4818	4.00391	2.27696	0	0	13.2207	2.94792	0	12.7824	0	0	0	5.62179	6.14137	2.49869	7.25716	0
	MMlncRNA_004300	chr1	183559266	183560537	+	3.60413	16.3851	6.71845	0	3.89447	2.16667	8.73222	6.79369	7.02061	3.41455	7.63615	1.86254	3.06804	4.6541	7.80154	6.91125	12.7113	10.3236	3.07385	4.10389	9.76033	15.6072	10.1105	10.0619	0	27.7311	13.9102	9.30495	0	0	0	0	14.5169	21.2939	14.2156	6.30958	2.29068	12.8257
	MMlncRNA_004301	chr1	183561067	183561567	+	0	18.9094	10.2346	12.734	0	2.75051	0	4.31216	11.8832	5.77952	19.3876	4.72885	0	3.9388	28.2964	0	4.61044	0	19.5106	0	14.8684	13.2085	0	10.9485	0	10.8318	7.06338	4.72491	0	40.9751	0	8.73583	24.5715	39.0458	3.28112	4.00488	5.81586	0
	MMlncRNA_004302	chr1	183563512	183564045	+	0	10.6445	3.2007	11.947	0	0	0	0	0	2.71118	0	0	0	0	13.2739	10.9752	17.3021	0	0	9.77555	9.29973	6.1961	6.02086	3.42397	0	10.1625	0	4.43292	0	0	0	8.19598	0	8.45374	12.3134	3.75739	0	0
	MMlncRNA_004303	chr1	183566097	183566821	+	0	2.6134	2.35748	8.79961	0	1.90069	11.4904	2.97985	16.4234	5.99077	0	1.6339	0	0	7.82152	8.08378	31.8597	6.03754	2.6965	9.60026	3.42487	13.6913	0	2.52193	0	11.2278	4.88104	6.53015	0	14.1576	0	6.03676	0	8.30216	6.8021	0	4.01896	0
	MMlncRNA_004307	chr1	184033099	184038114	+	23.0457	56.4674	31.9127	48.1056	76.4855	52.943	41.877	38.7862	37.4097	45.7464	55.8028	45.9369	72.8662	51.7249	103.333	90.4889	42.2985	25.1474	58.9649	64.9785	54.3859	76.0352	51.9502	34.7954	140.356	37.997	10.1652	34.849	0	33.17	7.03198	29.8587	8.84043	36.7411	308.109	67.0016	38.7105	38.6623
	MMlncRNA_004309	chr1	184036180	184036729	+	8.33537	55.1191	55.9366	81.1964	45.0342	67.6474	40.3905	43.2078	32.4735	39.4846	52.981	47.383	99.3375	93.2852	128.877	69.2633	37.7972	39.7929	60.4262	60.1107	31.6022	48.1268	40.92	39.8923	129.22	34.5339	38.6046	47.3436	0	37.3246	0	15.9151	0	35.5672	307.847	98.4983	42.3818	41.5273
	MMlncRNA_004327	chr1	185086102	185091319	+	0	6.8352	2.46634	0	1.78707	0	6.01049	3.11745	8.59088	8.35654	0	0.854673	8.44707	5.69506	2.04567	57.0851	3.33309	9.4745	5.64204	5.02178	12.5405	7.16173	0	3.95757	0	13.7039	22.9789	1.70792	0	0	0	3.15776	0	2.17138	2.37206	4.34296	2.10227	7.06247
	MMlncRNA_004329	chr1	185277798	185281695	+	0	0	0	0	4.03401	2.24431	4.52255	0	9.69622	2.35793	0	7.71711	12.7119	0	6.92663	4.77259	3.76193	0	6.36797	2.83395	12.1321	16.1664	0	2.97785	0	0	0	3.85534	0	0	0	0	0	0	5.35453	6.53566	0	15.9423
	MMlncRNA_004344	chr1	186364589	186365432	+	32.5909	148.165	141.756	60.4713	111.518	107.759	46.0614	89.5897	56.4311	49.7457	138.102	105.264	73.9819	21.0427	89.0231	41.664	46.525	57.0491	37.061	70.0967	129.447	117.609	144.757	112.65	126.311	73.9427	88.0495	123.407	0	97.2916	92.8154	46.6705	29.1713	51.704	120.756	66.5646	62.1415	46.3914
	MMlncRNA_004348	chr1	186406645	186408099	+	6.30166	1.30221	0	0	5.10698	6.62957	0	4.45442	0	3.98013	33.3786	4.88485	0	8.13748	9.74331	32.224	1.58751	0	6.71809	15.5468	3.4131	4.54807	2.20972	1.25663	24.4231	0	31.6177	0	0	0	13.4598	3.00801	8.46069	33.0945	9.0383	4.137	2.00258	4.48503
	MMlncRNA_004350	chr1	186415369	186416283	+	5.01033	4.14146	3.7359	0	2.70698	13.5541	0	0	3.25327	3.16453	0	3.88386	4.26508	2.15666	4.64804	44.8362	2.5244	14.3515	2.13657	24.722	5.42738	14.4643	3.51381	1.99825	0	0	3.86749	5.17416	0	0	0	0	0	32.8911	1.79655	0	3.18442	7.13194
	MMlncRNA_004351	chr1	186440047	186441584	+	2.98079	0	1.1113	0	1.61046	7.16777	0	1.40468	3.87092	1.88267	0	3.85103	2.53742	2.56611	6.45225	15.2425	1.50184	11.3842	3.81333	19.2333	8.07226	4.30263	6.2714	1.18882	46.2101	3.52845	20.7079	1.53913	0	6.67377	0	0	0	6.84874	3.20645	0	3.78901	2.1215
	MMlncRNA_004352	chr1	186442766	186444424	+	5.52677	2.28417	2.06049	3.84552	2.986	4.15311	0	0	1.7943	0	0	2.85612	0	1.18948	5.98165	24.7288	1.3923	0	0	24.1236	10.4769	5.98322	1.938	1.10211	21.4199	1.63555	27.7298	4.28061	0	0	0	0	0	5.44219	0.990862	3.62829	1.75633	7.86706
	MMlncRNA_004353	chr1	186445155	186446547	+	0	2.72034	0	0	0	1.97847	1.99343	0	0	3.11796	0	2.55113	0	2.83322	7.12387	33.6582	1.65817	6.28459	7.01711	12.4914	7.13001	14.2515	0	2.62512	25.5101	5.8436	35.5653	0	0	0	0	3.14189	0	5.40117	3.54022	1.44038	0	7.02698
	MMlncRNA_004354	chr1	186447156	186448437	+	10.7281	0	1.33321	0	9.66023	8.59909	0	0	0	5.64653	0	3.69603	3.04411	0	7.74068	29.7151	1.80174	3.41437	1.52493	2.71458	5.81052	5.16181	0	2.85242	27.7188	2.11652	33.124	0	0	8.00644	0	0	4.80121	9.39011	3.84674	6.26036	0	2.54513
	MMlncRNA_004355	chr1	186454510	186455482	+	0	0	0	6.55675	0	11.3299	2.8539	0	0	0	0	8.52213	0	2.0281	5.82796	33.1285	2.37392	0	6.02764	26.825	2.55193	0	3.30436	3.75827	36.5216	2.78867	25.4586	2.43287	0	0	0	4.4981	0	6.18609	3.37891	2.06212	2.9946	0
	MMlncRNA_004356	chr1	186470845	186471660	+	5.61821	0	0	0	0	3.37746	0	0	0	3.54846	0	1.45169	4.78253	4.83662	1.73732	39.5025	0	0	0	8.52965	3.04293	0	0	6.72205	0	3.32522	30.3569	0	0	0	0	0	0	1.84408	4.02902	0	0	7.99721
	MMlncRNA_004357	chr1	186484230	186485247	+	0	0	1.67895	0	2.43309	4.06091	0	0	0	2.84434	0	0	0	0	1.39258	48.9354	0	0	5.7612	6.83712	0	6.50043	0	7.18428	0	0	31.2856	2.32532	0	0	0	0	0	13.3034	0	1.97097	5.72446	0
	MMlncRNA_004358	chr1	186488928	186490855	+	2.37783	1.96547	1.773	3.30898	2.56938	5.00312	2.88055	0	7.71976	0	5.03796	2.45763	0	2.04703	6.61767	24.3184	0	0	4.05595	17.1478	7.72726	0	5.00281	0.94834	0	2.81471	18.3545	2.45558	0	5.32379	0	0	0	3.12192	2.55784	1.04069	3.02256	1.69236
	MMlncRNA_004360	chr1	186503272	186504220	+	0	1.99654	0	0	2.60999	2.90412	0	0	3.13671	3.05115	0	1.24824	0	2.07939	0	12.3514	2.43396	0	4.12005	9.1678	2.61647	0	0	0	37.4453	0	37.2893	0	0	0	0	0	0	3.17127	0	2.11427	0	0
	MMlncRNA_004362	chr1	186587701	186588321	+	22.1471	0	0	0	7.97708	0	0	3.47889	19.1738	0	0	1.90753	18.8529	0	6.84856	0	7.43906	7.04866	0	0	0	69.2647	0	14.7214	57.2231	0	5.69847	11.4356	0	0	0	0	19.8234	0	0	16.155	0	0
	MMlncRNA_004366	chr1	186768841	186771327	+	868.226	9.90403	76.9712	0	6.97153	0	8.93236	6.08072	27.5292	7.56776	42.9614	24.2917	4.70753	16.6627	135.096	0	0	17.6004	130.488	8.39589	167.732	226.169	74.9811	51.4628	0	1.09102	35.5725	165.617	0	12.3815	7.87457	12.3187	24.7493	116.17	0.660973	392.092	1.17159	24.9274
	MMlncRNA_004368	chr1	186962370	186962911	+	16.9168	6.99158	6.30691	0	0	0	0	0	21.9686	5.34233	35.842	2.18556	0	3.64085	7.84678	70.2856	17.0467	0	14.4278	6.42084	9.16246	12.2093	23.728	0	0	10.0125	19.5872	13.1025	0	0	0	0	0	11.1053	3.03292	11.1058	5.37592	0
	MMlncRNA_004369	chr1	186966353	186967181	+	0	2.28555	0	0	0	0	10.0489	0	14.363	0	0	0	0	2.38039	6.84029	14.1393	0	0	2.35822	4.19794	2.99521	3.99122	0	0	0	0	0	2.85546	0	0	0	0	0	0	1.98292	33.8845	0	0
	MMlncRNA_004373	chr1	187045901	187046429	+	0	7.16339	3.23095	24.1199	4.6822	0	0	0	0	0	0	0	0	0	8.03961	0	0	0	0	0	14.0814	6.25467	0	0	67.175	0	0	22.3741	0	0	0	0	0	0	0	0	0	6.16798
	MMlncRNA_004374	chr1	187046519	187047671	+	0	9.85976	5.92948	11.0663	21.4821	0	0	0	7.7452	0	8.42427	0	0	0	7.37719	0	0	3.79637	0	0	15.0748	0	0	0	123.28	2.35332	3.06917	6.15918	0	8.90222	0	0	0	0	0	0	0	0
	MMlncRNA_004375	chr1	187048916	187061809	+	0	11.9026	3.579	6.43216	8.45222	0	0	0	2.30862	0.112282	0.75331	0	1.81598	0.153043	10.225	0.227266	0	0.678954	0	0	14.2504	7.18506	0	0	27.5598	3.15656	1.0978	5.8748	0	7.96049	0	0.339433	0	0	0	0	0	0
	MMlncRNA_004377	chr1	187351920	187353065	+	0	8.26666	2.98285	0	4.32266	0	0	0	0	0	16.9514	0	0	0	11.1334	0	0	0	0	0	6.50007	8.66157	0	0	0	0	0	0	0	17.9132	0	0	0	0	0	0	0	0
	MMlncRNA_004378	chr1	187353145	187360912	+	2.36069	2.43913	2.20027	2.46385	3.82629	0	0	0	2.29923	0	6.25205	0	0.502387	0	8.21245	0	0	1.12699	0	0	4.47508	2.9816	0	0	4.57461	4.54092	0.455555	1.82841	0	2.6427	0	0	0	0	0	0	0	0.420039
	MMlncRNA_004379	chr1	187361075	187361655	+	0	0	2.94178	0	0	0	0	0	5.12348	0	0	0	6.71695	0	0	0	0	0	0	0	8.54743	0	0	0	0	4.67018	0	0	0	17.6665	0	0	0	0	0	0	0	0
	MMlncRNA_004380	chr1	187362231	187363909	+	2.73047	2.25696	3.05391	7.59943	4.42564	0	0	0	0	0	11.5702	0	0	0	6.75474	0	0	0	0	0	1.47887	1.97065	0	0	0	3.23213	0	0	0	0	0	0	0	0	0	0	0	0
	MMlncRNA_004381	chr1	187364491	187365850	+	6.74185	4.17952	2.51349	0	1.82124	0	0	0	4.37756	0	0	0	0	0	4.16956	0	0	0	0	0	3.65151	2.43288	0	0	52.2582	0	0	0	0	0	0	0	0	0	0	0	0	0
	MMlncRNA_004383	chr1	187371025	187372177	+	3.97611	3.28659	1.48237	5.53315	4.29642	0	0	0	2.58173	0	0	0	0	0	3.6886	0	0	0	0	0	2.15354	0	0	0	0	2.35332	0	2.05306	0	17.8044	0	0	0	0	0	0	0	0
	MMlncRNA_004384	chr1	187372912	187374964	+	2.23305	2.76871	0.832524	0	1.20647	0	0	0	0	0	0	0	0	0	6.21474	0	0	0	0	0	9.6757	6.4466	0	0	0	3.96499	0	1.15303	0	0	0	0	0	0	0	0	0	0
	MMlncRNA_004385	chr1	187376646	187377431	+	0	4.82117	6.52356	0	3.15125	0	0	0	3.7872	0	0	0	0	0	10.8218	0	0	0	0	0	15.7953	8.41913	0	0	45.2106	0	0	3.01168	0	13.0589	0	0	0	0	0	0	0	0
	MMlncRNA_004386	chr1	187379564	187380867	+	3.51569	0	1.31072	0	0	0	0	0	0	0	0	0	0	0	5.43578	0	0	0	0	0	0	5.07472	0	0	0	0	0	1.81532	0	0	0	0	0	0	0	0	0	0
	MMlncRNA_004387	chr1	187380954	187383106	+	2.12933	2.64011	4.76314	2.96318	2.30087	0	0	0	4.1478	0	0	0	0	0	8.5599	0	0	2.03308	0	0	1.15329	6.14718	0	0	16.5051	3.78083	0	2.19896	0	14.3023	0	0	0	0	0	0	0	0
	MMlncRNA_004388	chr1	187383626	187384101	+	0	3.9805	0	0	5.20354	0	0	0	0	0	0	0	0	0	8.93477	0	0	9.19584	0	0	0	0	0	0	0	0	0	0	0	0	0	0	0	0	0	0	0	0
	MMlncRNA_004389	chr1	187385791	187386794	+	4.56619	0	1.70236	0	7.40105	0	0	0	5.92976	0	0	0	0	0	2.82401	0	0	8.71956	0	0	7.41941	3.29554	0	0	0	5.40513	0	7.07324	0	20.4467	0	0	0	0	0	0	0	0
	MMlncRNA_004390	chr1	187388787	187389532	+	0	0	0	0	3.32022	0	0	0	0	0	0	0	0	0	11.402	0	0	0	0	0	3.32846	0	0	0	0	0	0	0	0	0	0	0	0	0	0	0	0	0
	MMlncRNA_004392	chr1	187393306	187394146	+	5.4512	0	0	0	0	0	0	0	0	0	0	0	0	0	3.37135	0	0	10.4096	0	0	0	3.93427	0	0	0	3.22637	0	0	0	24.4097	0	0	0	0	0	0	0	0
	MMlncRNA_004393	chr1	187395478	187395893	+	0	4.55461	0	0	0	0	0	0	7.15562	0	0	0	0	0	6.81563	0	0	0	0	0	5.96882	0	0	0	0	0	0	0	0	0	0	0	0	0	0	0	0	0
	MMlncRNA_004394	chr1	187396864	187397464	+	0	6.30522	0	0	0	0	0	0	4.95298	0	0	0	0	0	7.07646	0	0	0	0	0	8.26299	0	0	0	0	0	0	0	0	34.1573	0	0	0	0	0	0	0	0
	MMlncRNA_004395	chr1	187397638	187399215	+	2.90523	4.80283	1.08313	0	3.13927	0	0	1.36907	0	0	0	0	0	0	5.39031	0	0	0	0	0	1.57353	2.09678	0	0	45.0387	1.7195	0	0	0	0	0	2.77354	0	0	0	0	0	0
	MMlncRNA_004396	chr1	187399287	187400100	+	0	0	0	0	3.04285	0	0	0	0	0	0	0	0	0	0	0	0	0	0	0	3.0504	0	0	0	0	3.33339	0	0	0	0	0	0	0	0	0	0	0	0
	MMlncRNA_004397	chr1	187404422	187405777	+	0	0	1.26045	4.70481	1.82661	0	0	0	0	0	0	0	0	0	6.27279	0	0	0	0	0	0	4.88012	0	0	26.2062	4.00203	0	0	0	0	0	0	0	0	0	0	0	0
	MMlncRNA_004398	chr1	187406046	187406629	+	0	3.24438	8.78	0	12.7237	0	0	0	5.09716	0	0	0	0	0	9.70994	0	0	0	0	0	0	0	0	0	60.8486	0	0	0	0	0	0	0	0	0	0	0	0	0
	MMlncRNA_004399	chr1	187406769	187407454	+	0	2.76198	0	0	0	0	0	0	4.33927	0	0	0	0	0	2.06655	0	0	0	0	0	0	9.64641	0	0	0	0	0	0	0	0	0	0	0	0	0	0	0	0
	MMlncRNA_004404	chr1	187587112	187588532	+	0	1.33337	0	0	0	0	0	0	0	0	0	0	0	0	1.99529	0	0	0	0	0	1.74738	0	0	0	0	1.90948	0	0	0	7.22327	0	0	0	4.23579	0	0	0	0
	MMlncRNA_004410	chr1	188158212	188159708	+	0	0	0	31.8758	58.342	5.90151	0	13.8783	0	0	0	0	0	1.40852	0	0	8.2435	0	2.79081	0	0	0	2.29489	1.30507	25.3644	0	2.52588	0	0	0	0	0	0	0	0	0	0	0
	MMlncRNA_004411	chr1	188160707	188163143	+	0	0	0	13.0893	19.311	3.3927	0	7.97847	0	0	0	0	0	0	0	0	2.84345	0	4.01101	0	0	0	2.6386	0	14.5817	0	0	0	0	0	0	0	0	0	0	0	0	0
	MMlncRNA_004414	chr1	188261099	188261741	+	0	0	0	0	42.3728	0	0	10.0796	0	0	0	0	0	3.06896	0	0	0	0	0	0	0	0	0	0	0	0	0	0	0	0	0	0	0	0	2.55652	0	0	0
	MMlncRNA_004419	chr1	189131502	189159918	+	359.923	63.7418	72.2355	310.713	125.6	151.684	0.977178	141.254	177.764	109.282	33.8391	319.061	8.10255	44.443	22.4493	0.309361	37.4716	83.7952	56.8252	44.6386	10.398	920.182	39.5995	26.5731	170.068	12.5084	24.2832	45.4826	0	13.0033	4.82417	4.31243	114.582	3.01832	33.8984	18.7109	158.315	0.574104
	MMlncRNA_004423	chr1	189115355	189116005	+	35.2109	0	0	0	0	0	0	0	0	0	0	1.81963	0	0	0	0	0	0	0	0	0	66.0727	0	0	0	0	0	0	0	0	0	0	9.45492	0	0	0	0	0
	MMlncRNA_004425	chr1	189161296	189162880	+	185.114	32.276	29.1152	241.504	53.1319	78.2463	0	61.3361	92.0254	70.3333	36.7691	211.505	2.46217	19.9202	12.5218	0	20.4023	35.9015	33.3023	35.1303	9.39947	546.93	18.2563	13.8428	201.779	6.84764	13.3959	26.8828	0	12.9517	0	0	27.1836	0.949379	18.6682	8.86128	123.168	0
	MMlncRNA_004426	chr1	189179343	189193792	+	184.647	28.7158	23.065	206.182	97.0184	92.1212	0.384339	47.3941	67.3629	52.6007	28.9043	187.155	8.10217	30.3171	12.8521	0.202794	22.0593	36.9565	26.2466	39.4973	6.01425	434.141	20.2476	9.36343	122.96	9.57663	12.9795	24.2452	0	5.68264	1.3553	3.93747	58.3568	0.624816	13.8788	7.22043	79.2459	1.12902
	MMlncRNA_004427	chr1	189195247	189197836	+	86.7329	18.2888	16.4978	120.697	42.0783	60.1214	0	34.1993	31.0316	44.7188	30.0021	108.853	1.50677	11.4286	8.75769	0	15.161	15.2104	24.154	29.5607	4.79349	263.165	6.20683	5.64756	27.4406	4.19054	15.0294	15.5375	0	0	0	1.68983	35.6476	0.580991	15.8672	7.7469	39.375	0
	MMlncRNA_004428	chr1	189198643	189199593	+	57.848	25.9005	12.5807	187.836	44.2766	60.8582	0	36.3473	28.171	48.7157	0	122.07	0	18.6751	4.47208	0	12.1442	27.6165	14.3899	21.9564	2.61096	219.19	6.7616	3.84521	74.733	5.70637	7.44217	14.9349	0	10.7931	0	0	32.3615	0	5.18562	8.43931	49.022	0
	MMlncRNA_004431	chr1	189207879	189209862	+	138.643	22.92	25.8443	205.797	77.4026	96.5436	1.39962	44.6452	60.0149	57.6481	19.583	174.94	3.93402	23.871	16.4345	0	22.1203	55.1565	16.7512	29.8194	8.76068	410.254	17.8259	5.52943	35.8221	5.47052	12.4855	19.0902	0	0	0	0	40.3311	0.75845	4.97129	6.06788	58.7449	0
	MMlncRNA_004432	chr1	189209915	189213584	+	92.4386	17.037	14.9029	126.899	47.9179	71.3408	0.756634	35.9084	38.9328	44.1826	23.8198	120.717	1.06336	24.1963	7.72562	0	16.9933	25.0468	14.3826	34.6113	6.76574	289.4	11.3888	1.4946	48.4136	8.13274	12.5351	17.4152	0	0	10.6725	1.19255	41.9288	2.05009	10.7499	8.74745	40.4908	0
	MMlncRNA_004433	chr1	189213635	189214394	+	84.4505	17.4513	11.2446	58.7606	48.8859	43.5159	0	17.0557	27.4173	47.624	0	79.4913	0	7.7895	5.59599	0	12.157	23.038	20.5786	36.6326	3.26714	195.911	8.46089	2.40579	46.7573	7.14047	4.65625	3.11471	0	27.0112	0	0	8.09888	0	4.3259	5.28012	42.1727	0
	MMlncRNA_004434	chr1	189214809	189215520	+	154.532	21.289	12.0026	152.325	69.5754	100.641	0	66.7537	58.5314	69.1351	54.5684	186.338	0	36.0301	15.9287	0	29.1973	24.5911	41.1861	26.8828	6.9748	320.648	31.6095	7.70393	0	30.4874	14.9105	29.9222	0	0	0	0	8.64488	0	13.8526	2.81804	77.7545	0
	MMlncRNA_004435	chr1	189215730	189217000	+	122.637	14.9073	12.1027	135.525	40.9241	68.3039	0	28.8959	14.0523	31.8942	15.2843	146.325	3.07045	15.5259	11.1538	0	12.7213	27.5513	16.9195	32.8569	3.9072	291.563	12.6481	2.8771	83.8762	6.40451	13.9211	11.1747	0	8.07574	0	0	33.8993	0	14.2268	9.47182	38.9722	0
	MMlncRNA_004436	chr1	189217261	189218114	+	171.783	13.3118	16.011	179.29	29.0033	90.3609	0	45.5352	45.3134	50.8584	22.7475	145.645	9.13945	13.8642	11.6201	0	21.6377	20.5022	13.7351	55.0132	5.81505	294.453	7.5296	4.28196	41.6107	3.17726	12.4312	24.9469	0	0	0	0	14.4149	0	19.2487	9.39788	34.1188	0
	MMlncRNA_004437	chr1	189220248	189223808	+	97.8429	11.7056	12.4792	116.451	52.8624	56.4978	0	34.5808	32.6012	35.7775	10.9106	106.116	4.38365	23.8286	7.16589	0	17.5134	20.8966	25.8027	22.9661	2.09185	223.926	9.93163	4.10761	9.9791	4.57182	4.96876	14.6245	0	8.64723	0	0	39.7553	0.422568	12.4638	9.0152	31.0931	0
	MMlncRNA_004438	chr1	189224765	189227150	+	103.755	14.2938	12.894	131.017	40.4855	45.0479	1.16381	37.1233	19.9614	29.1253	28.4963	118.656	0	17.368	10.6948	0	5.80845	5.50363	8.19349	29.171	5.20333	199.688	6.73751	1.53261	0	5.68604	4.44939	15.8738	0	4.30187	0	0	15.4782	0	6.88953	1.68185	34.1932	0
	MMlncRNA_004439	chr1	189227801	189228133	+	123.904	34.1391	10.2653	57.4749	52.0666	91.0393	0	71.3643	26.8175	30.4336	0	142.291	0	17.7778	4.25721	0	13.8728	0	11.7415	47.0283	0	327.891	0	0	213.427	0	10.6269	21.3259	0	30.8236	0	0	0	0	19.7458	12.0507	43.75	0
	MMlncRNA_004440	chr1	189228481	189229233	+	60.8825	7.54868	6.80945	84.724	36.1829	53.0705	0	14.3452	27.6722	34.6081	12.8993	133.717	0	13.1032	7.53068	0	6.135	0	23.3661	30.0407	3.29751	311.978	8.53955	0	0	3.60342	9.39908	12.5747	0	13.6312	0	0	24.5225	0	10.9153	5.32921	11.6086	0
	MMlncRNA_004441	chr1	189231811	189232232	+	76.0455	4.48985	0	105.825	64.5633	62.0428	0	25.5971	28.2155	48.0303	46.034	120.703	9.24774	28.057	3.35936	0	5.47353	0	9.26524	20.6167	5.88395	282.26	7.61881	4.3327	0	0	0	22.4377	0	24.3229	0	0	14.5857	0	15.5814	0	48.3323	0
	MMlncRNA_004442	chr1	189233110	189233364	+	125.848	7.43027	20.1079	50.037	58.2796	32.4236	0	67.777	70.0409	34.0652	0	153.298	0	23.2158	0	0	9.05815	0	30.6661	47.766	0	376.286	0	0	0	0	0	9.28306	0	0	0	0	24.1379	23.6042	12.8929	7.86842	0	0
	MMlncRNA_004443	chr1	189235151	189235880	+	119.321	12.9775	4.68267	131.09	54.2879	84.9454	0	29.5944	44.855	39.6649	66.5286	172.007	5.34595	37.8449	13.5939	4.0142	6.3283	29.981	13.3902	16.6854	0	262.885	17.6172	2.50466	48.6789	11.1509	9.69521	12.9708	0	0	0	0	67.4537	0	22.5184	10.9942	39.9144	0
	MMlncRNA_004445	chr1	189239181	189243534	+	128.457	13.9253	10.5989	108.429	47.7855	62.9818	0	53.588	32.1329	32.5865	8.92345	129.231	3.58525	14.5032	5.86075	0.673029	19.6288	16.0853	9.42909	29.174	3.42172	279.653	11.0765	3.77942	65.2927	9.97107	12.1914	14.6793	0	2.35743	0	0	38.1693	0	7.55094	5.06911	30.7837	0
	MMlncRNA_004446	chr1	189243932	189244582	+	154.928	23.2838	2.62546	107.799	49.4616	55.0355	0	39.8229	45.7256	35.5827	0	134.652	0	9.09373	15.2436	0	0	6.72384	9.00906	32.0746	11.4425	310.034	9.87754	0	54.5861	12.504	0	14.5449	0	0	0	0	18.9098	0	10.1004	3.0821	26.8548	0
	MMlncRNA_004447	chr1	189244860	189246010	+	139.406	9.8769	10.3946	105.312	60.2543	65.8473	0	37.5394	31.0346	20.1254	25.3167	110.121	3.39057	10.2867	4.92668	0	2.0068	11.4089	8.49247	7.55885	2.15728	296.089	8.38003	6.35412	0	11.787	30.745	12.3398	0	17.8354	0	0	48.1289	0	4.28455	3.48644	35.4409	0
	MMlncRNA_004448	chr1	189246151	189246762	+	104.873	9.28783	16.7566	72.9706	32.3776	76.5557	0	17.6503	43.7756	37.8502	15.8712	125.813	6.37671	9.67324	13.8985	0	30.1938	21.457	6.38878	31.2754	0	318.978	10.507	2.98758	0	8.86725	5.78227	11.6038	0	0	0	0	20.1149	0	10.7441	6.55701	38.0882	0
	MMlncRNA_004449	chr1	189246866	189247324	+	259.686	16.5117	11.1711	152.891	48.5663	60.0437	0	18.8269	32.4264	12.6167	0	139.362	0	4.29922	15.4428	0	0	19.0729	8.51837	26.5367	0	180.213	14.0093	7.96688	77.4195	5.9115	0	15.4718	0	0	0	0	0	0	3.58135	0	6.34803	0
	MMlncRNA_004450	chr1	189249062	189249735	+	108.83	5.62231	10.1435	56.7927	33.0741	67.469	0	44.8746	39.7487	38.6645	28.8225	159.935	5.79013	17.5668	2.10334	0	30.8434	6.49439	23.2043	41.3068	3.68402	333.817	4.77024	5.42552	0	8.05156	5.25037	21.0728	0	0	0	0	9.13227	0	9.75573	8.93077	64.846	0
	MMlncRNA_004451	chr1	189251241	189255226	+	121.915	9.50686	13.7214	89.6298	24.8558	59.1166	0	37.9397	28.3784	38.5007	14.6209	105.5	3.91625	15.3471	9.95841	0.735165	8.11279	13.1778	10.2996	30.9943	3.11469	210.012	13.7123	0.91741	8.91509	7.488	10.6535	11.2836	0	2.57508	4.91321	0	10.8093	0	15.2589	3.02024	41.6667	0
	MMlncRNA_004453	chr1	189259942	189261368	+	106.018	9.29434	27.548	107.297	41.6575	56.9742	0	51.474	29.2042	23.3348	0	127.008	2.73479	16.5943	6.95414	0	9.71196	9.20228	10.9599	28.0456	3.48007	248.096	4.50615	5.12515	24.9023	3.80291	7.43956	16.5885	0	0	0	0	30.1935	0	10.3676	4.21818	14.2931	0
	MMlncRNA_004454	chr1	189261432	189262172	+	55.6816	12.7849	11.5329	43.048	36.7689	48.351	0	43.7326	32.1375	39.0761	0	124.692	10.5332	10.6523	11.479	0	12.4687	11.8144	18.468	54.0096	0	290.239	13.0168	2.46747	0	3.66178	4.77564	9.58372	0	0	0	11.8128	24.9196	2.03072	4.43682	5.41551	39.3218	0
	MMlncRNA_004455	chr1	189262570	189265806	+	59.4832	9.95063	18.4804	55.1845	32.9027	40.8676	0.857846	28.6984	23.9096	29.0717	12.0027	84.5342	3.61682	13.4116	10.0729	0	8.56285	13.5225	9.05915	23.6522	3.83538	202.387	5.95948	2.82422	0	3.35295	4.37288	13.1632	0	0	0	0	26.621	0	6.60177	1.2397	38.706	2.01598
	MMlncRNA_004457	chr1	189270048	189271297	+	40.3432	7.57887	17.7754	102.075	35.6671	56.2225	2.22148	29.3813	9.52557	25.4808	15.5411	73.9176	3.12204	11.0507	5.6706	0	11.0872	14.0071	10.9478	23.6647	0	235.581	12.8606	0	28.4285	6.51211	2.831	13.2562	0	0	15.6672	0	29.5447	0	17.0959	4.81547	23.31	0
	MMlncRNA_004458	chr1	189271799	189272219	+	108.894	9.00104	32.4783	90.9223	70.6	81.8292	0	35.921	21.2119	48.1444	0	171.637	0	9.37454	13.4694	0	10.9731	20.7944	9.28725	20.6657	5.89793	180.761	7.63691	8.68598	84.4075	6.44508	0	33.7365	0	0	0	0	29.2406	0	11.7138	0	41.5261	0
	MMlncRNA_004459	chr1	189273006	189273763	+	30.2405	14.9978	15.7839	75.7486	9.80297	50.9025	0	48.4521	39.271	24.8298	0	109.394	5.14848	7.81005	1.87025	0	24.3781	28.8735	18.0538	25.2514	0	257.539	8.48322	4.82427	0	0	4.66854	12.4917	0	0	0	0	24.3608	0	13.0119	2.64703	61.5039	0
	MMlncRNA_004461	chr1	189324845	189333894	+	109.926	29.5199	82.909	105.036	74.4434	147.85	0	112.675	84.5328	26.0759	22.5389	181.024	7.33075	24.4214	15.0381	0.971393	16.8452	27.0856	19.2256	101.711	8.23103	360.12	18.1185	5.65692	62.8253	13.1921	9.38454	29.8186	0	12.4759	6.49195	1.93443	55.7704	0.66509	15.621	5.98608	56.0212	0.360537
	MMlncRNA_004462	chr1	189333987	189341913	+	63.6168	25.3362	78.2679	90.1386	54.6808	133.854	0.700605	85.3037	66.4669	21.7339	18.3799	158.103	5.41542	24.396	12.6975	0	16.9005	18.7745	12.0844	98.7791	3.13237	316.806	13.3846	4.61309	31.38	7.5305	7.14268	21.2022	0	11.6536	2.47055	3.31272	48.9182	0.759312	19.0783	6.32789	58.0765	0.411614
	MMlncRNA_004464	chr1	189343431	189344897	+	46.8758	25.8312	68.7397	56.5347	47.2752	122.113	0	75.1057	91.311	17.7641	26.4845	153.422	5.32044	39.0094	12.5627	1.99752	9.44715	23.8703	18.6568	105.565	10.1555	415	13.1499	13.7099	24.2233	11.0977	0	17.7498	0	13.9935	0	0	113.285	1.02574	23.5315	8.20633	49.6549	0
	MMlncRNA_004465	chr1	189345083	189345381	+	15.3326	19.0105	34.2978	64.0105	8.28389	59.9132	0	14.4508	149.335	14.5261	64.9711	63.3887	0	6.5998	9.48261	0	15.4504	14.6395	19.615	69.8347	0	221.319	0	0	0	0	0	15.834	0	0	0	0	0	0	0	0	9.74498	0
	MMlncRNA_004466	chr1	189345612	189346370	+	42.2809	22.467	36.03	100.865	52.2136	61.7287	0	111.008	43.1412	24.7971	0	99.8852	5.14169	25.9992	7.47115	0	15.2163	51.9038	18.03	91.7021	9.81434	217.966	8.47204	4.81792	0	3.57494	0	15.5941	0	0	0	5.76634	89.2051	0	8.66319	10.5742	46.0672	0
	MMlncRNA_004467	chr1	189346648	189349854	+	37.1674	27.1771	73.0142	93.4976	44.0232	129.765	0.86587	94.9845	92.8201	25.7321	15.1437	155.875	3.65065	28.3048	14.5876	0	14.4049	24.5681	12.1919	96.5789	7.74252	313.642	14.0355	5.70127	22.1612	9.30688	5.51723	24.3583	0	12.8023	12.2133	2.72944	63.3365	0	13.3271	7.50775	57.2392	0
	MMlncRNA_004468	chr1	189350355	189358612	+	66.0632	26.8445	84.0305	88.8433	51.8892	117.643	0.672523	92.3491	81.1052	18.0577	29.4054	146.171	4.72578	26.0467	13.7336	0	13.426	22.2624	15.6246	92.5019	4.20954	287.279	13.2374	5.97805	55.9412	7.88581	9.85605	26.3721	0	8.70063	2.37153	0	54.411	0.911096	16.323	5.58831	52.5731	1.58046
	MMlncRNA_004469	chr1	189359152	189386537	+	114.837	31.1335	93.054	72.9151	102.382	120.511	1.21676	104.84	77.6087	25.1639	16.3151	180.243	6.41257	33.146	14.8567	0.214005	16.447	24.135	22.1295	108.269	7.61609	316.18	15.8491	6.6764	59.6887	8.42171	7.75305	30.8582	0	11.6188	1.43022	3.99534	87.8794	1.59345	21.1888	7.76613	67.8803	0.71486
	MMlncRNA_004470	chr1	189386753	189394211	+	78.6714	22.3536	84.5535	57.3054	76.7073	106.967	1.11684	88.0492	73.8298	19.7979	13.0221	139.437	6.27839	31.4824	15.0147	0.392863	13.3158	16.4314	18.8708	97.2785	5.32624	440.482	12.5002	4.90253	23.8206	8.00299	11.8607	23.8019	0	9.63263	0	4.10733	61.0647	0.403477	14.1045	5.64893	61.7204	0
	MMlncRNA_004471	chr1	189394771	189397843	+	82.0518	18.4971	75.0857	51.9014	84.6316	99.5499	0	87.878	70.7133	24.9697	9.48244	183.488	7.61968	29.5391	15.685	0.953586	18.0397	24.215	21.6299	96.2604	4.84809	537.277	17.7863	5.94988	115.638	7.94676	11.5156	22.3391	0	0	0	1.42423	46.0685	0.979346	18.1876	6.52928	49.3052	1.06178
	MMlncRNA_004473	chr1	189404682	189415904	+	85.3739	20.7654	85.1312	49.4552	60.2503	102.77	0.742274	56.2091	73.4703	15.996	14.713	168.456	4.17273	24.9679	14.779	0	10.7022	30.4217	13.9354	90.3901	7.07983	524.183	18.3346	4.72454	50.6611	9.91254	10.7206	19.4048	0	9.14574	6.97997	1.94986	65.2645	0.938551	16.1118	8.93899	55.8189	0
	MMlncRNA_004474	chr1	189421338	189437933	+	98.8196	21.8507	88.3379	43.1426	62.0642	101.175	1.00598	74.8741	72.4324	15.2977	18.1807	208.134	4.24139	27.7616	15.3218	0	11.2967	25.1078	12.9843	98.5488	5.69708	392.164	12.6183	5.29907	51.4946	6.55326	14.3157	23.1544	0	9.29621	1.18247	2.37833	48.6852	1.4537	15.1858	4.24017	51.7233	0.591027
	MMlncRNA_004475	chr1	189440228	189451111	+	45.0695	10.445	61.8719	23.4462	40.7352	62.1646	0.765393	43.4699	44.8535	9.57731	7.13942	143.446	3.94414	19.5811	8.85706	0.269236	8.91334	13.2716	8.8013	68.9049	2.96576	241.679	4.43101	4.03175	35.9143	5.73389	5.20213	17.1818	0	1.88612	0	1.60847	54.2902	0.138255	9.81713	3.50262	31.322	0
	MMlncRNA_004476	chr1	189451646	189454321	+	102.79	14.1608	117.522	85.8258	118.476	103.505	0	102.53	76.7545	17.8537	14.519	227.088	4.37505	25.0723	11.1251	0	13.8106	24.536	14.6111	102.088	2.78366	450.065	14.4177	6.83258	66.3968	8.11174	10.5792	34.4992	0	11.507	7.31841	3.27104	69.0039	0	12.9001	6.74814	57.7088	0
	MMlncRNA_004477	chr1	189464299	189472813	+	85.6052	15.5761	59.2139	15.7339	51.7775	61.82	0.978337	48.2061	74.1126	10.0315	11.4071	172.922	3.66651	20.8574	8.65741	0	9.76557	16.4499	9.41322	84.6013	2.33285	329.512	14.7258	3.86508	20.8664	6.05451	4.57149	18.3481	0	3.6163	4.5999	1.02799	37.5887	0.176719	12.7415	3.77019	32.5081	0
	MMlncRNA_004478	chr1	189472918	189498107	+	80.6238	9.10126	51.9062	12.9165	55.8503	43.3806	0.440944	42.7962	56.3678	7.98889	9.25432	143.24	2.94356	18.4095	7.14735	0	5.68517	25.0226	8.76979	76.6754	3.1543	273.734	10.7214	3.12113	42.321	5.49354	6.74316	17.9488	0	6.1121	2.33236	1.9112	39.3402	0.35842	7.83092	3.90297	25.2162	0
	MMlncRNA_004479	chr1	189498267	189505791	+	107.224	5.28758	43.8366	9.32583	47.069	34.2441	0.738032	30.4321	50.6342	7.11861	9.03552	133.176	2.59305	16.7832	5.08659	0	5.21822	15.1239	7.27429	58.5026	1.97982	251.946	9.827	3.88763	18.8893	5.04814	7.99452	16.6725	0	2.72804	0	2.32646	39.2621	0	5.02436	3.73292	15.8756	0
	MMlncRNA_004480	chr1	189505967	189509402	+	42.6957	4.96288	26.3638	3.71346	20.1841	19.2503	0	12.575	32.0545	5.89895	0	78.9488	2.27156	9.76332	3.71329	0	2.68897	11.4654	3.41379	37.4748	1.4453	176.221	2.80716	0.53213	0	3.15876	6.17943	13.7787	0	2.98727	0	2.54753	14.331	0	4.30575	1.75185	11.0241	0
	MMlncRNA_004482	chr1	189511715	189526278	+	49.4205	6.24461	27.9307	7.88485	27.041	20.0588	0.38133	17.9489	38.0166	11.5313	10.6709	94.8377	0.535917	10.2976	2.82284	0.201206	3.64776	11.7215	4.16121	38.7102	2.38687	180.612	6.84354	2.3853	12.1998	2.6083	7.0464	15.2784	0	4.22862	1.34469	1.20205	22.3993	0	2.59601	2.47982	8.40273	0.224036
	MMlncRNA_004483	chr1	189526710	189527446	+	24.8817	10.2834	23.1909	8.65633	40.3292	11.2185	0	11.7253	36.351	17.6797	13.1793	120.547	0	5.35506	1.92354	0	0	23.757	2.6526	28.3319	0	215.493	13.0874	2.48087	0	3.68165	24.0078	12.8476	0	0	0	0	8.35163	0	6.69135	5.4449	7.90705	0
	MMlncRNA_004485	chr1	189529610	189530586	+	37.539	3.87864	27.9905	0	40.5631	5.64177	0	11.0563	21.3277	4.44556	19.8837	90.9347	0	6.05939	2.90205	0	4.72841	13.4408	4.00198	35.6202	2.54148	104.985	6.58166	1.87144	0	2.77725	21.7324	2.42291	0	10.5059	0	0	31.5003	0	3.36508	4.10736	0	0
	MMlncRNA_004486	chr1	189530872	189531233	+	63.3212	0	28.3288	17.6235	34.2111	22.8398	0	23.8717	32.8922	11.9981	0	81.8077	0	0	3.91616	0	12.7615	0	5.40046	28.8406	0	146.242	0	0	0	0	19.5511	6.53917	0	0	0	0	51.0095	0	4.541	5.54267	0	0
	MMlncRNA_004487	chr1	189531981	189533723	+	49.974	2.17409	34.3207	10.9806	55.4208	11.8589	0	18.592	27.3252	7.47558	5.57268	99.904	0	11.3215	2.44002	0	2.6504	17.5792	4.48644	32.9441	2.84914	140.473	3.6892	0	0	1.55673	10.1513	21.7297	0	0	0	0	42.3763	0	1.88622	3.45344	6.68674	0
	MMlncRNA_004488	chr1	189533838	189536514	+	22.263	0.707777	15.3232	7.14948	13.8787	7.72135	0	10.4913	16.6795	3.24491	0	59.7377	0	5.89717	2.11827	0	0.862842	3.27024	2.19085	27.3	0.927541	114.946	2.40205	1.36601	0	3.04077	3.96573	10.6112	0	0	0	1.63491	20.6935	0	3.68436	1.49903	2.17688	0
	MMlncRNA_004489	chr1	189536593	189537361	+	41.7311	4.92774	31.1163	0	19.3255	10.7517	0	11.2374	30.9674	13.1787	0	81.6418	0	0	0	0	0	17.0763	10.1689	33.9411	0	120.474	12.5428	4.75526	0	3.52845	4.60176	15.3913	0	0	0	0	24.0123	0	0	0	7.57802	0
	MMlncRNA_004490	chr1	189537707	189540153	+	118.031	5.42012	44.004	20.8573	58.7083	56.314	1.1348	52.0896	32.8451	11.2414	11.9083	112.794	4.78449	14.5158	5.21408	0	0.943943	19.6769	7.98923	46.9322	5.07362	175.78	18.3947	3.736	29.0442	2.21772	7.2308	27.0866	0	8.38926	0	0	35.2154	0	5.37422	2.45989	19.0519	0
	MMlncRNA_004491	chr1	189540475	189543039	+	62.5559	4.43209	23.9884	27.3594	39.5915	29.5478	3.24777	28.6368	23.2104	5.0799	22.7209	98.3683	1.52146	10.7707	3.31614	0	3.60207	17.0652	8.38387	24.4217	2.90413	123.835	5.01386	2.8513	27.708	1.05785	6.89815	21.2262	0	8.00332	0	0	11.9983	0	3.20437	3.9112	12.4956	0
	MMlncRNA_004492	chr1	189543122	189544239	+	32.8047	5.08422	30.5755	11.4127	15.5082	33.2792	0	15.459	34.6133	14.2446	8.688	65.6921	0	5.29519	0	0	4.13207	15.6609	10.4918	31.1279	0	109.501	8.62739	0	0	0	0	14.8213	0	0	0	0	0	0	2.94068	3.58935	7.81864	0
	MMlncRNA_004493	chr1	189544366	189545071	+	25.9743	13.4187	21.7883	9.03643	14.0333	15.6148	0	18.3603	12.649	12.304	0	68.7927	0	11.1804	4.01601	0	0	0	2.76907	27.1112	3.51704	131.224	9.10804	0	0	7.68662	0	13.4118	0	0	0	0	0	0	2.32839	0	4.12712	0
	MMlncRNA_004494	chr1	189545072	189545717	+	42.5801	2.933	13.2289	0	19.1709	21.3313	0	23.4098	23.0398	0	0	62.3461	6.04109	9.16412	4.38901	0	7.15117	0	3.02626	18.855	0	87.0716	4.977	0	0	4.20027	0	10.9931	0	0	0	0	9.5281	0	0	0	4.51045	0
	MMlncRNA_004495	chr1	189545768	189547587	+	57.9354	5.20527	21.5994	10.516	39.4668	34.0715	0	17.8054	14.7201	6.36383	5.33691	93.7247	2.14426	10.8425	1.55786	1.61009	8.88395	7.2152	4.29663	32.5064	4.0929	105.443	8.8328	5.02307	0	1.49087	1.94437	15.6078	0	11.2794	0	0	30.4376	0	9.9353	3.30733	14.4086	0
	MMlncRNA_004496	chr1	189547588	189550837	+	91.6891	5.8299	22.6137	1.96299	31.2468	34.7681	0	37.89	17.4025	8.01842	17.932	93.3082	1.20078	7.89336	2.181	0	7.10716	8.08102	2.40611	34.2656	2.29203	132.349	8.90346	2.81292	21.868	0.834885	4.35539	13.1105	0	3.15823	0	1.34666	22.7267	0	7.58696	1.8521	20.6204	0
	MMlncRNA_004497	chr1	189550895	189552402	+	39.5212	5.02578	24.9349	4.23058	19.7099	17.3621	0	31.5177	33.5574	6.72042	0	76.1962	0	11.7772	6.58061	0	3.06343	0	0	28.8469	1.64657	94.3468	8.52822	3.6374	23.5647	3.59864	4.6933	12.558	0	0	0	0	12.245	0	3.27024	2.66107	9.66097	0
	MMlncRNA_004498	chr1	189552714	189559158	+	36.2773	4.40974	27.8453	9.89871	22.6743	32.0715	0.430853	26.4811	20.7841	6.28977	6.02835	74.2543	0.605515	7.65454	2.19961	0	4.30069	6.11249	4.85329	24.0286	1.54106	100.109	6.48515	2.55323	22.0547	2.10503	6.58883	12.4878	0	3.18519	0	0.679077	22.9207	0.933912	3.57079	1.55659	13.5628	0
	MMlncRNA_004499	chr1	189559297	189563995	+	33.1712	4.83861	20.7327	1.35768	12.1235	20.8211	0	19.7695	19.638	3.69722	10.3354	59.7456	1.66101	5.87928	2.41354	0	1.47467	6.52065	2.08019	21.8478	1.05683	100.691	8.89483	1.16731	45.3742	2.30975	1.50617	11.0828	0	2.18435	0	0.931401	27.5076	0	3.84811	1.70798	11.1614	0
	MMlncRNA_004501	chr1	189565434	189566606	+	19.5416	1.61528	23.3135	0	19.0042	24.6701	0	27.6265	20.3017	7.40548	0	55.5428	0	3.3646	2.41714	0	1.96916	7.46329	1.66664	20.7678	0	90.2634	8.22286	1.55874	0	0	0	16.1444	0	0	0	0	31.4842	0	4.2042	1.71053	7.45204	0
	MMlncRNA_004502	chr1	189567442	189568280	+	16.3926	4.51661	14.2601	7.60395	17.7131	21.3517	0	5.14992	24.8357	17.2559	0	66.3589	4.65143	0	0	0	2.75307	5.21719	2.33011	14.5177	0	59.1547	3.83211	0	42.3547	6.46812	4.21782	14.1071	0	0	0	0	0	0	7.83714	2.39147	6.94576	0
	MMlncRNA_004503	chr1	189570336	189571497	+	19.7266	4.8917	29.4178	0	19.1841	17.7883	0	14.8736	25.6174	9.96744	0	65.2434	0	3.39645	0	0	3.97561	0	3.36483	20.9644	4.27371	105.355	5.5338	4.72048	0	2.33509	0	26.4831	0	0	0	0	10.5941	0	0	1.72672	15.0452	0
	MMlncRNA_004504	chr1	189688087	189702368	+	47.5073	5.70458	37.8167	15.6344	34.3385	61.9436	0.583289	63.9859	24.5943	5.87948	40.1259	89.909	1.6395	15.1987	4.06972	0.410358	6.95439	19.615	3.55896	19.6154	3.47714	142.014	16.8839	2.81647	4.97627	5.12962	4.45999	21.7127	0	4.31211	1.37124	3.06445	53.4406	0.316083	7.71162	4.91707	15.9132	0.685379
	MMlncRNA_004505	chr1	189702761	189708533	+	69.0885	6.23586	36.7118	19.8917	27.888	74.4738	0.962012	66.986	35.0629	5.51723	28.6028	86.5912	6.084	12.6474	4.66575	0	6.40174	31.8453	1.01592	15.9748	2.58066	171.368	20.0494	4.75073	6.15548	4.2301	7.96878	19.272	0	1.77798	10.1771	0.758125	43.7141	0	7.11866	4.17068	14.6369	0
	MMlncRNA_004506	chr1	189708628	189714792	+	344.583	0	89.3685	41.6975	56.6607	288.21	9.07466	261.224	136.191	9.46255	31.7424	220.656	0	58.0394	13.8985	0	7.54846	185.96	19.1663	85.2965	0	594.704	63.0419	29.8758	0	26.6017	11.5645	85.0947	0	0	64.0002	14.3028	362.068	0	21.4881	13.114	66.6544	0
	MMlncRNA_004507	chr1	189708850	189709696	+	75.7761	13.4219	34.3045	7.53213	46.7888	69.9577	3.27845	96.9243	52.7168	5.12788	34.4032	58.7393	4.60749	4.6596	1.67373	0	8.18121	51.6791	0	14.3806	0	226.571	34.1632	0	0	12.8141	8.35597	13.9739	0	0	0	0	36.335	0	13.5855	2.36889	17.2004	0
	MMlncRNA_004508	chr1	189710449	189711754	+	87.7576	4.35234	39.2612	4.88493	58.7928	70.6939	0	92.6355	34.1892	8.86843	22.3121	70.748	5.97633	13.5988	1.08549	0	17.6863	46.9227	1.49691	26.647	3.80249	195.078	39.3892	8.39999	27.2095	6.23287	0	19.938	0	0	0	0	70.6947	0	7.5521	9.21798	17.8484	0
	MMlncRNA_004509	chr1	189712266	189713873	+	71.2757	1.17831	20.1954	19.8374	21.5649	53.132	0	84.6422	20.3633	2.70106	18.1216	54.5141	2.42696	8.59041	6.17137	0	5.74584	24.4994	1.21577	14.0676	1.54417	133.748	11.9968	3.41119	22.0992	6.74969	13.2043	19.1376	0	0	0	0	26.7948	0	3.06687	3.74337	12.6842	0
	MMlncRNA_004510	chr1	189715272	189716591	+	31.2577	4.30618	19.4224	4.83312	13.135	25.0546	0	63.8298	15.7857	4.38718	22.0754	40.3833	0	5.97982	0	0	1.74987	13.2643	0	9.22753	1.88108	62.6651	12.1786	0	26.9209	2.05559	0	7.17327	0	0	0	3.31565	9.32599	0	4.98134	1.52004	4.41477	0
	MMlncRNA_004511	chr1	189718147	189719929	+	17.9984	1.06266	4.79297	0	2.77833	10.82	0	19.3866	16.6951	0.811986	21.7906	18.6024	4.3775	5.53376	2.38528	0	0	9.8199	0	12.6868	0	40.8255	3.60644	1.02546	0	0	5.95415	3.98292	0	0	0	0	3.45213	0	2.76586	1.12532	4.90255	0
	MMlncRNA_004512	chr1	189721117	189723162	+	29.129	1.85212	10.0245	0	4.84239	18.8583	0	12.6709	11.6393	0.70761	23.737	27.7906	3.81481	4.82243	0	0	2.2579	29.9516	0	8.50463	1.2136	48.5149	12.5714	0	0	1.32619	3.45919	8.09885	0	0	9.57188	0	24.0671	0	2.41032	1.96134	5.69648	0
	MMlncRNA_004513	chr1	189723464	189728081	+	38.7167	4.1029	13.324	24.8668	29.4995	10.7423	0	29.0048	13.5365	2.19454	23.1366	25.3948	2.53522	6.83704	7.98158	0	3.50126	17.0615	1.27001	7.53594	0.537685	63.0505	3.4811	2.37557	0	1.17513	1.53259	9.73937	0	4.44533	0	2.84321	14.6615	5.86526	1.42386	11.2966	6.30955	0
	MMlncRNA_004552	chr1	192514220	192515115	+	102.332	2.11464	20.9831	0	19.3507	1.53795	9.29748	2.41115	16.6113	0	0	0	0	2.20239	1.5822	0	10.3117	24.4264	0	0	2.77124	96.0119	3.58833	8.16249	39.6602	15.1416	0	5.28388	0	0	21.8572	4.88466	0	1.67943	0	29.1114	0	0
	MMlncRNA_004555	chr1	192556802	192557351	+	25.0061	6.88988	3.10759	11.5995	49.5377	5.01092	0	3.92799	5.41225	0	0	0	0	0	2.57755	0	25.1981	23.8757	3.55448	9.49117	0	48.1268	0	23.2705	0	14.8002	6.43409	21.5198	0	0	0	7.95755	67.1471	8.20781	0	0	0	0
	MMlncRNA_004578	chr1	193036557	193038072	+	24.1924	48.7427	73.2825	8.41651	53.9163	115.44	80.5945	71.253	49.0887	45.8397	38.4427	42.9761	28.3166	31.2402	123.437	38.6592	59.4217	57.747	56.7404	110.188	26.2061	152.777	108.161	43.4184	93.7614	28.6372	35.014	28.1063	0	81.2474	12.9182	153.01	36.5411	148.888	85.6619	60.8816	80.7239	30.132
	MMlncRNA_004579	chr1	193074619	193075808	+	42.3773	0	2.87256	0	16.6513	5.78993	4.66697	9.07728	0	0	0	1.99088	0	0	3.57391	9.84998	0	0	1.64283	2.92445	4.17316	36.1457	13.509	4.60941	0	0	11.895	1.98923	0	8.62543	0	3.67786	5.1724	10.1161	15.1952	173.667	2.44853	0
	MMlncRNA_004581	chr1	193148226	193148790	+	89.2549	70.4231	36.301	45.1661	113.98	31.7063	4.91477	110.887	52.6857	56.3734	154.723	62.8979	62.1644	13.9705	52.6915	103.73	73.5874	85.2202	69.2023	52.3554	83.5	122.979	34.1431	38.8332	62.8948	86.4439	50.1062	79.6043	0	54.5005	34.662	0	10.8941	58.5926	69.8269	24.8586	56.7278	17.3249
	MMlncRNA_004582	chr1	193149442	193151422	+	71.7406	71.7334	67.2971	25.7636	110.028	38.9542	75.6939	86.154	54.0952	67.2362	63.7412	81.3238	57.1296	57.7757	57.9655	152.361	39.6437	55.24	93.7515	37.7698	77.7121	123.597	53.5586	52.6092	71.7528	68.485	66.0948	50.1875	0	88.083	49.4297	41.977	31.0709	75.9599	105.385	37.4753	35.3003	42.824
	MMlncRNA_004583	chr1	193151526	193152093	+	96.8547	66.7154	39.1184	33.6957	95.9356	48.5212	29.3329	155.944	41.9259	89.2112	85.5033	72.9933	54.9654	48.6387	47.4214	154.773	44.7326	61.651	106.697	52.0789	69.9444	99.0286	62.265	77.2563	187.688	100.319	56.0718	83.3514	0	108.425	0	15.4108	75.8557	116.566	92.6107	49.4547	35.9089	28.7224
	MMlncRNA_004586	chr1	193437057	193439447	+	1.91738	1.58487	12.867	0	4.14368	0.576329	1.16137	0.903552	3.73493	3.02754	0	1.98173	0	0	2.37165	3.67675	1.9321	12.8149	0.817635	1.4555	4.15396	1.38382	2.68937	0	0	0	48.841	0	0	0	0	1.83047	2.5743	0.629346	0	4.19583	0	2.72929
	MMlncRNA_004588	chr1	193448657	193450577	+	2.38649	2.95896	11.5665	3.32104	2.57874	0	1.44552	1.12462	3.09916	2.26096	0	4.31652	0	3.08174	0.737975	3.05088	1.20241	9.11446	1.01768	1.81161	0	0	0	0	0	1.41248	33.1585	0	0	5.34319	0	0	0	4.69994	0	1.04448	0	0
	MMlncRNA_004589	chr1	193451019	193451989	+	0	0	5.28066	0	5.10172	0	0	0	0	0	0	3.65986	0	0	0	3.01789	0	4.50795	0	1.79202	0	10.2226	0	0	0	0	43.7333	0	0	0	0	0	0	0	0	0	9.00231	0
	MMlncRNA_004590	chr1	193460936	193462066	+	4.05345	0	12.0896	0	0	1.21839	0	0	0	0	0	2.09474	0	0	0	7.77286	0	0	3.45706	3.07701	0	0	0	0	0	0	34.4176	0	0	0	0	0	0	0	0	0	0	0
	MMlncRNA_004591	chr1	193463145	193464106	+	0	3.93912	17.7669	0	0	0	0	0	0	1.50496	0	6.15684	0	0	0	3.04612	0	4.55012	4.06438	3.61756	0	0	0	1.90062	0	0	25.7498	0	0	0	0	0	0	0	1.70877	2.0857	3.02884	0
	MMlncRNA_004592	chr1	193467530	193469882	+	0	1.61047	5.81104	2.71131	0	1.17127	0	0	0	0.615287	0	1.00686	1.65854	0	0.602487	2.49075	0.981652	3.72054	2.49252	4.43701	0	1.40617	1.3664	0.77705	0	1.15316	46.6219	0	0	0	0	0	0	0	0	0.852718	0	0
	MMlncRNA_004593	chr1	193472818	193473839	+	0	1.85393	13.379	0	4.84713	0	2.71707	2.11389	2.91266	2.83321	0	6.95446	0	1.93086	1.38713	0	2.26011	0	0	5.10777	0	0	0	0	0	2.65497	51.9386	0	0	10.0433	0	0	12.0453	0	0	0	0	0
	MMlncRNA_004594	chr1	193473903	193475198	+	0	1.46197	5.27522	0	1.91118	1.06327	0	1.66697	2.29687	2.23421	0	0	0	1.52264	2.18773	9.04435	0	6.75497	1.50846	6.71315	0	2.55302	0	0	0	0	46.4188	0	0	0	0	0	0	1.16108	0	1.54818	0	0
	MMlncRNA_004595	chr1	193475290	193475692	+	0	4.70153	12.7234	0	6.14611	0	6.89044	0	0	0	0	2.9394	0	0	0	21.8142	5.73158	0	4.85103	0	0	0	0	0	0	6.73295	35.1241	0	0	0	0	0	0	7.46782	0	4.97878	0	8.09643
	MMlncRNA_004596	chr1	193476325	193477109	+	0	0	15.241	0	3.15527	0	0	0	0	0	0	3.01803	0	0	0	14.9318	0	11.1522	0	0	0	4.21493	0	0	0	0	67.6195	0	0	0	0	0	0	0	0	5.11197	0	0
	MMlncRNA_004597	chr1	193484384	193485092	+	0	2.67238	7.23204	0	0	0	3.91657	0	0	0	0	3.34154	0	2.78327	0	4.1331	0	0	5.51471	0	3.50215	0	0	5.15768	0	0	59.8942	0	0	0	0	0	0	2.12238	0	0	0	0
	MMlncRNA_004598	chr1	193485986	193486896	+	0	0	9.38075	0	0	0	0	0	3.26755	4.76763	0	3.90091	0	4.33225	0	3.21665	0	4.80485	4.29191	5.73013	2.72561	3.63196	3.52924	2.00702	0	0	42.7292	0	0	0	0	0	0	0	1.80444	2.20247	0	0
	MMlncRNA_004599	chr1	193488127	193488891	+	0	2.47676	0	0	0	3.60262	0	0	7.78233	0	0	3.09693	0	2.57953	1.85314	3.83055	0	11.4437	2.55551	0	0	0	0	0	0	3.5469	50.884	0	0	13.4173	0	0	0	0	0	0	0	0
	MMlncRNA_004600	chr1	193488972	193490135	+	0	0	11.7469	0	2.12791	0	0	0	0	0	0	5.08839	0	0	1.21791	7.5525	0	7.521	0	0	0	0	5.52429	0	0	4.66216	60.8033	0	0	0	0	0	0	0	0	0	0	0
	MMlncRNA_004601	chr1	193491052	193492168	+	0	0	7.65073	0	0	0	0	3.8682	0	1.29612	0	4.24199	0	0	2.53832	2.62343	4.13577	3.91873	0	3.11557	0	5.9243	2.87837	0	0	0	60.1936	0	0	0	0	0	0	0	0	0	0	0
	MMlncRNA_004602	chr1	193493587	193495886	+	3.98648	0.82379	8.91742	0	1.07691	0.599132	0	0	2.58847	1.25893	0	2.06013	0	0	0.61637	3.82222	1.00427	7.61255	0.849985	3.78271	0	0	4.19366	0	0	2.35946	29.2332	0	0	0	0	0	0	0	0.714713	2.6171	0	0
	MMlncRNA_004603	chr1	193508970	193512445	+	15.8267	3.8156	12.2927	1.83536	3.56284	3.96434	4.79318	3.7291	2.56911	0.833009	0	5.11181	1.12271	3.40623	2.44704	11.8024	1.99352	5.03708	2.24967	0.500589	2.85734	11.4225	4.62477	5.26007	10.2231	5.46422	31.5596	6.12906	0	2.95289	0	0	1.77076	3.03031	1.89165	12.699	7.54423	6.57078
	MMlncRNA_004604	chr1	193512883	193513698	+	5.61821	2.32196	23.0403	15.6366	9.10619	1.68873	0	2.64754	0	0	0	7.25843	0	4.83662	1.73732	0	0	0	0	0	0	0	0	0	0	3.32522	43.3671	2.90095	0	0	0	0	15.0862	0	2.01451	0	3.57077	3.9986
	MMlncRNA_004605	chr1	193523098	193523647	+	0	0	12.4303	0	13.5103	0	0	3.92799	0	0	0	10.7689	0	0	0	0	0	0	3.55448	0	0	0	0	3.32436	0	0	70.775	0	0	18.6623	0	0	0	0	0	0	0	0
	MMlncRNA_004606	chr1	193531159	193531811	+	0	0	13.0871	0	0	2.11027	0	3.30841	0	2.21711	0	0	0	6.04392	0	0	0	6.70325	0	2.6647	0	0	0	0	0	0	54.1922	0	0	0	0	0	9.42596	0	0	0	0	0
	MMlncRNA_004607	chr1	193589547	193590392	+	0	0	6.0609	0	0	0	0	5.10731	3.5186	1.71131	0	5.60083	0	0	6.70284	3.46379	0	0	2.31083	0	0	0	3.8004	0	42.0042	0	54.378	0	0	0	0	0	0	0	0	0	0	0
	MMlncRNA_004608	chr1	193593024	193593995	+	0	0	19.3425	0	2.54823	0	0	0	0	0	0	6.0935	0	0	1.45849	3.01478	2.37637	9.00662	0	3.58035	0	0	0	0	0	2.79154	40.0476	0	0	0	0	0	0	4.64434	0	0	0	0
	MMlncRNA_004609	chr1	193646790	193647616	+	0	2.29107	10.3336	0	0	0	0	5.22465	3.59944	0	0	5.72951	0	0	5.14263	7.08674	0	0	4.72785	0	0	0	0	0	0	0	55.6273	0	0	12.4114	0	0	0	0	0	0	7.04655	0
	MMlncRNA_004613	chr1	193880832	193881712	+	0	0	25.2205	0	0	1.56414	0	0	0	0	0	6.72291	0	2.23989	1.60914	3.32618	0	9.93693	0	0	0	0	0	0	40.3355	0	8.03349	0	0	0	0	0	0	0	0	0	0	3.70359
	MMlncRNA_004617	chr1	194364032	194364732	+	6.53988	0	2.43819	0	17.6668	0	3.96126	0	8.49284	6.19588	0	0	0	0	4.04465	0	0	0	0	0	0	4.72	0	0	0	0	0	6.75372	0	0	0	0	8.78053	4.2932	0	34.3472	0	0
	MMlncRNA_004632	chr1	194553613	194573737	+	0.678124	0	0.379226	0	0	0.101916	0	0	0	0.107076	0	67.2846	0	0	34.7047	53.9651	0	0	0.433762	0	0	0.24471	0	0	0	0	1.04689	0.525223	0	0	0	0	0.455229	2.67098	0	7.41974	2.15498	0
	MMlncRNA_004638	chr1	194578737	194581580	+	0	0	0	0	0	0	0	0	0	0	0	25.4076	0	0	22.4312	32.9718	0	0	0	0	0	0	0	0	0	0	0	0	0	0	0	0	2.16426	2.64551	0.578003	0.705502	0	0
	MMlncRNA_004639	chr1	194582241	194583905	+	0	0	1.02653	0	0	1.65526	0	0	0	0	0	18.4979	0	0	14.4745	19.3598	0	0	0	0	0	0	0	0	0	0	0	1.42173	0	0	0	0	0	0	0	0	0	0
	MMlncRNA_004686	chr1	197117960	197118328	+	0	0	0	0	0	0	0	0	0	0	0	0	0	0	3.84187	0	0	0	5.29801	0	0	0	0	4.95501	0	0	9.59011	0	0	0	0	0	0	44.8575	0	0	0	0
	MMlncRNA_004698	chr1	198167242	198168286	+	17.5482	12.6919	16.3557	36.63	9.48089	25.0546	7.97181	26.8757	14.2428	44.3336	46.4745	46.4762	18.6725	33.9905	46.1245	86.9296	35.3658	4.18873	44.8987	36.6326	52.2743	75.9897	52.3037	17.4966	34.0053	38.948	44.0227	31.7134	0	9.82226	0	20.9409	41.2307	44.639	37.7533	15.3604	44.6124	40.5906
	MMlncRNA_004699	chr1	198233408	198233833	+	34.2977	18.8999	68.1964	31.819	30.8838	79.0376	20.7744	70.0377	51.963	111.922	121.112	64.9892	68.1242	54.1315	91.9175	124.23	69.122	87.3261	68.2532	39.0534	92.8813	90.7629	176.392	27.3576	0	54.1322	97.073	47.2255	0	25.5967	97.6761	87.3148	92.097	78.8032	49.1922	60.0433	87.1945	113.915
	MMlncRNA_004700	chr1	198233905	198235198	+	74.4	46.8555	56.7963	24.6512	59.338	91.5829	36.481	63.4427	50.6092	117.478	67.5569	72.3196	93.4922	47.2748	109.556	174.373	41.0557	74.4195	60.4317	63.2011	88.2684	94.6079	141.625	39.5635	219.694	58.713	65.6337	69.5153	0	79.3219	15.1345	10.1468	28.5401	38.375	58.4364	54.2702	78.8108	47.9091
	MMlncRNA_004701	chr1	198235899	198236436	+	59.6491	42.2614	76.2456	0	55.2465	128.067	30.9685	88.3432	49.7968	121.096	72.217	88.0726	87.0456	40.3471	81.6862	136.17	38.6402	32.5444	83.5766	67.9201	55.3835	98.4006	167.331	37.3836	66.0512	60.5214	72.3537	48.3996	0	95.3928	109.205	40.6752	11.4408	44.7514	61.1093	63.4007	97.486	42.4536
	MMlncRNA_004702	chr1	198236748	198237702	+	33.6033	23.808	59.0604	26.7213	25.936	64.9321	52.3385	79.1767	40.5211	112.183	91.5378	73.1832	49.0372	39.2602	81.6448	85.9166	43.536	59.5852	59.3654	47.373	106.601	69.2925	161.599	38.2911	111.63	34.0948	51.877	57.0106	0	75.2354	0	41.2459	12.8904	59.8755	63.6881	44.1208	100.684	75.1654
	MMlncRNA_004703	chr1	198238055	198238451	+	23.0955	28.6355	103.325	16.0698	37.434	100.66	6.99458	65.3015	59.9847	102.11	97.8658	59.6764	68.8106	44.7357	92.8436	125.482	34.9092	11.0257	73.8652	83.2769	81.3082	125.015	105.282	32.2388	89.5102	54.6776	26.7412	17.888	0	25.8546	0	33.0729	62.0166	60.6455	41.4066	40.4322	88.073	49.3128
	MMlncRNA_004704	chr1	198238534	198238897	+	25.1893	36.4369	75.1285	70.1068	61.2416	75.7145	30.5148	35.6109	24.5336	115.344	186.792	68.3409	53.6064	43.3701	109.05	88.5551	19.037	48.1013	85.9326	43.0232	95.5011	81.809	79.4952	20.0923	97.6252	67.089	19.4437	58.5292	0	28.1985	0	48.0951	0	53.7416	81.2888	60.6344	88.0528	26.8917
	MMlncRNA_004705	chr1	198239531	198240991	+	53.3441	45.3902	50.3042	34.9334	50.86	69.7962	28.5097	53.2335	48.8992	81.2575	86.428	64.0531	77.4633	62.1312	98.9736	154.441	49.0107	38.9486	54.8621	45.2579	101.972	106.441	143.042	46.3044	121.614	35.2869	65.3979	74.5313	0	70.255	13.4046	41.9392	16.8519	53.5577	56.2574	42.5735	59.8306	60.2993
	MMlncRNA_004706	chr1	198241082	198244016	+	57.7938	45.8347	64.6399	34.7787	32.9126	100.944	36.8985	63.3028	27.384	105.561	76.1169	78.7027	66.4829	47.0643	96.1201	119.811	35.4147	61.1468	72.6035	44.4646	101.521	112.733	148.981	35.5089	60.5376	64.7143	62.6968	53.2313	0	69.9439	20.0178	38.771	25.1659	57.9348	45.3666	51.2721	78.428	33.3512
	MMlncRNA_004707	chr1	198244782	198245920	+	80.4997	51.5683	82.5325	16.8035	54.3653	100.416	53.6353	85.3535	67.9502	134.735	153.501	79.0411	68.5258	48.5106	118.241	154.365	62.8663	80.7038	65.2227	53.4694	115.54	119.102	206.062	43.3422	155.995	88.1431	108.741	54.0357	0	36.0466	34.3882	65.3232	5.404	55.4874	49.0699	44.0397	122.792	60.1581
	MMlncRNA_004708	chr1	198249178	198249398	+	103.721	34.2935	85.0719	28.8675	78.4533	87.2943	12.5649	107.531	0	196.53	87.9021	150.082	88.2929	44.6457	115.465	198.894	20.9034	19.8064	61.922	78.7352	213.473	149.716	101.837	82.733	0	98.2218	16.0125	214.224	0	0	88.6156	0	0	74.8978	37.191	54.4737	92.2907	147.641
	MMlncRNA_004709	chr1	198250116	198250683	+	88.7835	20.0146	48.1457	56.1595	43.6071	65.5037	9.77763	53.2491	20.963	76.4668	85.5033	83.4209	41.2241	48.6387	92.347	92.8638	8.1332	53.9446	44.7439	30.6346	83.059	93.2034	90.5673	25.7521	125.125	33.4395	37.3812	54.1784	0	18.0709	34.479	7.70538	10.8365	15.8954	31.8349	42.3897	76.9476	40.2113
	MMlncRNA_004710	chr1	198250793	198256149	+	43.6452	27.5878	50.7296	21.4364	43.9246	38.0707	25.9179	39.5218	13.8918	81.0773	85.2192	74.5197	58.2796	51.5713	72.7747	110.497	20.2654	34.3183	65.3237	37.0292	87.6035	63.6173	65.4191	25.9396	86.2353	40.5208	25.1022	61.8639	0	59.3974	54.8368	19.6079	35.6188	51.6851	28.5378	38.2038	56.0232	81.0081
	MMlncRNA_004723	chr1	198629740	198630042	+	30.2604	0	16.9225	42.1104	32.6981	0	18.329	156.86	0	43.0031	0	0	0	0	0	19.3424	15.2464	43.3388	12.9041	28.7137	0	272.997	0	0	0	26.8651	128.47	179.687	0	67.7509	0	43.3332	20.314	0	5.42522	6.62194	0	21.537
	MMlncRNA_004735	chr1	199912651	199913518	+	0	0	11.8146	0	0	0	0	34.845	0	0	0	0	0	0	0	0	0	0	6.75679	4.00933	0	3.81189	11.1122	0	0	0	4.0769	2.72717	0	0	0	0	0	0	0	2.31157	3.35685	0
	MMlncRNA_004736	chr1	199915339	199916351	+	0	3.74081	15.1851	0	0	0	0	8.53067	0	0	0	0	0	0	0	0	0	0	3.85975	0	0	6.53252	6.34776	0	0	0	3.49334	7.0104	0	0	0	0	12.1523	0	0	1.9807	0	6.44198
	MMlncRNA_004745	chr1	200384744	200385850	+	0	0	0	46.1046	0	3.73443	0	0	2.68902	0	0	0	10.576	0	35.8575	0	4.17313	0	0	0	0	0	8.71312	0	0	0	3.1967	6.41512	0	0	0	3.95362	16.6806	1.35932	10.3947	0	0	2.94748
	MMlncRNA_004748	chr1	200639174	200641781	+	68.5559	7.99152	20.9714	24.4621	13.2962	15.3229	11.7122	6.62697	12.5553	2.77563	18.6219	20.8936	8.97825	5.29654	22.8303	30.3374	2.65701	11.7487	26.2361	8.67355	19.9937	32.9857	14.7936	9.11395	13.6256	5.20203	5.42753	18.1532	0	11.807	15.0184	8.39082	21.2409	30.003	27.1032	194.644	12.2896	5.00439
	MMlncRNA_004749	chr1	200642105	200642902	+	22.9797	0	2.14182	0	0	5.18046	0	2.70726	0	5.44275	0	2.96886	0	2.47286	8.88252	11.0164	5.78904	10.9705	4.89966	2.18051	3.11156	8.29253	0	4.58245	0	13.6009	0	0	0	25.725	0	0	0	1.88567	0	52.8012	0	8.1776
	MMlncRNA_004751	chr1	200711678	200714925	+	7.82998	56.6312	18.9746	5.44809	23.2671	23.5355	0	9.22456	5.0841	33.3816	8.29477	22.2551	23.3286	16.8518	37.5296	17.5171	19.7253	14.9521	35.0592	46.0645	10.6022	0	5.49127	4.6842	30.3463	9.26858	42.3079	6.06451	0	26.2961	0	3.73753	26.2816	19.2754	88.4389	11.9941	14.9295	2.78639
	MMlncRNA_004752	chr1	200713837	200714060	+	0	59.2099	15.2605	0	66.3451	36.9108	0	9.64461	13.289	51.7061	0	15.8649	52.2662	17.6191	25.3152	0	0	0	52.3652	62.1446	11.0849	0	0	8.16249	0	12.1133	31.596	31.7033	0	45.8226	0	19.5386	54.9567	20.1531	139.433	44.7868	91.0546	29.1327
	MMlncRNA_004753	chr1	200715136	200715595	+	29.8986	49.4274	37.1559	0	37.6917	23.9653	0	9.39301	6.47117	40.9153	0	15.451	16.9676	42.8987	46.2277	50.9629	15.0641	0	55.249	26.479	21.5915	0	6.98943	11.9243	0	0	46.1576	5.14604	0	22.3136	42.574	19.0289	40.1423	29.4411	164.384	26.171	44.3396	14.1864
	MMlncRNA_004754	chr1	200716320	200716693	+	0	35.4626	27.4199	17.0581	19.868	25.7915	0	11.5529	0	38.7104	25.9711	25.3385	31.3038	52.7631	64.4387	31.3408	30.8801	23.4076	41.8174	69.788	19.9173	0	17.1933	9.77753	0	0	37.8476	6.32936	0	27.4445	0	11.7023	49.3729	28.1641	114.278	21.4593	31.1631	17.4485
	MMlncRNA_004755	chr1	200717926	200718230	+	0	86.9707	16.8115	0	16.2419	9.03609	9.10441	0	0	56.9615	0	15.5354	12.7952	25.8799	18.5921	38.4311	15.1464	0	38.4583	45.6406	0	0	10.5414	11.9895	0	8.89632	11.6025	15.5225	0	33.6533	0	14.3497	100.904	9.86732	97.0136	13.157	9.55327	21.3958
	MMlncRNA_004756	chr1	200719110	200719477	+	24.9155	51.4869	37.1559	0	13.4613	14.9783	0	5.87063	16.1779	47.2099	26.3945	12.8758	21.2095	16.087	50.0801	15.9259	25.1068	0	31.8744	33.0987	6.74736	0	8.73679	9.93695	0	22.1199	38.4647	25.7302	0	111.568	106.435	0	0	16.3561	107.207	27.2615	47.5068	0
	MMlncRNA_004757	chr1	200733941	200735071	+	29.8986	57.6653	11.1468	0	37.6917	11.9826	0	0	0	40.9153	0	30.902	33.9352	30.0291	52.3914	6.37037	10.0427	0	76.4987	18.9136	21.5915	7.19287	0	0	0	5.89865	23.0788	5.14604	0	0	0	9.51446	26.7615	35.9835	71.4713	8.72368	12.6685	21.2795
	MMlncRNA_004758	chr1	200738985	200739540	+	0	51.1165	12.2962	11.4743	31.1838	14.8705	0	3.8856	5.35385	36.4547	0	29.8275	49.1328	14.1967	30.5968	10.5409	24.9262	0	45.7096	31.2958	13.3976	0	11.5652	9.86546	0	14.6405	19.094	12.7725	0	18.4609	0	0	22.1408	27.0641	26.6089	3.60872	10.4811	11.7369
	MMlncRNA_004759	chr1	200743531	200743864	+	0	73.7465	10.2346	0	74.1582	24.7546	8.31391	12.9365	8.91239	39.0118	0	28.3731	23.3685	17.7246	21.2223	17.5471	6.91565	13.1054	99.5042	46.8875	7.43421	9.90634	28.8785	5.47425	0	24.3717	21.1901	14.1747	0	30.7313	0	0	18.4286	76.5899	113.199	0	17.4476	48.8452
	MMlncRNA_004760	chr1	200814198	200814809	+	7.49094	24.7676	25.1349	10.4244	32.3776	2.25164	0	3.53005	9.72791	21.2907	0	13.5491	6.37671	25.7953	18.5314	23.9409	22.6454	7.15232	47.9158	36.9618	16.2289	0	26.2675	0	0	17.7345	17.3468	11.6038	0	50.315	0	7.15139	10.0574	9.83507	18.8021	9.83552	0	15.9944
	MMlncRNA_004763	chr1	200836138	200837706	+	2.9219	25.3595	1.08934	8.13221	1.57864	13.174	5.30946	1.37692	11.3833	5.53641	18.572	7.54988	7.46185	5.03082	4.51769	14.9413	11.7773	8.36944	12.4599	4.43607	11.0779	0	8.19666	1.16533	0	8.64684	13.5325	7.54359	0	13.0838	0	13.9473	0	14.3859	12.5724	21.7397	1.85707	8.31832
	MMlncRNA_004772	chr1	201709746	201719733	+	14.2289	16.8832	11.8075	10.2198	18.5989	20.9708	13.6229	12.9779	7.45079	24.2068	17.5047	20.8736	18.7547	34.1798	27.8193	60.1447	19.8884	17.9682	64.7871	39.3723	29.3349	26.8328	11.9103	33.683	32.0204	14.9415	7.79461	90.2979	66.527	25.6915	7.84303	3.50553	20.9527	22.7493	2.63331	186.824	23.0463	31.0344
	MMlncRNA_004774	chr1	201476776	201479517	+	23.4071	0.690999	14.9599	2.32667	11.7431	6.03065	12.1525	26.7882	10.8561	5.27998	21.2542	30.6728	12.8092	7.91639	3.10208	34.1983	5.05433	14.3672	21.3891	3.17295	19.0166	7.24009	15.2432	10.669	25.9194	4.94781	5.16229	21.5826	0	7.4867	7.14225	6.38461	8.97907	18.6587	3.59703	56.3444	14.8769	17.8494
	MMlncRNA_004779	chr1	201699194	201700105	+	5.02682	2.07754	0	0	5.43176	0	0	4.7377	0	1.58747	0	15.5865	0	0	0	3.21312	2.53271	0	2.1436	0	8.16785	0	10.5761	4.00965	0	8.92558	0	7.78677	0	11.2547	0	0	0	6.59985	1.80246	2.20005	3.1949	7.1554
	MMlncRNA_004781	chr1	201719912	201724668	+	10.601	15.5337	8.62311	8.04673	15.6205	24.9124	5.25365	11.8079	10.6379	30.7389	28.5862	24.9017	19.6891	33.6011	36.6557	45.5849	23.7926	22.0839	50.9598	39.505	19.835	27.8219	17.5728	22.2929	29.8806	20.5343	5.95123	50.2596	0	30.208	20.5845	6.44031	9.0574	27.2041	4.83787	53.9889	14.7004	19.2054
	MMlncRNA_004782	chr1	201725341	201725965	+	7.33513	6.0631	2.73468	0	23.7781	19.8432	17.7718	20.7398	9.52557	25.4808	0	15.1626	31.2204	31.5734	34.0236	70.3288	7.39145	0	28.1515	27.8408	19.8642	10.5879	10.2884	14.6272	170.571	21.707	0	18.9374	0	0	0	0	0	31.2991	0	16.0516	18.648	20.8823
	MMlncRNA_004783	chr1	201726022	201734293	+	2.21685	13.056	6.19864	4.62746	13.1749	16.8252	10.7422	9.40209	9.71615	19.6023	18.7876	25.2037	12.738	25.0484	23.6504	38.6134	15.3579	8.99574	29.5419	34.7084	19.211	27.5993	7.38487	13.4831	30.0712	9.18455	5.98918	21.4626	0	11.1676	7.10254	2.64546	5.20866	21.1016	3.3783	19.1621	11.9762	13.4112
	MMlncRNA_004784	chr1	201734738	201735990	+	3.65878	15.1215	6.82032	0	15.8141	29.6936	4.43232	10.3451	9.50276	16.1762	23.2558	33.0887	6.22912	40.9472	35.0736	46.7736	9.21719	3.49339	21.8432	33.3289	17.835	18.4845	10.2638	17.5106	0	10.8275	11.2969	18.8921	0	24.5752	0	0	4.91233	12.0093	3.93577	12.8105	11.6271	5.20808
	MMlncRNA_004785	chr1	201738174	201740286	+	2.16964	10.7603	6.47108	3.01927	9.37769	12.3909	1.31417	4.08972	9.86142	23.9811	18.3875	23.5458	18.4692	28.951	22.8112	38.8312	15.3041	12.4294	26.831	32.1164	7.05072	12.5271	12.1728	12.9796	16.8176	16.6938	1.67475	17.9247	0	19.4307	9.26837	0	2.91299	12.8186	6.22372	15.1932	6.89481	12.3535
	MMlncRNA_004786	chr1	201740541	201741644	+	0	5.14869	7.74082	0	17.9484	18.7229	10.061	19.5688	5.39264	28.8505	26.3945	19.3137	21.2095	26.8117	25.6821	31.8518	6.27671	7.92974	33.6452	44.1317	2.24912	32.9673	17.4736	13.2493	32.188	9.83108	3.20539	40.7395	0	27.892	0	0	0	24.5342	2.97797	3.63487	10.5571	14.7775
	MMlncRNA_004787	chr1	201742183	201745181	+	9.17197	8.21318	5.12923	0	15.6922	13.7846	6.48147	10.8056	4.96289	26.5513	0	25.2794	14.3141	24.346	25.9989	30.2906	13.8636	10.2169	21.5118	29.5907	9.93542	14.3426	16.0811	11.5837	23.6983	19	4.71991	20.5224	0	13.6902	6.5302	1.45937	2.0524	17.5615	1.09626	7.35942	13.602	14.1438
	MMlncRNA_004788	chr1	201745863	201746360	+	0	11.414	3.43207	0	14.921	13.8354	11.152	21.6907	0	34.886	19.5044	26.1653	7.83644	59.438	14.2334	29.4214	13.9146	8.7896	39.2563	38.4348	24.93	26.5761	0	3.67148	71.3566	10.8971	0	38.027	0	41.2219	0	8.78846	0	6.04324	3.30088	8.05802	11.7018	26.2077
	MMlncRNA_004789	chr1	201747229	201748436	+	3.79508	10.9793	8.48927	5.28122	8.2016	18.2517	2.29871	5.36521	0	21.5727	0	14.7091	9.69175	17.9692	21.1239	19.4064	7.64844	7.24705	12.9468	25.9279	16.4439	10.956	10.6462	13.6222	58.8337	13.477	5.85886	5.87876	0	8.4969	16.212	3.62306	0	16.1937	4.08239	11.6268	9.64817	5.40209
	MMlncRNA_004808	chr1	202480511	202518600	+	15.3395	29.7516	24.3614	10.0849	24.7975	36.6683	19.6068	27.4346	13.8814	15.3718	21.4961	28.5564	15.7311	13.3615	52.7753	31.2678	28.6629	20.0663	16.482	51.8494	25.8403	76.4503	16.772	31.2152	46.8115	21.4462	26.3849	22.2024	17.5064	21.634	11.8672	53.3879	37.6224	28.4255	32.0054	17.286	22.7996	20.8893
	MMlncRNA_004809	chr1	202337329	202339705	+	1.92867	21.5218	10.7857	18.7876	23.9665	84.6397	7.00929	17.2686	6.26155	13.3996	49.0358	13.4554	9.85077	4.98109	37.5734	24.656	14.5761	11.0489	11.5143	35.8697	25.0705	36.1913	12.1734	27.6914	14.9498	3.42454	13.3987	37.843	0	21.5908	0	5.52375	31.0735	3.79831	26.2793	11.8175	19.6129	12.3541
	MMlncRNA_004810	chr1	202378989	202380616	+	11.264	3.49149	13.6482	0	6.08571	31.3183	6.82272	5.30809	3.65693	3.55718	23.8653	17.463	14.3828	9.697	37.4441	26.9997	15.6069	8.06613	13.2092	13.8947	9.15121	50.8096	1.9749	34.8159	0	8.33347	10.8684	17.4485	0	12.6097	12.0295	10.7534	22.6848	5.54582	18.1751	9.85969	14.3182	2.00421
	MMlncRNA_004820	chr1	202981402	202982641	+	14.7886	38.2	23.4322	0	61.9221	38.8953	22.3939	24.3915	21.6054	11.6756	0	31.525	34.6194	20.6882	74.3123	40.1744	27.9415	14.1201	18.919	53.3241	24.0293	21.3466	10.3714	25.0668	28.6577	8.75283	28.5383	19.0902	0	41.3881	15.7936	21.1774	0	35.1921	34.4676	27.5077	39.9465	28.9447
	MMlncRNA_004826	chr1	203245990	203246348	+	0	0	0	0	6.8994	0	0	0	0	0	0	3.29966	10.8706	5.49677	0	0	6.43406	0	10.8912	0	0	0	0	0	0	0	9.85725	19.7814	0	0	0	0	0	67.0648	0	22.3559	0	0
	MMlncRNA_004829	chr1	203271842	203273485	+	0	0	0	0	10.5463	0	0	0	0	0	0	0	0	0	0	0	1.405	0	2.3783	1.05842	0	6.03781	0	1.11216	0	0	2.15253	0	0	6.24347	0	0	0	11.899	0.999903	1.22047	0	0
	MMlncRNA_004841	chr1	203773568	203777999	+	46.5479	118.42	163.899	70.5339	105.625	190.284	134.707	114.064	126.27	69.5792	186.286	131.768	99.5008	58.3275	145.22	107.773	125.081	109.628	93.5137	215.936	105.327	255.321	159.596	138.203	120.269	99.1803	149.311	176.257	149.926	176.012	57.4442	158.989	131.936	215.937	239.603	38.481	120.968	99.3877
	MMlncRNA_004843	chr1	203804168	203805306	+	37.0046	117.252	144.092	57.2172	124.4	129.767	131.994	122.067	101.449	59.7286	78.4023	101.99	66.5008	60.1736	195.801	189.226	74.5774	117.773	124.487	137.331	86.8503	207.722	152.827	173.821	127.482	94.9074	79.3442	146.489	0	156.495	122.949	117.757	88.3251	271.263	145.955	52.1856	109.756	105.348
	MMlncRNA_004855	chr1	204381032	204384161	+	64.8813	15.2358	60.4725	20.5202	20.7137	12.4105	23.2223	15.9823	33.5111	13.0388	15.6211	14.4786	21.3391	10.7902	17.3274	32.0465	12.6301	8.44751	28.2964	12.8727	18.3691	77.6895	25.8535	15.8787	22.8598	15.7095	18.2117	51.0135	0	23.1103	6.29915	16.8928	49.4946	69.6964	34.8966	156.179	12.1836	29.3857
	MMlncRNA_004856	chr1	204386466	204387452	+	4.64484	0	5.19505	6.46375	2.50951	0	0	0	6.03189	1.46684	0	9.60143	0	1.99933	0	5.93793	2.34025	0	5.94214	1.76297	2.51573	13.4092	0	5.55744	0	0	10.7561	4.79672	0	10.3995	0	4.4343	0	10.6721	16.6549	2.03287	0	0
	MMlncRNA_004857	chr1	204496796	204498214	+	64.1446	53.0209	113.945	99.7651	126.392	107.745	66.2786	193.813	34.2999	72.6864	103.927	77.9968	89.9352	60.0935	89.8429	77.1784	36.1208	21.6159	57.9249	55.8534	114.444	119.822	140.249	72.233	116.99	31.2653	20.3879	132.484	546.891	185.855	64.4743	25.2153	111.451	183.297	136.648	118.901	153.481	93.9919
	MMlncRNA_004862	chr1	204482366	204483473	+	103.44	3.42007	13.8832	5.75787	8.94182	1.24369	2.50618	1.94981	13.4329	5.22661	0	2.13822	0	1.78099	1.27947	7.93421	2.08468	11.8517	10.5865	0	13.446	20.9035	8.70525	0	0	0	6.38764	21.3644	0	0	0	0	33.3311	0	1.48361	115.896	0	8.83446
	MMlncRNA_004863	chr1	204486840	204487221	+	96.0095	24.8	107.383	66.8033	136.164	50.5027	36.3462	84.8322	77.9251	18.9499	203.417	27.9089	51.0804	41.3265	59.378	122.738	48.3734	57.2934	76.7657	40.9959	71.5008	86.6157	42.083	38.2911	0	21.3092	55.5825	123.936	0	53.7396	0	68.7432	80.5648	55.1485	64.5487	99.7971	61.0209	264.787
	MMlncRNA_004864	chr1	204487334	204488532	+	53.5299	39.5062	102.636	47.8878	68.1711	83.8985	48.6353	59.4603	39.723	42.2619	97.2128	65.206	9.7645	51.0205	47.2944	75.7643	40.4557	32.8565	79.8943	43.5375	35.2056	110.383	67.0379	32.0237	29.6377	6.7891	70.8341	132.278	0	68.4855	32.6673	58.404	133.473	79.0661	76.7765	143.915	77.7648	100.689
	MMlncRNA_004867	chr1	204492799	204493624	+	55.5019	32.1139	103.461	54.0654	107.951	90.0874	33.618	125.543	46.8494	56.088	94.0744	51.628	56.6956	26.2793	75.5165	74.5009	39.1496	21.1972	78.104	18.9594	54.1096	104.149	85.6333	44.2712	129.064	16.4248	38.5578	71.6459	0	74.5588	71.1285	26.4931	163.939	81.9788	67.6641	123.885	59.9682	122.456
	MMlncRNA_004868	chr1	204495901	204496136	+	155.405	104.37	79.6648	351.425	157.429	321.145	58.8315	247.164	50.4532	92.0193	205.788	100.388	66.1448	50.1697	144.168	136.585	58.7244	111.285	49.7025	58.9847	84.1704	168.24	204.352	108.464	0	91.9789	14.9947	130.395	0	130.478	0	92.7257	78.2435	140.275	181.101	204.045	135.81	235.037
	MMlncRNA_004869	chr1	204530626	204531395	+	11.9077	14.764	13.3182	8.28535	6.43346	7.15846	10.8189	22.4456	23.1954	9.40111	0	7.69205	15.2047	10.2511	11.0466	7.61135	2.99978	5.6847	7.61675	18.0784	3.22471	8.59408	8.35101	7.12363	0	3.52387	13.7873	12.297	0	79.9812	25.4338	5.68397	7.9937	21.4967	4.26972	15.6346	7.56818	8.47496
	MMlncRNA_004870	chr1	204533829	204536856	+	15.1402	13.1404	15.2403	35.8174	9.81592	13.1975	18.3411	9.27513	56.0351	22.9501	22.4545	7.04173	20.6211	10.4272	16.8545	25.1617	8.39105	11.5646	26.4708	13.7917	17.2205	25.1323	15.927	11.4728	23.4713	10.7531	12.8554	13.29	0	13.5591	12.9353	10.1178	16.262	16.3994	8.68608	88.1299	17.3208	15.0859
	MMlncRNA_004871	chr1	204541744	204542579	+	5.4838	4.53282	4.08893	7.63124	11.8511	6.59332	13.2863	2.5842	7.12139	20.7814	0	12.7526	4.66812	9.44182	10.1745	17.5261	0	10.4718	14.0309	8.32559	17.8208	11.8734	7.69172	17.4966	42.5067	16.2283	8.46591	11.3262	0	12.2778	0	0	7.36262	0	1.96632	16.8004	0	7.80589
	MMlncRNA_004872	chr1	204550365	204551044	+	0	11.1454	12.5674	9.38194	14.5699	12.1589	4.0836	6.3541	35.0205	25.5489	0	13.9362	11.4781	5.80394	20.8478	21.5468	6.79361	25.7483	17.2497	10.2356	14.606	4.86576	9.45629	5.37764	0	0	15.6121	3.48115	0	0	0	6.43625	0	0	0	35.4079	12.8548	4.79833
	MMlncRNA_004875	chr1	204685445	204687272	+	2.50791	3.10949	5.60998	0	5.41988	0	7.59531	7.091	0	1.58399	0	0.648018	2.13487	2.15902	3.10208	3.20609	0	2.39454	6.41674	1.90377	0	5.43006	5.27649	2.00044	0	13.3591	0	12.9496	0	0	0	0	0	6.58541	0	39.5143	0	3.56987
	MMlncRNA_004882	chr1	205091431	205092890	+	37.6805	6.48876	42.144	4.36967	6.78598	5.66303	13.3136	11.8378	30.5829	2.97487	0	8.11354	16.0379	1.3516	44.6657	40.142	3.16415	5.99619	38.8315	2.38363	13.6056	38.5262	22.0215	7.51397	0	18.5848	4.84761	21.0776	0	21.0909	0	2.99771	8.43172	23.7052	3.37775	42.6026	11.9743	62.5754
	MMlncRNA_004885	chr1	205180950	205182337	+	13.2117	0	7.38835	4.59634	1.7845	0	0	0	4.28925	0	0	0	0	1.42171	5.10681	8.44487	0	3.15362	8.45086	1.25364	5.36677	2.3838	0	2.63458	0	0	2.54953	1.70546	0	0	0	0	4.43455	4.3365	1.18432	28.9113	2.09924	4.70153
	MMlncRNA_004887	chr1	205252973	205256571	+	8.9167	2.63228	15.1969	7.09055	2.06464	0.76577	11.5734	1.20055	4.13551	1.60908	0	0.987421	3.25302	2.19321	1.57561	0	1.28359	3.6487	0	2.4174	0	17.4675	3.57337	2.03212	0	3.0157	2.94978	3.94639	0	0	10.8831	0	18.8126	9.19835	0.913499	32.8926	0.809599	9.97262
	MMlncRNA_004888	chr1	205257595	205258212	+	51.9275	0	2.76565	10.3232	0	0	0	3.49578	9.63346	2.34267	0	0	12.6296	0	0	9.48339	0	0	3.16337	0	0	26.7696	0	2.95857	0	4.39058	5.72614	7.66077	0	0	0	7.08196	39.8392	4.86979	0	68.1802	0	0
	MMlncRNA_004893	chr1	205507306	205508449	+	0	0	2.98806	0	0	0	0	0	2.60205	2.53107	0	0	3.41132	0	1.23921	2.56151	12.1145	0	0	0	0	0	0	0	0	0	0	4.13843	0	8.97226	0	0	10.7608	0	1.43692	0	0	0
	MMlncRNA_004894	chr1	205510099	205511366	+	0	0	1.34793	5.03132	3.90676	0	0	0	0	0	0	0	0	0	2.23604	0	10.9298	3.45207	0	0	1.95822	0	0	1.44195	0	2.13989	0	1.86686	0	0	0	0	0	0	0	0	0	7.7197
	MMlncRNA_004895	chr1	205512120	205513519	+	3.27461	5.41348	1.22084	0	0	0	1.98346	1.54314	0	0	6.93799	0	2.78753	0	1.01261	0	6.59951	3.12659	0	1.24289	0	0	0	1.306	0	0	0	1.69084	0	0	0	0	13.1896	0	0	0	0	2.33062
	MMlncRNA_004896	chr1	205514303	205515363	+	0	3.57157	0	0	0	0	0	0	0	0	0	0	3.67818	0	0	2.76189	6.53109	0	0	0	2.34027	0	0	0	0	2.55738	0	4.46217	0	9.67414	0	0	0	0	0	0	0	6.15054
	MMlncRNA_004897	chr1	205515565	205516354	+	0	2.39838	0	0	0	0	0	0	3.76802	0	0	0	0	0	0	0	2.92383	0	2.47464	4.40518	0	0	0	0	0	0	0	2.99643	0	0	0	0	7.79133	0	0	0	0	4.1302
	MMlncRNA_004898	chr1	205516974	205518347	+	0	2.75796	0	0	0	0	0	0	2.16648	0	0	0	0	0	4.12708	0	8.40549	3.18575	0	3.79923	1.80715	0	0	0	0	1.9748	0	6.89135	0	0	0	0	4.47973	0	0	0	4.24126	0
	MMlncRNA_004900	chr1	205519740	205520767	+	0	3.68622	0	0	0	0	0	0	0	1.40834	0	0	3.79625	0	0	0	4.49383	0	0	0	0	0	0	0	0	0	0	2.3027	0	0	0	0	0	0	0	0	0	0
	MMlncRNA_004901	chr1	205521166	205522148	+	0	1.92749	0	12.9801	2.51972	0	0	2.19775	3.02822	0	0	1.20506	0	0	7.21084	0	4.69955	4.45292	0	0	0	0	0	0	0	0	0	0	0	0	0	0	25.0464	3.06158	0	0	0	0
	MMlncRNA_004909	chr1	205719503	205720210	+	32.3761	5.35231	16.8986	0	0	0	0	9.1542	4.20443	4.08975	0	3.34626	0	0	10.0117	8.27788	3.26247	0	22.09	0	3.5071	9.34666	4.54116	12.9124	0	0	14.9947	3.34347	0	0	0	6.18171	0	42.5075	6.96543	14.1698	8.23093	4.60856
	MMlncRNA_004911	chr1	205799784	205800183	+	0	33.1576	8.54586	0	18.5766	0	0	10.802	7.44185	7.23885	0	0	0	0	0	0	0	0	19.5497	4.35012	0	0	48.2271	18.284	0	33.9172	0	29.5897	0	0	0	0	0	45.143	0	0	0	16.3143
	MMlncRNA_004912	chr1	205800864	205803047	+	0	26.8939	10.9562	2.92112	21.548	0.630954	0	0	5.4519	7.95478	4.44743	0.542388	0	6.32481	3.89465	0	0	8.01688	19.6929	7.96725	12.5061	0	14.7213	8.37179	0	14.9087	0	4.33549	0	0	0	6.01189	0	26.1818	0	0	1.33413	5.97594
	MMlncRNA_004913	chr1	205803359	205804308	+	0	27.9222	16.1922	0	7.82174	1.45053	0	0	18.8005	3.04794	0	1.24692	4.10794	2.0772	5.96906	0	0	9.2152	39.0993	12.8214	15.6823	0	20.3061	3.84926	0	8.56856	11.175	0	0	10.8045	0	0	0	9.50378	1.73036	0	0	10.3038
	MMlncRNA_004914	chr1	205805818	205807490	+	0	23.7831	14.3027	0	16.2855	0.823672	0	0	5.33785	7.78836	0	0.708055	4.66533	8.25665	3.38948	1.75157	0	2.61639	16.3595	6.24046	7.42088	0	15.3742	6.55732	0	17.8405	0	1.41493	0	0	0	2.61605	0	13.4916	0	0	0	1.95031
	MMlncRNA_004915	chr1	205807945	205808893	+	0	19.9654	12.6072	0	10.44	1.45206	0	0	9.41014	12.2046	0	0	4.11227	4.15878	2.98767	0	0	0	28.8404	1.83356	2.61647	0	13.5517	1.92666	0	11.4368	7.45785	4.98879	0	10.8159	0	9.22372	0	4.7569	1.73218	0	6.14067	13.7528
	MMlncRNA_004929	chr1	206482479	206485254	+	4.95438	6.14282	8.00405	16.0872	11.5992	12.41	4.00122	23.3472	3.21694	25.0335	3.49898	12.3749	5.62326	11.3737	30.1302	8.44487	14.9773	9.46085	11.9721	4.38773	9.83909	11.919	9.26553	9.22103	64.005	7.81953	1.27477	10.2328	0	7.395	0	1.5766	8.8691	13.0095	7.6981	4.3367	16.7939	10.5784
	MMlncRNA_004933	chr1	206520816	206521045	+	0	32.9516	29.7247	0	32.3072	53.9219	84.5127	28.179	12.9423	100.714	0	15.451	16.9676	51.4784	61.637	0	50.2137	38.0628	84.9985	30.2617	10.7958	43.1572	27.9577	23.8487	0	35.3919	0	20.5842	0	0	0	0	0	26.1698	21.4414	0	114.016	0
	MMlncRNA_004934	chr1	206527356	206527673	+	0	47.6659	10.7495	40.124	7.78894	30.3334	8.73222	20.3811	18.7216	50.0801	0	14.9003	0	18.6164	26.7481	0	14.5272	0	24.5908	5.47185	7.80826	0	10.1105	17.249	0	8.53263	0	7.44396	0	0	0	13.7631	0	18.9279	15.5079	0	9.16273	0
	MMlncRNA_004938	chr1	206668591	206669198	+	22.6207	0	11.2446	0	0	2.26645	9.13436	3.55328	0	9.52481	0	3.89663	0	9.73687	23.3166	9.63937	11.3972	0	3.2154	2.86192	0	0	5.28806	0	0	0	0	15.5735	0	16.882	0	0	10.1236	0	0	0	0	5.36655
	MMlncRNA_004942	chr1	206900194	206900782	+	54.4842	276.648	130.582	64.9886	349.035	49.1309	315.872	168.723	45.485	49.1603	115.437	96.5359	139.14	194.319	161.261	238.808	196.08	104.043	39.8295	236.339	96.9603	151.673	114.631	195.567	241.328	234.944	132.177	124.588	0	69.7063	232.748	141.182	73.1512	406.21	385.144	81.7567	163.249	382.237
	MMlncRNA_004943	chr1	206881576	206881922	+	79.2701	371.299	197.023	147.083	963.629	123.107	296.09	280.166	51.471	141.856	83.9756	187.757	292.41	312.777	273.725	439.133	159.758	151.374	90.1425	245.713	135.958	66.7465	194.576	326.688	716.856	320.601	224.359	191.012	0	384.54	282.191	252.257	141.906	524.717	450.043	75.1695	184.733	329.107
	MMlncRNA_004944	chr1	206882893	206884223	+	44.7768	327.412	170.789	115.036	623.408	121.132	246.182	162.313	49.2023	73.9657	87.5719	143.288	131.942	263.903	319.531	341.253	209.984	161.145	73.4397	235.318	136.184	174.012	86.9609	298.094	347.079	203.86	138.253	133.387	0	300.756	132.424	98.6473	73.9913	411.521	313.701	79.8961	124.781	353.007
	MMlncRNA_004945	chr1	206886442	206886933	+	93.18	311.935	145.905	77.8014	775.285	44.8131	208.828	193.206	72.6034	105.934	19.7422	105.938	134.844	280.76	170.003	327.582	215.96	62.2775	95.3642	297.081	116.076	134.501	65.3484	297.301	433.361	181.995	251.74	105.849	0	271.21	318.44	80.0607	62.5524	449.595	377.549	85.641	130.29	358.119
	MMlncRNA_004946	chr1	206887093	206887440	+	13.1737	364.788	176.811	146.66	925.273	55.4369	311.198	142.785	94.0923	83.2052	55.8229	146.37	190.642	351.572	215.907	311.562	305.322	125.782	95.5012	290.008	92.7568	161.633	92.3891	220.669	714.796	179.332	213.545	136.045	0	383.435	168.828	88.0361	106.123	492.94	429.855	109.547	117.22	346.913
	MMlncRNA_004947	chr1	206921118	206924822	+	6.18685	12.7849	4.61315	6.88768	14.039	1.48772	17.9877	4.66481	17.6756	9.76903	2.62164	3.19724	4.21327	32.4895	21.81	48.2463	29.9249	14.1772	15.8297	30.9968	20.1055	26.7912	4.33892	12.8309	19.1825	27.0972	41.0705	16.6118	0	24.9334	26.4292	10.6315	8.30655	7.71675	9.761	8.66482	2.35931	17.6133
	MMlncRNA_004949	chr1	206976848	206978153	+	7.02061	0	0	24.4246	15.1723	0	0	0	0	0	0	0	0	0	2.17098	0	5.30588	0	0	0	1.90125	2.53348	0	0	0	4.15525	10.8384	0	0	7.85931	0	0	0	5.76097	3.77605	0	6.69314	0
	MMlncRNA_004976	chr1	207970352	207971037	+	6.68288	16.5719	0	0	0	0	0	0	8.67854	4.22091	0	0	0	25.8893	6.19964	59.8034	3.3671	6.38079	14.249	38.0477	10.8587	14.4696	14.0604	7.99591	0	0	0	6.9014	0	0	0	0	0	17.5483	9.58508	5.8497	0	14.2691
	MMlncRNA_004977	chr1	207971165	207971602	+	0	8.65168	3.90222	0	0	0	0	0	6.79621	3.30541	0	0	0	4.50534	6.47329	46.8324	10.5472	9.99365	8.92678	39.7271	17.007	0	0	8.34885	0	0	0	0	0	0	0	0	0	10.3066	3.75306	0	0	14.8989
	MMlncRNA_004978	chr1	207971810	207972289	+	0	3.94733	0	0	0	0	5.7851	4.50082	0	0	0	0	0	16.4445	2.95344	36.6296	9.62428	0	8.14569	43.5012	0	0	0	3.80916	0	0	0	0	0	0	0	9.11803	0	3.13493	10.274	0	6.07031	6.79763
	MMlncRNA_004979	chr1	207996245	207997097	+	1381.25	117.726	450.837	224.375	601.073	40.387	71.6185	210.214	129.12	84.8635	91.0966	104.154	146.403	71.7158	113.013	769.522	56.8656	51.3156	368.991	85.6765	125.17	550.807	199.768	124.323	83.319	66.8006	555.912	507.847	0	240.663	68.8771	35.9163	497.896	501.001	28.9069	1053.8	47.8224	336.614
	MMlncRNA_004980	chr1	208417865	208419225	+	0	0	0	0	5.4597	0	2.0403	0	4.37434	1.06375	0	0	2.86741	2.89984	9.37462	2.1531	1.69716	3.21618	4.30926	1.27851	0	7.29328	18.8987	1.34342	0	9.96832	2.60011	3.47859	0	0	14.3895	0	0	8.84506	0	92.8774	0	4.7948
	MMlncRNA_004998	chr1	208696740	208697660	+	4.97769	0	0	0	2.68934	0	0	0	0	0	0	0	0	0	0	0	2.50796	0	0	0	0	0	0	0	0	0	0	0	0	0	0	0	0	0	0	32.6783	0	0
	MMlncRNA_005030	chr1	210503272	210505078	+	0	0	13.2421	0	0	2.28778	0	0	0	0	0	0.655549	0	0	6.27626	0	5.11307	0	3.24565	0	0	0	0	0	0	0	0	0	0	11.3606	0	4.84411	3.40628	67.4521	0	5.55187	0	9.02839
	MMlncRNA_005031	chr1	210505498	210507016	+	0	0	2.25039	0	0	0.907178	0	0	0	0	0	0	0	0	1.86656	0	1.52062	0	0	0	0	0	0	0	0	0	0	0	0	6.75725	0	2.88127	0	20.8032	1.08219	0	0	4.29606
	MMlncRNA_005032	chr1	210508081	210509505	+	0	0	7.19652	4.477	1.73816	0.96702	1.94866	0	0	0	0	0	0	0	3.97937	2.0564	1.62093	0	1.37191	0	0	0	0	0	0	0	0	0	0	28.812	0	3.07134	0	11.6157	1.15357	0	0	4.57945
	MMlncRNA_005033	chr1	210510120	210510908	+	0	0	2.16625	0	3.13927	1.74652	0	0	0	0	0	0	0	0	1.79677	0	0	0	0	0	0	0	0	0	0	0	0	0	0	0	0	0	0	19.0718	0	0	0	0
	MMlncRNA_005034	chr1	210511307	210512696	+	3.29817	0	3.68886	4.58973	0	1.98274	0	0	0	0	0	0	0	0	1.01989	0	1.66175	0	1.40645	0	0	0	0	0	0	0	0	0	0	0	0	0	4.42817	9.74309	0	0	0	4.69476
	MMlncRNA_005035	chr1	210515205	210516051	+	0	0	2.01791	0	0	1.62692	0	0	0	0	0	0	0	0	3.34746	0	2.72707	0	0	0	0	0	0	0	0	0	0	0	0	12.1184	0	0	0	5.32975	0	2.36889	0	3.85226
	MMlncRNA_005036	chr1	210516737	210517311	+	0	0	17.8348	0	0	0	0	0	0	0	0	0	0	0	2.46548	0	0	0	0	0	0	0	0	0	0	0	0	0	0	0	0	0	0	26.1698	0	0	0	0
	MMlncRNA_005038	chr1	210520506	210521442	+	0	0	1.82409	0	0	1.47065	0	0	0	0	0	0	0	0	7.56484	0	2.46513	0	0	0	0	0	0	0	0	0	0	0	0	10.9544	0	0	0	85.1148	1.75437	0	0	0
	MMlncRNA_005039	chr1	210853699	210854435	+	0	0	4.63819	0	0	3.73949	0	0	0	0	0	0	0	5.35506	5.77063	0	3.13409	0	0	0	0	0	0	0	0	0	0	0	0	27.8542	0	0	0	26.5427	2.23045	0	0	0
	MMlncRNA_005055	chr1	212288166	212288769	+	0	0	0	10.5624	4.1008	2.28146	0	0	0	0	0	3.92244	0	3.26712	0	0	0	0	16.1835	2.88087	0	5.47801	5.32308	3.02715	0	0	0	0	0	0	0	21.7383	0	0	2.72159	0	0	0
	MMlncRNA_005057	chr1	212289929	212293790	+	0	0.490605	0.442562	3.30384	2.56539	0	0	1.11879	0	0.374876	0	3.68071	1.0105	1.53289	0.367077	6.07016	1.19618	0	9.1117	1.35167	0.642938	7.71064	0.832506	5.6812	36.8053	1.40517	1.8326	1.22588	0	0	0	0	0	1.94817	2.12822	0.519536	0	0
	MMlncRNA_005058	chr1	212294188	212295723	+	0	1.23354	0	0	1.61255	0	0	1.40651	1.93798	0.942559	0	2.31363	0	0	2.76885	7.63117	1.50379	0	10.1821	0	0	2.15411	0	2.38073	23.1351	0	0	1.54113	0	6.68246	0	0	0	4.89833	0	0	0	2.12426
	MMlncRNA_005059	chr1	212296005	212296827	+	0	0	0	0	0	0	0	2.62502	0	0	0	0	0	4.79548	0	7.12119	0	0	9.50166	4.22855	0	4.02031	3.90661	6.66488	129.534	0	0	8.62884	0	0	0	5.31793	7.47892	9.14195	0	0	0	0
	MMlncRNA_005060	chr1	212298018	212299374	+	0	0	0	0	3.65053	0	0	0	0	0	0	0.872938	0	2.90839	0	6.47834	0	0	10.0846	2.56455	0	0	0	2.69477	0	0	0	5.23326	0	0	0	0	4.53585	2.21778	2.42276	0	0	0
	MMlncRNA_005061	chr1	212300370	212300968	+	0	0	0	0	0	0	0	0	0	0	0	1.97759	0	3.29439	0	9.7842	0	0	13.0549	0	0	0	5.36751	3.05242	0	0	0	0	0	0	0	0	0	0	2.74431	0	0	0
	MMlncRNA_005062	chr1	212301589	212307558	+	1.53583	0	0.572587	1.06863	3.31911	0.230821	0	2.895	0.997233	0.242508	0	2.7779	0.653693	0.661085	0.94985	7.36273	1.16072	0	8.51409	0.874396	0	3.87957	0.538549	4.2877	17.8571	1.81801	1.18551	2.77559	0	0	0	1.46622	1.03101	0.756164	1.92745	0.336088	0.97613	1.63963
	MMlncRNA_005063	chr1	212307728	212308453	+	0	0	0	0	3.41169	0	0	0	0	1.99417	0	6.52659	0	0	0	0	0	0	10.7712	0	0	4.55746	0	5.03691	97.8941	0	4.87431	13.0423	0	0	0	0	0	0	0	0	0	0
	MMlncRNA_005064	chr1	212308727	212309838	+	0	0	0	5.73716	6.68224	0	0	5.8284	0	0	0	6.3916	0	0	0	2.63522	0	0	12.3064	1.56479	0	0	0	0	31.9564	0	0	0	0	0	0	7.87168	0	0	0	0	0	0
	MMlncRNA_005065	chr1	212310052	212311790	+	5.27252	2.17909	0.982848	0	1.42431	0	0	1.24232	0	0.83253	0	2.04355	0	0	0.81521	3.37018	0	0	8.99352	0	1.42785	0	1.84884	3.15422	81.7379	1.56031	0	6.80615	0	0	0	0	0	6.05714	0.945279	0	1.67553	0
	MMlncRNA_005066	chr1	212312039	212313520	+	0	0	0	17.2192	5.01393	0	3.74743	4.37326	0	0	0	3.19724	0	0	0.95658	1.97731	0	0	5.27656	1.17412	0	4.46521	0	2.46747	47.9562	0	0	0	0	0	0	0	0	0	3.32761	0	0	0
	MMlncRNA_005067	chr1	212313801	212315017	+	3.76701	0	2.80883	0	2.03524	1.1323	0	3.55036	0	0	7.98125	1.94672	0	1.62148	0	4.81572	0	0	8.0319	0	0	2.71875	0	0	0	0	0	1.94509	0	0	0	0	5.05764	1.23645	0	0	0	0
	MMlncRNA_005068	chr1	212319377	212320148	+	0	2.4543	0	0	0	0	0	5.59687	0	0	0	0	5.05511	2.55614	0	0	0	0	5.06468	0	0	0	0	4.73678	0	0	4.58388	3.06629	0	0	0	0	0	0	0	0	0	0
	MMlncRNA_005070	chr1	212326205	212327632	+	0	0	0	0	0	0	0	3.02576	0	0	0	4.14768	0	0	0	0	3.23505	0	0	1.21852	0	0	0	0	24.8848	0	0	3.31538	0	0	0	0	0	0	0	0	0	0
	MMlncRNA_005071	chr1	212335457	212336273	+	0	0	0	0	0	0	0	5.2886	0	0	0	2.89982	0	0	0	7.17348	0	0	7.17858	0	0	0	0	2.23794	0	0	0	2.8974	0	0	0	0	0	3.68364	0	0	0	3.99371
	MMlncRNA_005072	chr1	212336783	212337582	+	0	2.3684	0	0	0	0	0	2.70049	0	0	0	1.48072	0	0	0	3.66296	2.88728	0	4.88741	0	0	4.1359	0	4.571	0	0	0	0	0	0	0	0	0	1.88096	0	0	0	0
	MMlncRNA_005073	chr1	212338632	212340790	+	0	0	0.79165	0	3.44171	0	0	2.00129	0	0	0	1.09734	0	0.914006	0	2.71456	0	0	8.14946	0	0	3.06505	0	1.69375	16.4593	0	1.63907	3.28927	0	0	0	0	0	2.09092	0.76139	0	0	0
	MMlncRNA_005077	chr1	212482313	212484595	+	12.0485	24.8977	60.6408	2.79445	13.0191	22.333	12.1631	37.8518	24.7736	28.5369	21.2728	37.3585	25.6409	22.4734	32.2899	29.5219	22.2585	23.0077	29.1147	67.8337	39.1542	52.1743	33.7991	35.2385	15.5653	9.50811	13.9504	26.9587	291.052	26.9757	17.1564	15.3365	8.08824	102.822	32.4016	16.6984	34.4596	31.4424
	MMlncRNA_005078	chr1	212488541	212491139	+	17.6393	32.8058	53.9254	7.36405	23.8254	24.3894	17.0949	41.562	10.3081	18.3826	11.2118	38.7414	12.0125	23.5373	39.2731	25.9325	11.5536	21.8945	31.5924	44.857	26.7506	54.7422	25.9784	30.954	13.6728	13.5721	10.8927	18.2161	0	39.4931	15.0705	13.4718	4.73655	119.27	39.8469	9.26409	29.1487	25.1086
	MMlncRNA_005079	chr1	212491355	212491698	+	26.6538	11.0158	44.7167	0	14.4005	40.0582	0	31.4011	8.65331	37.8777	28.236	37.8789	34.0338	22.9458	45.3319	17.037	6.71462	12.7245	28.4152	55.6411	14.4362	28.8551	46.7317	69.0965	0	0	0	13.7627	0	59.6759	0	12.7228	0	118.107	19.1144	11.6654	8.4702	18.9701
	MMlncRNA_005080	chr1	212498519	212498969	+	40.6604	21.0057	49.2666	14.1457	49.4278	24.4435	12.3142	81.4339	19.8009	12.8405	43.074	63.0373	34.6124	21.8774	72.2971	12.995	51.2157	9.70559	30.3431	61.7312	44.0448	66.0277	35.6446	28.3787	0	30.0818	15.6929	41.9899	0	22.7589	0	38.8173	0	173.498	47.3834	26.6933	12.9213	36.1736
	MMlncRNA_005081	chr1	212501743	212502073	+	13.8503	34.3453	113.601	0	44.8982	20.8158	25.1678	130.537	53.959	52.4871	29.345	46.5241	35.3705	41.7323	34.2635	61.9715	13.9567	13.2242	41.3437	47.3125	52.5112	119.954	67.9939	38.667	0	8.19751	32.0733	28.6064	0	31.0098	0	26.445	74.3825	300.044	54.6291	54.5559	61.62	78.8607
	MMlncRNA_005086	chr1	212549569	212550599	+	8.89322	1.83775	1.65778	6.18789	4.80482	0	0	2.09543	0	14.0424	0	2.29792	3.7852	3.82801	0	11.369	4.48075	8.49121	3.79237	1.68773	7.2251	3.20923	3.11847	0	34.4671	0	6.8647	2.296	0	19.9113	0	4.24506	0	40.8666	4.78324	0	2.82614	0
	MMlncRNA_005099	chr1	213453939	213457657	+	3.69814	10.6989	1.37874	13.7235	9.32411	2.96425	5.22665	8.13269	2.40124	15.9609	7.83532	4.14076	10.4935	12.204	12.5793	25.2142	11.8007	4.70795	8.41072	13.5685	14.0209	6.22776	1.72903	3.9331	19.1103	25.536	5.7092	15.9127	0	16.5597	0	0	13.2404	7.28308	5.30414	11.3298	2.35043	11.4055
	MMlncRNA_005100	chr1	213457772	213462395	+	1.9829	11.4732	2.21778	2.75939	5.89224	2.38409	6.60582	4.20492	3.86255	13.7764	2.1006	3.58652	11.8157	10.2422	14.4095	28.5179	3.49671	11.3596	5.49623	10.9129	16.6466	7.87109	0.695316	7.51288	38.4251	22.2985	3.0612	8.19093	0	8.87912	8.47061	0.946508	19.967	8.13563	6.39903	6.07488	5.04109	6.35072
	MMlncRNA_005101	chr1	213468385	213469467	+	0	6.99803	0	5.89078	11.4353	3.81718	0	3.98964	0	9.3577	17.9375	0	10.8104	5.46632	20.9441	37.881	10.664	20.2088	10.8308	8.03346	13.7564	3.05514	0	3.37654	0	27.5597	3.26755	2.18576	0	28.4329	0	4.04123	5.68343	9.72609	3.03572	3.70535	0	12.0512
	MMlncRNA_005102	chr1	213475655	213476233	+	0	9.81719	2.95194	0	4.27786	0	9.59187	0	5.14117	2.50047	0	0	13.4803	3.40819	2.44845	60.733	0	7.55996	3.37645	9.01579	4.28848	5.71454	0	6.31571	0	9.37263	12.2237	4.08839	0	0	0	0	31.892	0	2.8391	0	0	0
	MMlncRNA_005107	chr1	214455231	214457572	+	7.82998	15.3713	19.7044	5.44809	25.3822	21.7703	26.0848	11.9919	15.2523	12.9817	4.14739	26.3014	4.99899	16.8518	24.2127	13.7635	12.8214	28.0351	17.5296	10.4017	16.9635	28.2555	5.49127	21.0789	15.1732	17.3786	28.7089	24.258	0	17.5308	16.7242	13.0814	21.0253	28.9131	31.5853	35.1257	24.8826	26.4707
	MMlncRNA_005108	chr1	214458242	214459578	+	17.1446	17.0057	15.3404	0	12.968	16.4907	12.4615	12.9268	6.6793	7.57995	43.5894	38.0978	8.75665	13.2835	40.2922	10.9587	25.9143	9.82173	24.8575	16.9189	37.1433	32.1715	9.61897	20.5131	26.5786	12.1767	29.1146	19.4757	0	0	0	32.7349	9.20741	7.87835	33.1965	19.5092	26.1518	14.6426
	MMlncRNA_005109	chr1	214460955	214465020	+	11.2751	15.8437	16.3939	6.27616	16.4476	19.9956	16.3906	22.3159	7.32105	11.7502	19.111	25.3463	11.5176	14.5598	25.4522	7.20701	12.4978	12.9185	20.6747	19.6857	23.8165	48.8252	3.95369	19.7859	43.6984	8.008	16.5362	18.63	0	12.6221	4.81654	21.5281	21.1933	30.347	31.1303	30.1016	32.2476	11.2346
	MMlncRNA_005110	chr1	214468340	214468879	+	25.4692	45.6136	44.3119	0	13.7605	33.1742	15.4269	24.0044	5.51248	5.36211	17.9874	61.4225	28.9077	18.2717	44.6298	37.9863	21.3873	16.2119	18.1015	16.1116	59.7766	61.2726	11.9079	23.7015	0	5.02477	19.6597	21.9183	0	19.0079	0	16.2098	0	27.866	42.6181	26.0095	32.375	18.127
	MMlncRNA_005111	chr1	214469724	214472172	+	14.9758	20.8891	19.5414	5.21006	20.2277	21.9445	20.4097	22.936	9.72394	15.3704	15.8647	24.1849	20.7158	14.5039	31.2589	8.3759	22.6361	14.2988	16.7637	12.7892	25.3474	43.2336	9.18986	14.9318	43.5307	15.5113	15.8948	24.1648	0	8.38241	0	17.8712	17.5933	29.4932	40.945	13.1087	22.6056	15.9879
	MMlncRNA_005112	chr1	214473218	214474065	+	0	15.6404	26.2019	7.52325	20.446	9.75002	19.6475	17.8334	7.02061	8.53638	0	32.1288	18.4082	6.98116	18.3893	13.8225	5.44771	0	23.0538	10.2597	14.6405	27.3125	11.3743	12.9368	0	6.39947	16.6922	16.7489	0	0	0	10.3223	0	12.4214	19.3849	23.6609	20.6161	26.934
	MMlncRNA_005139	chr1	218347290	218348196	+	5.05453	0	0	0	0	0	0	0	0	0	0	0	0	0	3.12602	0	0	0	0	0	0	0	0	0	0	0	0	0	0	0	0	0	0	31.5221	0	26.5461	0	0
	MMlncRNA_005140	chr1	218348469	218349464	+	9.20573	0	0	0	0	0	0	0	0	0	0	0	0	0	4.27003	0	0	0	0	0	0	0	0	0	0	0	0	0	0	0	0	0	0	15.1081	0	26.1886	0	0
	MMlncRNA_005141	chr1	218349546	218350228	+	6.71223	0	0	0	0	0	0	0	0	0	0	0	0	0	0	0	0	0	0	0	0	0	0	0	0	0	0	0	0	0	0	0	0	55.0793	0	11.7508	0	0
	MMlncRNA_005148	chr1	218620419	218621193	+	0	0	0	0	0	0	0	2.7876	0	0	0	0	0	0	0	52.9357	0	0	5.04507	0	3.20391	4.26932	12.4457	0	0	0	9.13226	0	0	0	0	0	0	7.76653	2.12108	5.17793	0	0
	MMlncRNA_005149	chr1	218623419	218624122	+	6.51201	0	0	0	0	0	0	0	4.22832	0	0	0	0	8.40912	6.04113	49.9495	0	0	0	0	7.05406	0	0	0	0	0	0	0	0	0	0	0	0	6.41235	4.67	0	0	0
	MMlncRNA_005150	chr1	218625050	218625745	+	0	0	0	0	0	0	0	0	0	0	0	0	0	0	6.11056	50.5236	0	0	0	0	0	0	4.61945	0	0	0	5.08441	0	0	0	0	0	0	15.1341	7.08552	2.88283	0	0
	MMlncRNA_005151	chr1	218633677	218634243	+	0	0	0	0	0	0	0	0	0	0	0	0	0	6.96063	2.50027	0	0	0	0	3.06887	0	0	5.67044	0	0	0	0	0	0	0	0	0	10.8556	61.0399	2.89919	24.7709	0	0
	MMlncRNA_005155	chr1	219333524	219334669	+	0	0	10.44	0	0	0	12.1154	1.88516	7.79251	5.0533	0	1.03366	0	0	33.4002	0	0	7.63913	1.7059	0	2.16669	5.77438	75.7494	1.59546	0	2.36769	0	6.1968	0	8.9566	0	0	21.484	34.1395	5.73766	8.75413	0	0
	MMlncRNA_005156	chr1	219334750	219335853	+	0	1.71623	4.64449	0	0	0	0	0	0	0	0	1.07299	0	0	0	0	0	0	1.7708	0	0	0	32.0349	0	0	0	0	0	0	0	0	0	0	0	0	7.26973	0	0
	MMlncRNA_005158	chr1	219373007	219378556	+	67.7343	36.5288	78.2216	24.1395	18.744	74.2384	66.5442	61.1138	55.7803	149.994	50.7536	134.252	139.929	80.7114	87.6134	134.111	28.3006	116.726	73.2672	51.1041	115.427	199.715	106.592	45.7923	102.445	64.5344	5.1009	150.135	0	112.814	42.3439	26.8119	55.4518	55.5814	90.3372	74.112	61.95	43.5048
	MMlncRNA_005165	chr1	219511093	219511742	+	0	0	2.6295	0	0	2.12001	0	3.32368	0	2.22734	0	14.5794	0	6.07182	4.362	54.0991	0	6.73418	0	0	7.64008	0	4.94637	8.43876	54.6701	12.5233	0	14.5673	0	0	0	0	0	0	0	0	0	10.0396
	MMlncRNA_005166	chr1	219514060	219515037	+	4.68758	0	5.24286	0	10.1304	4.227	2.83931	2.20899	0	17.7641	0	9.68979	3.99033	0	5.79816	14.9814	0	8.95137	1.99894	0	2.53888	0	0	1.86953	36.3349	5.54883	0	16.943	0	0	0	0	0	0	0	8.20633	2.97929	3.33626
	MMlncRNA_005167	chr1	219515652	219516438	+	0	4.81504	6.51527	0	0	1.75096	10.5852	0	3.78239	5.51882	0	9.03108	9.91752	2.50742	0	40.9581	0	0	0	0	6.31011	0	0	4.6465	0	3.44775	0	3.00785	0	0	0	0	7.82103	0	0	2.54949	0	0
	MMlncRNA_005170	chr1	219530262	219531350	+	0	3.47974	3.13898	5.85833	2.27446	3.79615	0	9.91916	2.73346	6.64725	8.91936	14.1409	3.5836	5.4362	1.30179	29.5997	2.12105	8.03897	1.79519	0	11.4005	0	2.95238	13.4318	32.6314	0	0	8.69487	0	0	0	0	5.65211	1.38179	0	3.68493	0	0
	MMlncRNA_005177	chr1	219607084	219607717	+	0	0	2.69586	10.0626	0	2.17351	0	6.81512	4.69517	4.5671	0	5.60525	6.15543	3.11252	13.4163	9.24406	0	0	0	2.74456	3.91645	5.2188	0	0	0	4.27977	0	0	0	0	0	6.90324	0	2.37345	0	3.16474	4.59582	0
	MMlncRNA_005206	chr1	221613038	221614175	+	0	0	0	0	0	0	0	0	0	0	0	0	0	0	0	0	0	0	0	0	0	2.90749	0	1.60668	0	2.38434	0	0	0	9.01956	0	0	0	30.4127	0	0	0	0
	MMlncRNA_005207	chr1	221614316	221614860	+	0	0	0	0	0	0	0	0	5.46191	0	17.8223	0	0	0	0	0	0	0	0	0	4.55601	12.1421	5.89934	0	0	0	0	0	0	0	0	0	11.2939	41.4156	0	0	0	0
	MMlncRNA_005213	chr1	222795550	222796247	+	52.5439	84.1494	78.3575	36.56	39.034	140.169	103.436	83.5682	76.7641	76.7443	153.073	84.855	39.1373	56.5427	64.9926	121.749	56.2566	94.0663	50.4146	64.8155	117.392	170.65	59.8808	96.9209	101.821	77.7472	86.1874	88.1757	0	58.821	56.1148	125.406	70.5462	178.933	146.015	86.237	158.628	42.0713
	MMlncRNA_005214	chr1	222807110	222809543	+	48.5128	55.593	60.8364	27.6178	59.5691	59.6538	38.7343	42.6051	17.1818	30.6406	18.6882	51.8501	45.051	58.849	34.0945	101.485	34.4419	25.2653	44.196	49.3809	51.3565	73.2088	60.3129	51.8882	51.2779	31.3233	34.0428	54.6535	0	49.3711	47.0997	65.2603	5.92126	106.398	78.2781	46.3249	44.8485	26.6804
	MMlncRNA_005219	chr1	222945895	222946867	+	70.6751	7.78918	7.0264	0	0	1.41624	0	2.22034	3.05934	0	0	4.86979	4.01084	2.0281	5.82796	0	0	0	6.02764	0	5.10386	34.0053	9.91307	0	0	2.78867	3.63695	60.8217	0	0	0	4.4981	50.6076	0	0	16.497	2.9946	0
	MMlncRNA_005221	chr1	223085220	223086243	+	0	3.70062	3.33823	0	2.41883	4.03712	2.71176	10.5488	0	4.24152	0	15.0386	7.62216	3.85418	8.30655	8.58506	0	4.27463	13.364	5.0978	9.69933	0	3.13978	3.57109	0	2.64978	0	6.9351	0	10.0237	0	0	6.01089	0	0	3.91884	5.69091	6.37278
[truncated: 39,026 more rows]
