# Supplementary material for: Characterization of complete lncRNAs transcriptome reveals the functional and clinical impact of lncRNAs in multiple myeloma
Source: Leukemia. 2021 Feb 17;35(5):1438–50. doi: 10.1038/s41375-021-01147-y (PMC8102198; doi:10.1038/s41375-021-01147-y)
Supplement: Supplementary file 5 — Supplemental Table 3 [file 41375_2021_1147_MOESM5_ESM.xlsx]

## Sheet: Supplemental Table 3 
Supplemental Table 3. Percentage of lncRNAs deregulated in MM patients. NA=Not Available; Up=Upregulated; Down=Downregulated.
	Gene ID	Gene Name	Gene Type	Gene Set	Percentage Up	Percentage Down	Percentage NC
	ENSG00000073905.8	VDAC1P1	pseudogene	UP	100	0	0
	ENSG00000123009.3	NME2P1	pseudogene	UP	100	0	0
	ENSG00000127589.4	TUBBP1	pseudogene	UP	100	0	0
	ENSG00000128692.7	EIF2S2P4	pseudogene	UP	100	0	0
	ENSG00000132967.9	HMGB1P5	pseudogene	UP	100	0	0
	ENSG00000137970.7	RP11-122C9.1	pseudogene	UP	100	0	0
	ENSG00000139239.6	RPL14P1	pseudogene	UP	100	0	0
	ENSG00000146677.6	AC004453.8	pseudogene	UP	100	0	0
	ENSG00000172974.10	AC007318.5	pseudogene	UP	100	0	0
	ENSG00000174028.6	FAM3C2	pseudogene	UP	100	0	0
	ENSG00000174977.7	AC026271.5	pseudogene	UP	100	0	0
	ENSG00000175741.4	RWDD4P2	pseudogene	UP	100	0	0
	ENSG00000177144.5	NUDT4P1	pseudogene	UP	100	0	0
	ENSG00000177197.7	PCNPP5	pseudogene	UP	100	0	0
	ENSG00000177855.8	CACYBPP2	pseudogene	UP	100	0	0
	ENSG00000178082.5	TWF1P1	pseudogene	UP	100	0	0
	ENSG00000178429.9	RPS3AP5	pseudogene	UP	100	0	0
	ENSG00000178464.6	CTD-2192J16.15	pseudogene	UP	100	0	0
	ENSG00000180172.5	RPS12P23	pseudogene	UP	100	0	0
	ENSG00000180211.5	RP1-278E11.3	pseudogene	UP	100	0	0
	ENSG00000180581.6	SRP9P1	pseudogene	UP	100	0	0
	ENSG00000180867.9	PDIA3P	pseudogene	UP	100	0	0
	ENSG00000181524.6	RPL24P4	pseudogene	UP	100	0	0
	ENSG00000183199.6	HSP90AB3P	pseudogene	UP	100	0	0
	ENSG00000183405.5	RPS7P1	pseudogene	UP	100	0	0
	ENSG00000185641.5	CTD-2287O16.1	pseudogene	UP	100	0	0
	ENSG00000185834.9	RPL12P4	pseudogene	UP	100	0	0
	ENSG00000185839.2	RP4-592A1.2	pseudogene	UP	100	0	0
	ENSG00000188873.4	RPL10AP2	pseudogene	UP	100	0	0
	ENSG00000196205.7	EEF1A1P5	pseudogene	UP	100	0	0
	ENSG00000197258.5	EIF4BP6	pseudogene	UP	100	0	0
	ENSG00000197744.5	PTMAP2	pseudogene	UP	100	0	0
	ENSG00000198406.6	BZW1P2	pseudogene	UP	100	0	0
	ENSG00000198618.4	PPIAP22	pseudogene	UP	100	0	0
	ENSG00000203914.3	HSP90B3P	pseudogene	UP	100	0	0
	ENSG00000204253.3	HNRNPCP2	pseudogene	UP	100	0	0
	ENSG00000205105.5	COX17P1	pseudogene	UP	100	0	0
	ENSG00000212664.4	RP11-592N21.1	pseudogene	UP	100	0	0
	ENSG00000212802.3	RPL15P3	pseudogene	UP	100	0	0
	ENSG00000213058.3	RP4-765C7.2	pseudogene	UP	100	0	0
	ENSG00000213178.3	RP11-641D5.1	pseudogene	UP	100	0	0
	ENSG00000213189.4	BTF3L4P2	pseudogene	UP	100	0	0
	ENSG00000213236.3	YWHAZP2	pseudogene	UP	100	0	0
	ENSG00000213261.3	AC093106.7	pseudogene	UP	100	0	0
	ENSG00000213300.4	HNRNPA3P6	pseudogene	UP	100	0	0
	ENSG00000213315.4	CTD-3035D6.1	pseudogene	UP	100	0	0
	ENSG00000213326.4	RPS7P11	pseudogene	UP	100	0	0
	ENSG00000213383.2	AC104297.1	pseudogene	UP	100	0	0
	ENSG00000213442.4	RPL18AP3	pseudogene	UP	100	0	0
	ENSG00000213443.2	RP11-75L1.2	pseudogene	UP	100	0	0
	ENSG00000213553.3	RPLP0P6	pseudogene	UP	100	0	0
	ENSG00000213560.4	RP11-386I14.3	pseudogene	UP	100	0	0
	ENSG00000213598.3	RP11-112J1.1	pseudogene	UP	100	0	0
	ENSG00000213613.2	RP11-380G5.3	pseudogene	UP	100	0	0
	ENSG00000213790.2	OLA1P1	pseudogene	UP	100	0	0
	ENSG00000213839.4	RP11-3J10.4	pseudogene	UP	100	0	0
	ENSG00000213846.3	AC098614.2	pseudogene	UP	100	0	0
	ENSG00000213866.3	YBX1P10	pseudogene	UP	100	0	0
	ENSG00000213881.3	NPM1P6	pseudogene	UP	100	0	0
	ENSG00000213939.4	RP11-314A20.1	pseudogene	UP	100	0	0
	ENSG00000213942.3	RP1-102E24.1	pseudogene	UP	100	0	0
	ENSG00000213985.4	AC078899.1	pseudogene	UP	100	0	0
	ENSG00000214019.2	RP6-218J18.2	pseudogene	UP	100	0	0
	ENSG00000214110.3	LDHAP4	pseudogene	UP	100	0	0
	ENSG00000214182.5	PTMAP5	pseudogene	UP	100	0	0
	ENSG00000214192.3	UBE2V1P2	pseudogene	UP	100	0	0
	ENSG00000214203.4	RPS4XP1	pseudogene	UP	100	0	0
	ENSG00000214389.2	RPS3AP26	pseudogene	UP	100	0	0
	ENSG00000214455.3	RCN1P2	pseudogene	UP	100	0	0
	ENSG00000214485.5	CTB-13H5.1	pseudogene	UP	100	0	0
	ENSG00000214535.3	RPS15AP1	pseudogene	UP	100	0	0
	ENSG00000214552.4	COPS8P2	pseudogene	UP	100	0	0
	ENSG00000214612.3	RPS19P1	pseudogene	UP	100	0	0
	ENSG00000214784.4	AC010468.1	pseudogene	UP	100	0	0
	ENSG00000215030.4	RPL13P12	pseudogene	UP	100	0	0
	ENSG00000215086.2	NPM1P24	pseudogene	UP	100	0	0
	ENSG00000215105.3	TTC3P1	pseudogene	UP	100	0	0
	ENSG00000215210.3	RBMXP2	pseudogene	UP	100	0	0
	ENSG00000215349.2	MRPL3P1	pseudogene	UP	100	0	0
	ENSG00000215817.3	ZC3H11B	pseudogene	UP	100	0	0
	ENSG00000215835.2	RP11-9L18.2	pseudogene	UP	100	0	0
	ENSG00000217027.1	RP1-83M4.2	pseudogene	UP	100	0	0
	ENSG00000217130.1	RP3-375P9.2	pseudogene	UP	100	0	0
	ENSG00000217241.1	CBX3P9	pseudogene	UP	100	0	0
	ENSG00000217416.3	ISCA1P1	pseudogene	UP	100	0	0
	ENSG00000218175.2	AC016739.2	pseudogene	UP	100	0	0
	ENSG00000218208.1	RP11-367G18.2	pseudogene	UP	100	0	0
	ENSG00000218227.3	RP11-889L3.1	pseudogene	UP	100	0	0
	ENSG00000218283.2	MORF4L1P1	pseudogene	UP	100	0	0
	ENSG00000218350.1	LYPLA1P3	pseudogene	UP	100	0	0
	ENSG00000218426.5	RP11-475C16.1	pseudogene	UP	100	0	0
	ENSG00000219023.1	RP3-340B19.2	pseudogene	UP	100	0	0
	ENSG00000219201.3	RP11-181C21.4	pseudogene	UP	100	0	0
	ENSG00000219451.3	RPL23P8	pseudogene	UP	100	0	0
	ENSG00000219507.4	FTH1P8	pseudogene	UP	100	0	0
	ENSG00000220472.1	RP11-69L16.5	pseudogene	UP	100	0	0
	ENSG00000220583.1	RPL35P2	pseudogene	UP	100	0	0
	ENSG00000220848.4	RPS18P9	pseudogene	UP	100	0	0
	ENSG00000221930.5	FAM45B	pseudogene	UP	100	0	0
	ENSG00000223803.1	RPS20P14	pseudogene	UP	100	0	0
	ENSG00000224094.1	RPS24P8	pseudogene	UP	100	0	0
	ENSG00000224411.2	RP11-1033A18.1	pseudogene	UP	100	0	0
	ENSG00000224415.1	RPL19P12	pseudogene	UP	100	0	0
	ENSG00000224546.2	EIF4BP3	pseudogene	UP	100	0	0
	ENSG00000224550.1	RP11-270C12.3	pseudogene	UP	100	0	0
	ENSG00000224578.3	HNRNPA1P48	pseudogene	UP	100	0	0
	ENSG00000224631.3	RP11-51O6.1	pseudogene	UP	100	0	0
	ENSG00000224781.1	EIF4A2P4	pseudogene	UP	100	0	0
	ENSG00000224831.2	RP11-651P23.4	pseudogene	UP	100	0	0
	ENSG00000224861.1	YBX1P1	pseudogene	UP	100	0	0
	ENSG00000224892.2	RPS4XP16	pseudogene	UP	100	0	0
	ENSG00000225022.1	UBE2D3P1	pseudogene	UP	100	0	0
	ENSG00000225031.1	EIF4BP7	pseudogene	UP	100	0	0
	ENSG00000225067.3	RPL23AP2	pseudogene	UP	100	0	0
	ENSG00000225131.1	PSME2P2	pseudogene	UP	100	0	0
	ENSG00000225137.1	DYNC1I2P1	pseudogene	UP	100	0	0
	ENSG00000225159.1	NPM1P39	pseudogene	UP	100	0	0
	ENSG00000225200.2	AB019441.29	pseudogene	UP	100	0	0
	ENSG00000225259.3	ST13P6	pseudogene	UP	100	0	0
	ENSG00000225422.3	RBMS1P1	pseudogene	UP	100	0	0
	ENSG00000225471.2	RP11-262D11.2	pseudogene	UP	100	0	0
	ENSG00000225558.1	UBE2D3P2	pseudogene	UP	100	0	0
	ENSG00000225573.3	RPL35P5	pseudogene	UP	100	0	0
	ENSG00000225674.1	IPO7P2	pseudogene	UP	100	0	0
	ENSG00000225733.1	FGD5-AS1	antisense	UP	100	0	0
	ENSG00000226015.2	CCT8P1	pseudogene	UP	100	0	0
	ENSG00000226049.3	TLK2P1	pseudogene	UP	100	0	0
	ENSG00000226054.1	MEMO1P1	pseudogene	UP	100	0	0
	ENSG00000226084.4	RP4-706A16.3	pseudogene	UP	100	0	0
	ENSG00000226098.3	RP11-53M11.2	pseudogene	UP	100	0	0
	ENSG00000226121.1	AHCTF1P1	pseudogene	UP	100	0	0
	ENSG00000226221.1	AC022431.1	pseudogene	UP	100	0	0
	ENSG00000226243.1	RPL37AP1	pseudogene	UP	100	0	0
	ENSG00000226284.1	ARPC3P1	pseudogene	UP	100	0	0
	ENSG00000226360.4	RPL10AP6	pseudogene	UP	100	0	0
	ENSG00000226396.1	RPS14P3	pseudogene	UP	100	0	0
	ENSG00000226415.1	TPI1P1	pseudogene	UP	100	0	0
	ENSG00000226525.4	RPS7P10	pseudogene	UP	100	0	0
	ENSG00000226564.1	FTH1P20	pseudogene	UP	100	0	0
	ENSG00000226608.2	FTLP3	pseudogene	UP	100	0	0
	ENSG00000226666.1	HSPA9P1	pseudogene	UP	100	0	0
	ENSG00000226723.2	RP11-142L4.3	pseudogene	UP	100	0	0
	ENSG00000226781.1	TBCAP1	pseudogene	UP	100	0	0
	ENSG00000226948.1	RPS4XP2	pseudogene	UP	100	0	0
	ENSG00000226950.2	DANCR	processed_transcript	UP	100	0	0
	ENSG00000226982.4	CENPCP1	pseudogene	UP	100	0	0
	ENSG00000227008.2	RP3-417G15.1	pseudogene	UP	100	0	0
	ENSG00000227018.1	IL6STP1	pseudogene	UP	100	0	0
	ENSG00000227034.1	RP11-234N17.1	pseudogene	UP	100	0	0
	ENSG00000227081.4	RP11-543P15.1	pseudogene	UP	100	0	0
	ENSG00000227203.2	SUB1P1	pseudogene	UP	100	0	0
	ENSG00000227295.2	ELL2P1	pseudogene	UP	100	0	0
	ENSG00000227615.1	RP11-864N7.2	pseudogene	UP	100	0	0
	ENSG00000227682.1	ATP5A1P2	pseudogene	UP	100	0	0
	ENSG00000227939.1	RPL3P2	pseudogene	UP	100	0	0
	ENSG00000228057.1	SEC63P1	pseudogene	UP	100	0	0
	ENSG00000228205.1	RP11-778D9.4	pseudogene	UP	100	0	0
	ENSG00000228232.1	GAPDHP1	pseudogene	UP	100	0	0
	ENSG00000228305.1	AC016734.2	pseudogene	UP	100	0	0
	ENSG00000228589.2	SPCS2P4	pseudogene	UP	100	0	0
	ENSG00000228847.1	ATP5G2P4	pseudogene	UP	100	0	0
	ENSG00000228887.2	EEF1DP1	pseudogene	UP	100	0	0
	ENSG00000228929.1	RP11-159C21.4	pseudogene	UP	100	0	0
	ENSG00000229091.2	HSPA8P8	pseudogene	UP	100	0	0
	ENSG00000229097.1	CALM2P2	pseudogene	UP	100	0	0
	ENSG00000229119.3	CTB-63M22.1	pseudogene	UP	100	0	0
	ENSG00000229132.2	EIF4A1P10	pseudogene	UP	100	0	0
	ENSG00000229419.1	RALGAPA1P	pseudogene	UP	100	0	0
	ENSG00000229638.1	RPL4P4	pseudogene	UP	100	0	0
	ENSG00000229932.2	YWHAZP3	pseudogene	UP	100	0	0
	ENSG00000229944.2	AC004797.1	pseudogene	UP	100	0	0
	ENSG00000229994.1	RPL5P4	pseudogene	UP	100	0	0
	ENSG00000230202.1	RP11-632C17__A.1	pseudogene	UP	100	0	0
	ENSG00000230207.1	RPL4P5	pseudogene	UP	100	0	0
	ENSG00000230291.4	RP11-244J10.1	pseudogene	UP	100	0	0
	ENSG00000230311.2	AC004074.3	pseudogene	UP	100	0	0
	ENSG00000230409.2	TCEA1P2	pseudogene	UP	100	0	0
	ENSG00000230457.3	PA2G4P4	pseudogene	UP	100	0	0
	ENSG00000230629.2	RPS23P8	pseudogene	UP	100	0	0
	ENSG00000230667.4	SETP18	pseudogene	UP	100	0	0
	ENSG00000230673.3	PABPC1P3	pseudogene	UP	100	0	0
	ENSG00000230897.1	RPS18P12	pseudogene	UP	100	0	0
	ENSG00000231043.2	AC007238.1	pseudogene	UP	100	0	0
	ENSG00000231120.2	BTF3P10	pseudogene	UP	100	0	0
	ENSG00000231167.3	YBX1P2	pseudogene	UP	100	0	0
	ENSG00000231245.2	C1DP1	pseudogene	UP	100	0	0
	ENSG00000231416.1	RP11-422P24.9	pseudogene	UP	100	0	0
	ENSG00000231767.2	MIR4426	pseudogene	UP	100	0	0
	ENSG00000231989.2	PPP1R2P3	pseudogene	UP	100	0	0
	ENSG00000231991.3	ANXA2P2	pseudogene	UP	100	0	0
	ENSG00000232024.2	LSM12P1	pseudogene	UP	100	0	0
	ENSG00000232134.1	RPS15AP12	pseudogene	UP	100	0	0
	ENSG00000232176.1	RP11-146N23.1	pseudogene	UP	100	0	0
	ENSG00000232346.1	SC22CB-1E7.1	pseudogene	UP	100	0	0
	ENSG00000232362.1	ATP5LP2	pseudogene	UP	100	0	0
	ENSG00000232454.2	RP11-3J10.7	pseudogene	UP	100	0	0
	ENSG00000232472.1	EEF1B2P3	pseudogene	UP	100	0	0
	ENSG00000232573.1	RPL3P4	pseudogene	UP	100	0	0
	ENSG00000232702.2	RP3-437C15.1	pseudogene	UP	100	0	0
	ENSG00000232742.2	RHOQP2	pseudogene	UP	100	0	0
	ENSG00000232888.3	RPS11P5	pseudogene	UP	100	0	0
	ENSG00000232952.1	RP11-90H3.1	pseudogene	UP	100	0	0
	ENSG00000233270.1	SNRPEP4	pseudogene	UP	100	0	0
	ENSG00000233287.1	AC009362.2	pseudogene	UP	100	0	0
	ENSG00000233328.3	PFN1P1	pseudogene	UP	100	0	0
	ENSG00000233347.1	ERP29P1	pseudogene	UP	100	0	0
	ENSG00000233426.2	EIF3FP3	pseudogene	UP	100	0	0
	ENSG00000233476.2	EEF1A1P6	pseudogene	UP	100	0	0
	ENSG00000233558.1	RP3-486I3.4	pseudogene	UP	100	0	0
	ENSG00000233588.1	CYP51P2	pseudogene	UP	100	0	0
	ENSG00000233830.2	EIF4HP1	pseudogene	UP	100	0	0
	ENSG00000233846.2	RP11-307L3.2	pseudogene	UP	100	0	0
	ENSG00000233954.4	RP11-169K16.7	pseudogene	UP	100	0	0
	ENSG00000233971.1	RPS20P10	pseudogene	UP	100	0	0
	ENSG00000233994.2	GDI2P2	pseudogene	UP	100	0	0
	ENSG00000234009.1	RPL5P34	pseudogene	UP	100	0	0
	ENSG00000234036.3	RP11-123J14.2	pseudogene	UP	100	0	0
	ENSG00000234093.2	RPS15AP11	pseudogene	UP	100	0	0
	ENSG00000234241.1	RP4-775C13.1	pseudogene	UP	100	0	0
	ENSG00000234287.1	RP11-761N21.2	pseudogene	UP	100	0	0
	ENSG00000234297.2	RP11-54D18.4	pseudogene	UP	100	0	0
	ENSG00000234335.1	RPS4XP11	pseudogene	UP	100	0	0
	ENSG00000234337.3	RP11-297L17.6	pseudogene	UP	100	0	0
	ENSG00000234369.1	TATDN1P1	pseudogene	UP	100	0	0
	ENSG00000234488.1	AC096664.1	pseudogene	UP	100	0	0
	ENSG00000234518.1	PTGES3P1	pseudogene	UP	100	0	0
	ENSG00000234558.1	API5P1	pseudogene	UP	100	0	0
	ENSG00000234664.1	HMGN2P5	pseudogene	UP	100	0	0
	ENSG00000234741.3	GAS5	processed_transcript	UP	100	0	0
	ENSG00000234782.2	RP11-442A13.1	pseudogene	UP	100	0	0
	ENSG00000234797.4	RPS3AP6	pseudogene	UP	100	0	0
	ENSG00000234825.2	XRCC6P2	pseudogene	UP	100	0	0
	ENSG00000234851.3	RP11-3P17.3	pseudogene	UP	100	0	0
	ENSG00000234925.2	RP11-254B13.3	pseudogene	UP	100	0	0
	ENSG00000234975.5	FTH1P2	pseudogene	UP	100	0	0
	ENSG00000235082.2	SUMO1P3	pseudogene	UP	100	0	0
	ENSG00000235238.1	SUMO2P1	pseudogene	UP	100	0	0
	ENSG00000235272.1	FAM103A2P	pseudogene	UP	100	0	0
	ENSG00000235297.3	FAUP1	pseudogene	UP	100	0	0
	ENSG00000235489.3	DBF4P1	pseudogene	UP	100	0	0
	ENSG00000235552.4	RPL6P27	pseudogene	UP	100	0	0
	ENSG00000235554.1	AC005822.1	pseudogene	UP	100	0	0
	ENSG00000235587.2	GAPDHP65	pseudogene	UP	100	0	0
	ENSG00000235636.1	NUS1P1	pseudogene	UP	100	0	0
	ENSG00000235720.1	RP11-340I6.6	pseudogene	UP	100	0	0
	ENSG00000235859.4	AC006978.6	pseudogene	UP	100	0	0
	ENSG00000236349.1	SUCLG2P2	pseudogene	UP	100	0	0
	ENSG00000236552.1	RPL13AP5	pseudogene	UP	100	0	0
	ENSG00000236603.1	RANP1	pseudogene	UP	100	0	0
	ENSG00000236698.1	EIF1AXP1	pseudogene	UP	100	0	0
	ENSG00000236739.3	RP11-370B11.1	pseudogene	UP	100	0	0
	ENSG00000236773.1	RP11-365O16.1	pseudogene	UP	100	0	0
	ENSG00000236801.1	RPL24P8	pseudogene	UP	100	0	0
	ENSG00000236814.1	RP11-446E9.1	pseudogene	UP	100	0	0
	ENSG00000237161.3	RP11-32B5.1	pseudogene	UP	100	0	0
	ENSG00000237176.3	RP11-813P10.2	pseudogene	UP	100	0	0
	ENSG00000237350.1	CDC42P6	pseudogene	UP	100	0	0
	ENSG00000237668.1	RPS15AP38	pseudogene	UP	100	0	0
	ENSG00000237842.2	RP11-110J1.2	pseudogene	UP	100	0	0
	ENSG00000237931.1	RP11-469E19.1	pseudogene	UP	100	0	0
	ENSG00000237991.2	RPL35P1	pseudogene	UP	100	0	0
	ENSG00000238000.1	RP11-274E7.2	pseudogene	UP	100	0	0
	ENSG00000238251.2	RP11-172F4.2	pseudogene	UP	100	0	0
	ENSG00000239002.2	SCARNA10	sense_intronic	UP	100	0	0
	ENSG00000239557.1	RP11-168J18.6	pseudogene	UP	100	0	0
	ENSG00000239559.2	RPL37P2	pseudogene	UP	100	0	0
	ENSG00000240036.3	RP11-587D21.1	pseudogene	UP	100	0	0
	ENSG00000240376.1	RP11-36C20.1	pseudogene	UP	100	0	0
	ENSG00000240395.1	RPL5P23	pseudogene	UP	100	0	0
	ENSG00000240489.1	SETP14	pseudogene	UP	100	0	0
	ENSG00000240509.1	RPL34P18	pseudogene	UP	100	0	0
	ENSG00000240616.1	AD000092.3	pseudogene	UP	100	0	0
	ENSG00000240652.1	RP11-832N8.1	pseudogene	UP	100	0	0
	ENSG00000240695.1	RP11-102M11.1	pseudogene	UP	100	0	0
	ENSG00000240809.1	RP11-550F7.1	pseudogene	UP	100	0	0
	ENSG00000240950.1	RP11-372E1.1	pseudogene	UP	100	0	0
	ENSG00000241061.2	RPL5P1	pseudogene	UP	100	0	0
	ENSG00000241081.1	RP11-488C13.1	pseudogene	UP	100	0	0
	ENSG00000241095.1	CYP51P1	pseudogene	UP	100	0	0
	ENSG00000241255.1	RP1-89D4.1	pseudogene	UP	100	0	0
	ENSG00000241431.1	RP11-17A4.1	pseudogene	UP	100	0	0
	ENSG00000241494.1	RP11-796G6.1	pseudogene	UP	100	0	0
	ENSG00000241506.1	PSMC1P1	pseudogene	UP	100	0	0
	ENSG00000241511.1	RPS15AP24	pseudogene	UP	100	0	0
	ENSG00000241741.1	RPL7AP30	pseudogene	UP	100	0	0
	ENSG00000242071.2	RPL7AP6	pseudogene	UP	100	0	0
	ENSG00000242125.2	SNHG3	sense_intronic	UP	100	0	0
	ENSG00000242299.1	RP11-234A1.1	pseudogene	UP	100	0	0
	ENSG00000242327.1	CTD-2184D3.1	pseudogene	UP	100	0	0
	ENSG00000242477.1	CTD-2161E19.1	pseudogene	UP	100	0	0
	ENSG00000242697.2	RPL5P12	pseudogene	UP	100	0	0
	ENSG00000242951.1	RP11-507E23.1	pseudogene	UP	100	0	0
	ENSG00000243199.1	RP11-408P14.1	pseudogene	UP	100	0	0
	ENSG00000243547.1	HNRNPKP4	pseudogene	UP	100	0	0
	ENSG00000243802.2	RP11-390K5.1	pseudogene	UP	100	0	0
	ENSG00000243859.3	RPL5P17	pseudogene	UP	100	0	0
	ENSG00000243964.1	RP11-16F15.1	pseudogene	UP	100	0	0
	ENSG00000244073.1	RPS4XP6	pseudogene	UP	100	0	0
	ENSG00000244245.1	RP11-120B7.1	pseudogene	UP	100	0	0
	ENSG00000244313.2	RP11-425L10.1	pseudogene	UP	100	0	0
	ENSG00000244363.2	RPL7P23p	pseudogene	UP	100	0	0
	ENSG00000244398.1	RP11-466H18.1	pseudogene	UP	100	0	0
	ENSG00000244716.2	RP11-20O24.4	pseudogene	UP	100	0	0
	ENSG00000248578.1	NPM1P21	pseudogene	UP	100	0	0
	ENSG00000248966.1	CTD-2089O24.1	pseudogene	UP	100	0	0
	ENSG00000249129.1	SUDS3P1	pseudogene	UP	100	0	0
	ENSG00000249264.1	EEF1A1P9	pseudogene	UP	100	0	0
	ENSG00000249353.2	NPM1P27	pseudogene	UP	100	0	0
	ENSG00000249485.1	RBBP4P1	pseudogene	UP	100	0	0
	ENSG00000249565.2	SERBP1P5	pseudogene	UP	100	0	0
	ENSG00000249936.2	RAC1P2	pseudogene	UP	100	0	0
	ENSG00000250182.2	EEF1A1P13	pseudogene	UP	100	0	0
	ENSG00000250568.1	RP11-333E13.2	pseudogene	UP	100	0	0
	ENSG00000251333.3	RTN3P1	pseudogene	UP	100	0	0
	ENSG00000251593.1	MSNP1	pseudogene	UP	100	0	0
	ENSG00000253144.1	RP11-281O15.7	pseudogene	UP	100	0	0
	ENSG00000253341.1	RP11-730G20.2	pseudogene	UP	100	0	0
	ENSG00000254332.1	GS1-44D20.1	pseudogene	UP	100	0	0
	ENSG00000254373.1	RP11-34P1.2	pseudogene	UP	100	0	0
	ENSG00000254612.2	RP11-676M6.1	pseudogene	UP	100	0	0
	ENSG00000254893.3	RP11-466P24.2	pseudogene	UP	100	0	0
	ENSG00000254911.2	SCARNA9	antisense	UP	100	0	0
	ENSG00000255642.1	PABPC1P4	pseudogene	UP	100	0	0
	ENSG00000255717.2	SNHG1	processed_transcript	UP	100	0	0
	ENSG00000256210.2	AC005255.3	pseudogene	UP	100	0	0
	ENSG00000256745.1	RP11-680H20.1	pseudogene	UP	100	0	0
	ENSG00000257576.1	RP11-153M3.1	pseudogene	UP	100	0	0
	ENSG00000258427.3	RBM8B	pseudogene	UP	100	0	0
	ENSG00000258608.1	DNAJC19P9	pseudogene	UP	100	0	0
	ENSG00000259022.2	DNAJC8P1	pseudogene	UP	100	0	0
	ENSG00000259032.2	ENSAP2	pseudogene	UP	100	0	0
	ENSG00000259051.1	HNRNPUP1	pseudogene	UP	100	0	0
	ENSG00000259086.2	RP11-134E15.2	pseudogene	UP	100	0	0
	ENSG00000259137.1	RP11-305B6.1	pseudogene	UP	100	0	0
	ENSG00000259706.1	HSP90B2P	pseudogene	UP	100	0	0
	ENSG00000259781.1	RP11-673C5.1	pseudogene	UP	100	0	0
	ENSG00000259838.1	TCEB1P2	pseudogene	UP	100	0	0
	ENSG00000259917.1	HNRNPLP2	pseudogene	UP	100	0	0
	ENSG00000259918.1	NDUFA5P11	pseudogene	UP	100	0	0
	ENSG00000260290.2	CTD-2033A16.2	pseudogene	UP	100	0	0
	ENSG00000260747.1	RP11-421N8.1	pseudogene	UP	100	0	0
	ENSG00000261461.1	UBE2MP1	pseudogene	UP	100	0	0
	ENSG00000261612.1	SUB1P3	pseudogene	UP	100	0	0
	ENSG00000264350.1	SNRPGP2	pseudogene	UP	100	0	0
	ENSG00000266282.1	UBL5P2	pseudogene	UP	100	0	0
	ENSG00000267185.1	PTP4A2P1	pseudogene	UP	100	0	0
	ENSG00000267809.1	NDUFV2P1	pseudogene	UP	100	0	0
	ENSG00000269374.1	CTB-50E14.5	pseudogene	UP	100	0	0
	ENSG00000269800.1	PLEKHA3P1	pseudogene	UP	100	0	0
	ENSG00000270022.2	RNU12	lincRNA	UP	100	0	0
	ENSG00000270532.1	PEBP1P2	pseudogene	UP	100	0	0
	ENSG00000270987.1	RP3-467N11.2	pseudogene	UP	100	0	0
	ENSG00000271525.1	RP11-349K21.1	pseudogene	UP	100	0	0
	BCSlncRNA_001555	NA	NA	UP	100	0	0
	BCSlncRNA_001798	NA	NA	UP	100	0	0
	BCSlncRNA_005459	NA	NA	UP	100	0	0
	BCSlncRNA_008956	NA	NA	UP	100	0	0
	BCSlncRNA_009252	NA	NA	UP	100	0	0
	BCSlncRNA_009634	NA	NA	UP	100	0	0
	BCSlncRNA_010256	NA	NA	UP	100	0	0
	BCSlncRNA_010891	NA	NA	UP	100	0	0
	BCSlncRNA_011974	NA	NA	UP	100	0	0
	BCSlncRNA_012912	NA	NA	UP	100	0	0
	BCSlncRNA_019876	NA	NA	UP	100	0	0
	BCSlncRNA_020618	NA	NA	UP	100	0	0
	BCSlncRNA_024010	NA	NA	UP	100	0	0
	BCSlncRNA_024537	NA	NA	UP	100	0	0
	BCSlncRNA_025104	NA	NA	UP	100	0	0
	BCSlncRNA_026037	NA	NA	UP	100	0	0
	BCSlncRNA_029792	NA	NA	UP	100	0	0
	BCSlncRNA_035407	NA	NA	UP	100	0	0
	BCSlncRNA_035901	NA	NA	UP	100	0	0
	BCSlncRNA_036124	NA	NA	UP	100	0	0
	BCSlncRNA_038669	NA	NA	UP	100	0	0
	BCSlncRNA_040096	NA	NA	UP	100	0	0
	BCSlncRNA_044508	NA	NA	UP	100	0	0
	BCSlncRNA_045411	NA	NA	UP	100	0	0
	BCSlncRNA_046051	NA	NA	UP	100	0	0
	BCSlncRNA_049084	NA	NA	UP	100	0	0
	BCSlncRNA_049125	NA	NA	UP	100	0	0
	BCSlncRNA_050035	NA	NA	UP	100	0	0
	BCSlncRNA_051951	NA	NA	UP	100	0	0
	BCSlncRNA_052290	NA	NA	UP	100	0	0
	BCSlncRNA_052612	NA	NA	UP	100	0	0
	BCSlncRNA_058514	NA	NA	UP	100	0	0
	BCSlncRNA_059298	NA	NA	UP	100	0	0
	BCSlncRNA_060008	NA	NA	UP	100	0	0
	BCSlncRNA_062527	NA	NA	UP	100	0	0
	BCSlncRNA_066679	NA	NA	UP	100	0	0
	BCSlncRNA_066944	NA	NA	UP	100	0	0
	BCSlncRNA_067928	NA	NA	UP	100	0	0
	BCSlncRNA_068283	NA	NA	UP	100	0	0
	BCSlncRNA_068993	NA	NA	UP	100	0	0
	BCSlncRNA_071170	NA	NA	UP	100	0	0
	MMlncRNA_021954	NA	NA	UP	100	0	0
	MMlncRNA_029777	NA	NA	UP	100	0	0
	MMlncRNA_047375	NA	NA	UP	100	0	0
	MMlncRNA_055281	NA	NA	UP	100	0	0
	MMlncRNA_062932	NA	NA	UP	100	0	0
	MMlncRNA_064460	NA	NA	UP	100	0	0
	MMlncRNA_077626	NA	NA	UP	100	0	0
	MMlncRNA_077640	NA	NA	UP	100	0	0
	MMlncRNA_077662	NA	NA	UP	100	0	0
	MMlncRNA_080110	NA	NA	UP	100	0	0
	MMlncRNA_083178	NA	NA	UP	100	0	0
	MMlncRNA_092933	NA	NA	UP	100	0	0
	MMlncRNA_093994	NA	NA	UP	100	0	0
	MMlncRNA_095191	NA	NA	UP	100	0	0
	MMlncRNA_126168	NA	NA	UP	100	0	0
	ENSG00000105988.6	NHP2P1	pseudogene	UP	97.2973	0	2.7027
	ENSG00000121089.4	NACA3P	pseudogene	UP	97.2973	0	2.7027
	ENSG00000124399.3	RP11-663P9.2	pseudogene	UP	97.2973	0	2.7027
	ENSG00000165121.10	RP11-213G2.3	pseudogene	UP	97.2973	0	2.7027
	ENSG00000175061.13	C17orf76-AS1	processed_transcript	UP	97.2973	0	2.7027
	ENSG00000175886.9	RPL7AP66	pseudogene	UP	97.2973	0	2.7027
	ENSG00000178715.7	RP11-169K16.8	pseudogene	UP	97.2973	0	2.7027
	ENSG00000179031.8	LL0XNC01-131B10.2	pseudogene	UP	97.2973	0	2.7027
	ENSG00000180673.9	EXOC5P1	pseudogene	UP	97.2973	0	2.7027
	ENSG00000180764.11	PIPSL	pseudogene	UP	97.2973	0	2.7027
	ENSG00000183298.4	RP11-556K13.1	pseudogene	UP	97.2973	0	2.7027
	ENSG00000184100.5	BRD7P2	pseudogene	UP	97.2973	0	2.7027
	ENSG00000213131.3	YWHAZP4	pseudogene	UP	97.2973	0	2.7027
	ENSG00000213235.3	EEF1A1P16	pseudogene	UP	97.2973	0	2.7027
	ENSG00000213280.2	RP11-212P7.1	pseudogene	UP	97.2973	0	2.7027
	ENSG00000213363.4	RPS3P6	pseudogene	UP	97.2973	0	2.7027
	ENSG00000213371.4	NAP1L1P3	pseudogene	UP	97.2973	0	2.7027
	ENSG00000213430.5	HSPD1P1	pseudogene	UP	97.2973	0	2.7027
	ENSG00000213609.3	RP11-170M17.2	pseudogene	UP	97.2973	0	2.7027
	ENSG00000213740.2	SERBP1P1	pseudogene	UP	97.2973	0	2.7027
	ENSG00000213757.3	CTC-451P13.1	pseudogene	UP	97.2973	0	2.7027
	ENSG00000213763.4	ACTBP2	pseudogene	UP	97.2973	0	2.7027
	ENSG00000213862.4	CTD-2270N23.1	pseudogene	UP	97.2973	0	2.7027
	ENSG00000214185.3	XPOTP1	pseudogene	UP	97.2973	0	2.7027
	ENSG00000214460.3	RP11-30P6.3	pseudogene	UP	97.2973	0	2.7027
	ENSG00000214765.4	SEPT7P2	pseudogene	UP	97.2973	0	2.7027
	ENSG00000214975.4	PPIAP29	pseudogene	UP	97.2973	0	2.7027
	ENSG00000215414.3	PSMA6P1	pseudogene	UP	97.2973	0	2.7027
	ENSG00000215492.5	HNRNPA1P7	pseudogene	UP	97.2973	0	2.7027
	ENSG00000217624.2	RP11-204C16.4	pseudogene	UP	97.2973	0	2.7027
	ENSG00000218069.2	RSL24D1P1	pseudogene	UP	97.2973	0	2.7027
	ENSG00000218502.3	H2AFZP3	pseudogene	UP	97.2973	0	2.7027
	ENSG00000219747.1	RP1-292B18.1	pseudogene	UP	97.2973	0	2.7027
	ENSG00000220744.1	RPL5P18	pseudogene	UP	97.2973	0	2.7027
	ENSG00000220842.5	RP11-572P18.1	pseudogene	UP	97.2973	0	2.7027
	ENSG00000223559.1	RP11-700P18.1	pseudogene	UP	97.2973	0	2.7027
	ENSG00000224628.2	RP5-854E16.2	pseudogene	UP	97.2973	0	2.7027
	ENSG00000224820.2	BTF3P4	pseudogene	UP	97.2973	0	2.7027
	ENSG00000224834.1	BTF3P9	pseudogene	UP	97.2973	0	2.7027
	ENSG00000225093.1	RPL3P7	pseudogene	UP	97.2973	0	2.7027
	ENSG00000225193.5	RPS12P26	pseudogene	UP	97.2973	0	2.7027
	ENSG00000225294.1	OSTCP2	pseudogene	UP	97.2973	0	2.7027
	ENSG00000225447.1	RPS15AP10	pseudogene	UP	97.2973	0	2.7027
	ENSG00000225568.1	RP11-384B12.3	pseudogene	UP	97.2973	0	2.7027
	ENSG00000227347.1	HNRNPKP2	pseudogene	UP	97.2973	0	2.7027
	ENSG00000227671.3	MIR3916	pseudogene	UP	97.2973	0	2.7027
	ENSG00000228218.1	ATF4P3	pseudogene	UP	97.2973	0	2.7027
	ENSG00000228399.1	RP4-575N6.2	pseudogene	UP	97.2973	0	2.7027
	ENSG00000229204.2	PTGES3P3	pseudogene	UP	97.2973	0	2.7027
	ENSG00000230183.3	CNOT6LP1	pseudogene	UP	97.2973	0	2.7027
	ENSG00000230383.1	AC009245.3	pseudogene	UP	97.2973	0	2.7027
	ENSG00000230562.3	FAM133DP	pseudogene	UP	97.2973	0	2.7027
	ENSG00000230756.1	RHOQP3	pseudogene	UP	97.2973	0	2.7027
	ENSG00000230863.2	RP4-595K12.2	pseudogene	UP	97.2973	0	2.7027
	ENSG00000231684.2	RP11-416K24.2	pseudogene	UP	97.2973	0	2.7027
	ENSG00000231707.4	PABPC1P1	pseudogene	UP	97.2973	0	2.7027
	ENSG00000231747.1	AC079922.2	pseudogene	UP	97.2973	0	2.7027
	ENSG00000231841.1	RP11-206F17.2	pseudogene	UP	97.2973	0	2.7027
	ENSG00000231848.1	AC012354.8	pseudogene	UP	97.2973	0	2.7027
	ENSG00000232004.1	CAP1P2	pseudogene	UP	97.2973	0	2.7027
	ENSG00000232187.1	FTH1P7	pseudogene	UP	97.2973	0	2.7027
	ENSG00000232368.1	FTLP2	pseudogene	UP	97.2973	0	2.7027
	ENSG00000232499.2	RP11-512F24.1	pseudogene	UP	97.2973	0	2.7027
	ENSG00000232531.2	AC027612.1	pseudogene	UP	97.2973	0	2.7027
	ENSG00000233514.1	RP11-570P14.1	pseudogene	UP	97.2973	0	2.7027
	ENSG00000233594.2	BTF3P5	pseudogene	UP	97.2973	0	2.7027
	ENSG00000233913.6	CTC-575D19.1	pseudogene	UP	97.2973	0	2.7027
	ENSG00000234145.1	NAP1L4P3	pseudogene	UP	97.2973	0	2.7027
	ENSG00000234645.2	AC097523.2	pseudogene	UP	97.2973	0	2.7027
	ENSG00000234882.1	EIF3EP1	pseudogene	UP	97.2973	0	2.7027
	ENSG00000235043.2	TECRP1	pseudogene	UP	97.2973	0	2.7027
	ENSG00000235084.2	CHCHD2P6	pseudogene	UP	97.2973	0	2.7027
	ENSG00000235655.2	H3F3AP4	pseudogene	UP	97.2973	0	2.7027
	ENSG00000235776.2	AC000089.3	pseudogene	UP	97.2973	0	2.7027
	ENSG00000236439.3	RP11-175B9.3	pseudogene	UP	97.2973	0	2.7027
	ENSG00000236493.1	EIF2S2P3	pseudogene	UP	97.2973	0	2.7027
	ENSG00000237730.1	RP11-459A10.1	pseudogene	UP	97.2973	0	2.7027
	ENSG00000237748.1	UQCRBP1	pseudogene	UP	97.2973	0	2.7027
	ENSG00000237821.1	AC083873.4	pseudogene	UP	97.2973	0	2.7027
	ENSG00000237984.2	PTENP1	pseudogene	UP	97.2973	0	2.7027
	ENSG00000238072.1	RP11-305M3.2	pseudogene	UP	97.2973	0	2.7027
	ENSG00000238165.1	AC007560.1	pseudogene	UP	97.2973	0	2.7027
	ENSG00000239223.2	RPL34P31	pseudogene	UP	97.2973	0	2.7027
	ENSG00000240371.1	RPS4XP13	pseudogene	UP	97.2973	0	2.7027
	ENSG00000241007.1	SEPT7P6	pseudogene	UP	97.2973	0	2.7027
	ENSG00000241889.1	RP11-435F17.3	pseudogene	UP	97.2973	0	2.7027
	ENSG00000242162.1	RP11-128A6.3	pseudogene	UP	97.2973	0	2.7027
	ENSG00000242457.1	RBBP4P2	pseudogene	UP	97.2973	0	2.7027
	ENSG00000243663.1	RPS4XP14	pseudogene	UP	97.2973	0	2.7027
	ENSG00000243680.1	RPL37P23	pseudogene	UP	97.2973	0	2.7027
	ENSG00000243777.1	RP11-864G5.1	pseudogene	UP	97.2973	0	2.7027
	ENSG00000243988.1	RPS24P17	pseudogene	UP	97.2973	0	2.7027
	ENSG00000250896.1	RNPS1P1	pseudogene	UP	97.2973	0	2.7027
	ENSG00000253352.4	TUG1	antisense	UP	97.2973	0	2.7027
	ENSG00000253677.1	UBE2HP1	pseudogene	UP	97.2973	0	2.7027
	ENSG00000253785.1	CTC-308K20.3	pseudogene	UP	97.2973	0	2.7027
	ENSG00000254144.2	7SK	antisense	UP	97.2973	0	2.7027
	ENSG00000254759.1	NAP1L1P1	pseudogene	UP	97.2973	0	2.7027
	ENSG00000254780.1	RP11-793I11.1	pseudogene	UP	97.2973	0	2.7027
	ENSG00000255883.1	AC099522.2	pseudogene	UP	97.2973	0	2.7027
	ENSG00000256167.1	ATF4P4	pseudogene	UP	97.2973	0	2.7027
	ENSG00000256211.1	RP11-1018J11.1	pseudogene	UP	97.2973	0	2.7027
	ENSG00000257267.1	ZNF271	pseudogene	UP	97.2973	0	2.7027
	ENSG00000258090.1	RP11-734E19.1	pseudogene	UP	97.2973	0	2.7027
	ENSG00000258895.1	CTD-2643K12.1	pseudogene	UP	97.2973	0	2.7027
	ENSG00000259020.2	RP11-529H20.3	pseudogene	UP	97.2973	0	2.7027
	ENSG00000259790.1	ANP32BP1	pseudogene	UP	97.2973	0	2.7027
	ENSG00000259948.2	RP11-326A19.5	pseudogene	UP	97.2973	0	2.7027
	ENSG00000261549.2	RP11-320A16.1	pseudogene	UP	97.2973	0	2.7027
	ENSG00000262519.1	RP11-141J13.4	pseudogene	UP	97.2973	0	2.7027
	ENSG00000266501.1	RP11-766H1.1	pseudogene	UP	97.2973	0	2.7027
	ENSG00000267422.1	CTD-2554C21.1	pseudogene	UP	97.2973	0	2.7027
	ENSG00000268034.1	AC005795.1	pseudogene	UP	97.2973	0	2.7027
	ENSG00000269640.1	CTD-2521M24.9	lincRNA	UP	97.2973	0	2.7027
	ENSG00000270294.1	RP11-566F5.1	pseudogene	UP	97.2973	0	2.7027
	ENSG00000270704.2	SNORD64	sense_intronic	UP	97.2973	0	2.7027
	ENSG00000271359.1	RP11-84C13.1	lincRNA	UP	97.2973	0	2.7027
	ENSG00000271646.1	RP11-326I11.3	lincRNA	UP	97.2973	0	2.7027
	BCSlncRNA_004191	NA	NA	UP	97.2973	0	2.7027
	BCSlncRNA_004515	NA	NA	UP	97.2973	0	2.7027
	BCSlncRNA_013344	NA	NA	UP	97.2973	0	2.7027
	BCSlncRNA_014826	NA	NA	UP	97.2973	0	2.7027
	BCSlncRNA_017588	NA	NA	UP	97.2973	0	2.7027
	BCSlncRNA_026445	NA	NA	UP	97.2973	0	2.7027
	BCSlncRNA_028503	NA	NA	UP	97.2973	0	2.7027
	BCSlncRNA_032713	NA	NA	UP	97.2973	0	2.7027
	BCSlncRNA_046910	NA	NA	UP	97.2973	0	2.7027
	BCSlncRNA_047169	NA	NA	UP	97.2973	0	2.7027
	BCSlncRNA_049083	NA	NA	UP	97.2973	0	2.7027
	BCSlncRNA_049128	NA	NA	UP	97.2973	0	2.7027
	BCSlncRNA_051078	NA	NA	UP	97.2973	0	2.7027
	BCSlncRNA_053281	NA	NA	UP	97.2973	0	2.7027
	BCSlncRNA_054490	NA	NA	UP	97.2973	0	2.7027
	BCSlncRNA_062036	NA	NA	UP	97.2973	0	2.7027
	BCSlncRNA_062050	NA	NA	UP	97.2973	0	2.7027
	MMlncRNA_009019	NA	NA	UP	97.2973	0	2.7027
	MMlncRNA_011146	NA	NA	UP	97.2973	0	2.7027
	MMlncRNA_011147	NA	NA	UP	97.2973	0	2.7027
	MMlncRNA_011405	NA	NA	UP	97.2973	0	2.7027
	MMlncRNA_012619	NA	NA	UP	97.2973	0	2.7027
	MMlncRNA_017629	NA	NA	UP	97.2973	0	2.7027
	MMlncRNA_020425	NA	NA	UP	97.2973	0	2.7027
	MMlncRNA_020520	NA	NA	UP	97.2973	0	2.7027
	MMlncRNA_020522	NA	NA	UP	97.2973	0	2.7027
	MMlncRNA_039418	NA	NA	UP	97.2973	0	2.7027
	MMlncRNA_039578	NA	NA	UP	97.2973	0	2.7027
	MMlncRNA_041386	NA	NA	UP	97.2973	0	2.7027
	MMlncRNA_054394	NA	NA	UP	97.2973	0	2.7027
	MMlncRNA_054903	NA	NA	UP	97.2973	0	2.7027
	MMlncRNA_055127	NA	NA	UP	97.2973	0	2.7027
	MMlncRNA_055212	NA	NA	UP	97.2973	0	2.7027
	MMlncRNA_056195	NA	NA	UP	97.2973	0	2.7027
	MMlncRNA_063828	NA	NA	UP	97.2973	0	2.7027
	MMlncRNA_068493	NA	NA	UP	97.2973	0	2.7027
	MMlncRNA_080439	NA	NA	UP	97.2973	0	2.7027
	MMlncRNA_096972	NA	NA	UP	97.2973	0	2.7027
	MMlncRNA_106327	NA	NA	UP	97.2973	0	2.7027
	MMlncRNA_110906	NA	NA	UP	97.2973	0	2.7027
	MMlncRNA_110912	NA	NA	UP	97.2973	0	2.7027
	MMlncRNA_115954	NA	NA	UP	97.2973	0	2.7027
	MMlncRNA_116171	NA	NA	UP	97.2973	0	2.7027
	MMlncRNA_127926	NA	NA	UP	97.2973	0	2.7027
	MMlncRNA_129266	NA	NA	UP	97.2973	0	2.7027
	ENSG00000204261.4	TAPSAR1	lincRNA	UP	97.2973	2.7027	0
	ENSG00000213087.3	RP11-613F7.1	pseudogene	UP	97.2973	2.7027	0
	ENSG00000231234.1	SKP1P1	pseudogene	UP	97.2973	2.7027	0
	ENSG00000259001.2	RPPH1	antisense	UP	97.2973	2.7027	0
	ENSG00000263934.2	SNORD3A	lincRNA	UP	97.2973	2.7027	0
	ENSG00000269893.2	SNHG8	lincRNA	UP	97.2973	2.7027	0
	ENSG00000269900.2	RMRP	lincRNA	UP	97.2973	2.7027	0
	BCSlncRNA_000693	NA	NA	UP	97.2973	2.7027	0
	BCSlncRNA_002775	NA	NA	UP	97.2973	2.7027	0
	BCSlncRNA_002799	NA	NA	UP	97.2973	2.7027	0
	BCSlncRNA_004080	NA	NA	UP	97.2973	2.7027	0
	BCSlncRNA_004516	NA	NA	UP	97.2973	2.7027	0
	BCSlncRNA_004899	NA	NA	UP	97.2973	2.7027	0
	BCSlncRNA_008958	NA	NA	UP	97.2973	2.7027	0
	BCSlncRNA_009644	NA	NA	UP	97.2973	2.7027	0
	BCSlncRNA_010558	NA	NA	UP	97.2973	2.7027	0
	BCSlncRNA_010559	NA	NA	UP	97.2973	2.7027	0
	BCSlncRNA_011000	NA	NA	UP	97.2973	2.7027	0
	BCSlncRNA_011127	NA	NA	UP	97.2973	2.7027	0
	BCSlncRNA_012624	NA	NA	UP	97.2973	2.7027	0
	BCSlncRNA_014183	NA	NA	UP	97.2973	2.7027	0
	BCSlncRNA_015742	NA	NA	UP	97.2973	2.7027	0
	BCSlncRNA_016219	NA	NA	UP	97.2973	2.7027	0
	BCSlncRNA_018473	NA	NA	UP	97.2973	2.7027	0
	BCSlncRNA_019463	NA	NA	UP	97.2973	2.7027	0
	BCSlncRNA_021295	NA	NA	UP	97.2973	2.7027	0
	BCSlncRNA_022602	NA	NA	UP	97.2973	2.7027	0
	BCSlncRNA_023075	NA	NA	UP	97.2973	2.7027	0
	BCSlncRNA_023385	NA	NA	UP	97.2973	2.7027	0
	BCSlncRNA_024370	NA	NA	UP	97.2973	2.7027	0
	BCSlncRNA_027975	NA	NA	UP	97.2973	2.7027	0
	BCSlncRNA_028502	NA	NA	UP	97.2973	2.7027	0
	BCSlncRNA_028914	NA	NA	UP	97.2973	2.7027	0
	BCSlncRNA_030052	NA	NA	UP	97.2973	2.7027	0
	BCSlncRNA_033480	NA	NA	UP	97.2973	2.7027	0
	BCSlncRNA_036055	NA	NA	UP	97.2973	2.7027	0
	BCSlncRNA_038209	NA	NA	UP	97.2973	2.7027	0
	BCSlncRNA_039381	NA	NA	UP	97.2973	2.7027	0
	BCSlncRNA_044055	NA	NA	UP	97.2973	2.7027	0
	BCSlncRNA_044392	NA	NA	UP	97.2973	2.7027	0
	BCSlncRNA_045414	NA	NA	UP	97.2973	2.7027	0
	BCSlncRNA_046802	NA	NA	UP	97.2973	2.7027	0
	BCSlncRNA_046898	NA	NA	UP	97.2973	2.7027	0
	BCSlncRNA_046914	NA	NA	UP	97.2973	2.7027	0
	BCSlncRNA_046932	NA	NA	UP	97.2973	2.7027	0
	BCSlncRNA_049124	NA	NA	UP	97.2973	2.7027	0
	BCSlncRNA_049127	NA	NA	UP	97.2973	2.7027	0
	BCSlncRNA_049891	NA	NA	UP	97.2973	2.7027	0
	BCSlncRNA_053833	NA	NA	UP	97.2973	2.7027	0
	BCSlncRNA_054278	NA	NA	UP	97.2973	2.7027	0
	BCSlncRNA_055564	NA	NA	UP	97.2973	2.7027	0
	BCSlncRNA_055586	NA	NA	UP	97.2973	2.7027	0
	BCSlncRNA_055931	NA	NA	UP	97.2973	2.7027	0
	BCSlncRNA_056067	NA	NA	UP	97.2973	2.7027	0
	BCSlncRNA_056886	NA	NA	UP	97.2973	2.7027	0
	BCSlncRNA_057635	NA	NA	UP	97.2973	2.7027	0
	BCSlncRNA_057821	NA	NA	UP	97.2973	2.7027	0
	BCSlncRNA_058634	NA	NA	UP	97.2973	2.7027	0
	BCSlncRNA_058672	NA	NA	UP	97.2973	2.7027	0
	BCSlncRNA_059842	NA	NA	UP	97.2973	2.7027	0
	BCSlncRNA_060640	NA	NA	UP	97.2973	2.7027	0
	BCSlncRNA_062361	NA	NA	UP	97.2973	2.7027	0
	BCSlncRNA_062752	NA	NA	UP	97.2973	2.7027	0
	BCSlncRNA_063964	NA	NA	UP	97.2973	2.7027	0
	BCSlncRNA_065296	NA	NA	UP	97.2973	2.7027	0
	BCSlncRNA_065993	NA	NA	UP	97.2973	2.7027	0
	BCSlncRNA_067176	NA	NA	UP	97.2973	2.7027	0
	BCSlncRNA_067181	NA	NA	UP	97.2973	2.7027	0
	BCSlncRNA_069901	NA	NA	UP	97.2973	2.7027	0
	BCSlncRNA_070218	NA	NA	UP	97.2973	2.7027	0
	MMlncRNA_001868	NA	NA	UP	97.2973	2.7027	0
	MMlncRNA_007554	NA	NA	UP	97.2973	2.7027	0
	MMlncRNA_008211	NA	NA	UP	97.2973	2.7027	0
	MMlncRNA_017918	NA	NA	UP	97.2973	2.7027	0
	MMlncRNA_018364	NA	NA	UP	97.2973	2.7027	0
	MMlncRNA_025189	NA	NA	UP	97.2973	2.7027	0
	MMlncRNA_039435	NA	NA	UP	97.2973	2.7027	0
	MMlncRNA_039855	NA	NA	UP	97.2973	2.7027	0
	MMlncRNA_041016	NA	NA	UP	97.2973	2.7027	0
	MMlncRNA_042057	NA	NA	UP	97.2973	2.7027	0
	MMlncRNA_045733	NA	NA	UP	97.2973	2.7027	0
	MMlncRNA_059001	NA	NA	UP	97.2973	2.7027	0
	MMlncRNA_059005	NA	NA	UP	97.2973	2.7027	0
	MMlncRNA_092928	NA	NA	UP	97.2973	2.7027	0
	MMlncRNA_111185	NA	NA	UP	97.2973	2.7027	0
	MMlncRNA_119944	NA	NA	UP	97.2973	2.7027	0
	MMlncRNA_127600	NA	NA	UP	97.2973	2.7027	0
	MMlncRNA_129118	NA	NA	UP	97.2973	2.7027	0
	ENSG00000172799.5	ZBTB8OSP2	pseudogene	UP	94.5946	0	5.40541
	ENSG00000178660.5	ARMC10P1	pseudogene	UP	94.5946	0	5.40541
	ENSG00000187534.5	CTC-471F3.4	pseudogene	UP	94.5946	0	5.40541
	ENSG00000196183.4	RPS2P4	pseudogene	UP	94.5946	0	5.40541
	ENSG00000197989.9	SNHG12	antisense	UP	94.5946	0	5.40541
	ENSG00000198134.2	RP11-267J23.4	pseudogene	UP	94.5946	0	5.40541
	ENSG00000213025.2	COX20P1	pseudogene	UP	94.5946	0	5.40541
	ENSG00000213492.2	NT5C3AP1	pseudogene	UP	94.5946	0	5.40541
	ENSG00000213856.3	VDAC1P2	pseudogene	UP	94.5946	0	5.40541
	ENSG00000214820.3	MPRIPP1	pseudogene	UP	94.5946	0	5.40541
	ENSG00000214917.3	RP11-53I6.1	pseudogene	UP	94.5946	0	5.40541
	ENSG00000214973.3	CHCHD3P3	pseudogene	UP	94.5946	0	5.40541
	ENSG00000215199.3	YWHAZP6	pseudogene	UP	94.5946	0	5.40541
	ENSG00000216866.4	RPS2P55	pseudogene	UP	94.5946	0	5.40541
	ENSG00000217835.3	RP6-159A1.2	pseudogene	UP	94.5946	0	5.40541
	ENSG00000219682.3	RP3-425P12.4	pseudogene	UP	94.5946	0	5.40541
	ENSG00000224324.1	THAP5P1	pseudogene	UP	94.5946	0	5.40541
	ENSG00000225889.3	AC074289.1	antisense	UP	94.5946	0	5.40541
	ENSG00000226457.1	RP11-430L17.1	pseudogene	UP	94.5946	0	5.40541
	ENSG00000228002.2	DHX9P1	pseudogene	UP	94.5946	0	5.40541
	ENSG00000228196.1	PTPN2P1	pseudogene	UP	94.5946	0	5.40541
	ENSG00000228217.1	AL390877.1	pseudogene	UP	94.5946	0	5.40541
	ENSG00000228335.1	AC073063.10	pseudogene	UP	94.5946	0	5.40541
	ENSG00000228360.1	RP11-365F18.1	pseudogene	UP	94.5946	0	5.40541
	ENSG00000228502.1	EEF1A1P11	pseudogene	UP	94.5946	0	5.40541
	ENSG00000228519.3	RP11-298C3.2	pseudogene	UP	94.5946	0	5.40541
	ENSG00000229023.1	AC067945.3	pseudogene	UP	94.5946	0	5.40541
	ENSG00000229659.1	RP11-345K20.2	pseudogene	UP	94.5946	0	5.40541
	ENSG00000231700.3	RP11-367J7.4	pseudogene	UP	94.5946	0	5.40541
	ENSG00000232956.4	SNHG15	lincRNA	UP	94.5946	0	5.40541
	ENSG00000233016.2	SNHG7	antisense	UP	94.5946	0	5.40541
	ENSG00000233111.1	RAB1C	pseudogene	UP	94.5946	0	5.40541
	ENSG00000233247.2	GS1-257G1.1	pseudogene	UP	94.5946	0	5.40541
	ENSG00000233668.1	RP11-571F15.3	pseudogene	UP	94.5946	0	5.40541
	ENSG00000233762.2	AC007969.5	pseudogene	UP	94.5946	0	5.40541
	ENSG00000233837.1	EIF3LP2	pseudogene	UP	94.5946	0	5.40541
	ENSG00000234106.3	RP11-288E14.2	pseudogene	UP	94.5946	0	5.40541
	ENSG00000234176.1	HSPA8P1	pseudogene	UP	94.5946	0	5.40541
	ENSG00000234629.1	WDR82P1	pseudogene	UP	94.5946	0	5.40541
	ENSG00000235095.1	RP11-1217F2.1	pseudogene	UP	94.5946	0	5.40541
	ENSG00000235363.1	SNRPGP10	pseudogene	UP	94.5946	0	5.40541
	ENSG00000236152.1	MRPS36P1	pseudogene	UP	94.5946	0	5.40541
	ENSG00000236264.3	RPL26P30	pseudogene	UP	94.5946	0	5.40541
	ENSG00000236330.1	RPL5P9	pseudogene	UP	94.5946	0	5.40541
	ENSG00000236809.2	SNX25P1	pseudogene	UP	94.5946	0	5.40541
	ENSG00000238041.3	RP11-59K5.1	pseudogene	UP	94.5946	0	5.40541
	ENSG00000240463.1	RPS19P3	pseudogene	UP	94.5946	0	5.40541
	ENSG00000241015.2	TPM3P9	pseudogene	UP	94.5946	0	5.40541
	ENSG00000242445.1	RPL7AP11	pseudogene	UP	94.5946	0	5.40541
	ENSG00000243829.1	CTB-33G10.1	pseudogene	UP	94.5946	0	5.40541
	ENSG00000245849.2	RAD51-AS1	processed_transcript	UP	94.5946	0	5.40541
	ENSG00000245910.4	SNHG6	processed_transcript	UP	94.5946	0	5.40541
	ENSG00000248569.1	CTC-512J14.5	pseudogene	UP	94.5946	0	5.40541
	ENSG00000250461.1	RP11-631M6.2	pseudogene	UP	94.5946	0	5.40541
	ENSG00000250471.2	GMPSP1	pseudogene	UP	94.5946	0	5.40541
	ENSG00000250859.1	HNRNPKP1	pseudogene	UP	94.5946	0	5.40541
	ENSG00000251235.2	RP11-156N15.1	pseudogene	UP	94.5946	0	5.40541
	ENSG00000251583.1	AC008427.2	pseudogene	UP	94.5946	0	5.40541
	ENSG00000253676.1	TAGLN2P1	pseudogene	UP	94.5946	0	5.40541
	ENSG00000253919.1	PRKRIRP7	pseudogene	UP	94.5946	0	5.40541
	ENSG00000253954.2	HMGN1P38	pseudogene	UP	94.5946	0	5.40541
	ENSG00000254244.1	PAICSP4	pseudogene	UP	94.5946	0	5.40541
	ENSG00000254270.1	ERHP1	pseudogene	UP	94.5946	0	5.40541
	ENSG00000254272.1	RP11-382J24.2	pseudogene	UP	94.5946	0	5.40541
	ENSG00000254618.1	TMED10P1	pseudogene	UP	94.5946	0	5.40541
	ENSG00000255909.1	RP11-841C19.3	pseudogene	UP	94.5946	0	5.40541
	ENSG00000256968.1	SNRPEP2	pseudogene	UP	94.5946	0	5.40541
	ENSG00000257621.3	RP11-349A22.5	antisense	UP	94.5946	0	5.40541
	ENSG00000258016.1	HIGD1AP1	pseudogene	UP	94.5946	0	5.40541
	ENSG00000259216.2	RP11-227D13.2	pseudogene	UP	94.5946	0	5.40541
	ENSG00000260490.2	RP11-265N6.3	pseudogene	UP	94.5946	0	5.40541
	ENSG00000262766.1	RP11-196G11.4	sense_intronic	UP	94.5946	0	5.40541
	ENSG00000264940.2	SNORD3C	lincRNA	UP	94.5946	0	5.40541
	ENSG00000266876.1	RP11-1148O4.1	pseudogene	UP	94.5946	0	5.40541
	ENSG00000267312.1	RP11-1094M14.7	pseudogene	UP	94.5946	0	5.40541
	ENSG00000267315.1	RP11-686D22.6	pseudogene	UP	94.5946	0	5.40541
	ENSG00000268032.3	CTB-52I2.4	pseudogene	UP	94.5946	0	5.40541
	ENSG00000272086.1	CTD-2186M15.3	lincRNA	UP	94.5946	0	5.40541
	BCSlncRNA_009184	NA	NA	UP	94.5946	0	5.40541
	BCSlncRNA_013871	NA	NA	UP	94.5946	0	5.40541
	BCSlncRNA_058951	NA	NA	UP	94.5946	0	5.40541
	BCSlncRNA_059740	NA	NA	UP	94.5946	0	5.40541
	BCSlncRNA_062045	NA	NA	UP	94.5946	0	5.40541
	MMlncRNA_000550	NA	NA	UP	94.5946	0	5.40541
	MMlncRNA_003237	NA	NA	UP	94.5946	0	5.40541
	MMlncRNA_014193	NA	NA	UP	94.5946	0	5.40541
	MMlncRNA_018210	NA	NA	UP	94.5946	0	5.40541
	MMlncRNA_037815	NA	NA	UP	94.5946	0	5.40541
	MMlncRNA_039854	NA	NA	UP	94.5946	0	5.40541
	MMlncRNA_041119	NA	NA	UP	94.5946	0	5.40541
	MMlncRNA_042773	NA	NA	UP	94.5946	0	5.40541
	MMlncRNA_054732	NA	NA	UP	94.5946	0	5.40541
	MMlncRNA_081807	NA	NA	UP	94.5946	0	5.40541
	MMlncRNA_083674	NA	NA	UP	94.5946	0	5.40541
	MMlncRNA_095194	NA	NA	UP	94.5946	0	5.40541
	MMlncRNA_095195	NA	NA	UP	94.5946	0	5.40541
	MMlncRNA_100718	NA	NA	UP	94.5946	0	5.40541
	MMlncRNA_103608	NA	NA	UP	94.5946	0	5.40541
	MMlncRNA_107257	NA	NA	UP	94.5946	0	5.40541
	MMlncRNA_110657	NA	NA	UP	94.5946	0	5.40541
	MMlncRNA_119570	NA	NA	UP	94.5946	0	5.40541
	MMlncRNA_122723	NA	NA	UP	94.5946	0	5.40541
	MMlncRNA_126170	NA	NA	UP	94.5946	0	5.40541
	ENSG00000179967.11	PPP1R14BP3	pseudogene	UP	94.5946	2.7027	2.7027
	ENSG00000233137.2	RP11-220I1.1	lincRNA	UP	94.5946	2.7027	2.7027
	ENSG00000233264.2	AC006042.8	pseudogene	UP	94.5946	2.7027	2.7027
	ENSG00000236618.2	PITPNA-AS1	antisense	UP	94.5946	2.7027	2.7027
	ENSG00000239280.1	RP11-271C24.3	pseudogene	UP	94.5946	2.7027	2.7027
	ENSG00000260318.1	COX6CP1	pseudogene	UP	94.5946	2.7027	2.7027
	ENSG00000262944.1	RP11-473I1.9	sense_intronic	UP	94.5946	2.7027	2.7027
	ENSG00000269919.1	RP1-134E15.3	sense_intronic	UP	94.5946	2.7027	2.7027
	BCSlncRNA_002020	NA	NA	UP	94.5946	2.7027	2.7027
	BCSlncRNA_006573	NA	NA	UP	94.5946	2.7027	2.7027
	BCSlncRNA_008412	NA	NA	UP	94.5946	2.7027	2.7027
	BCSlncRNA_008834	NA	NA	UP	94.5946	2.7027	2.7027
	BCSlncRNA_008957	NA	NA	UP	94.5946	2.7027	2.7027
	BCSlncRNA_012627	NA	NA	UP	94.5946	2.7027	2.7027
	BCSlncRNA_020461	NA	NA	UP	94.5946	2.7027	2.7027
	BCSlncRNA_023553	NA	NA	UP	94.5946	2.7027	2.7027
	BCSlncRNA_030380	NA	NA	UP	94.5946	2.7027	2.7027
	BCSlncRNA_032625	NA	NA	UP	94.5946	2.7027	2.7027
	BCSlncRNA_034793	NA	NA	UP	94.5946	2.7027	2.7027
	BCSlncRNA_035326	NA	NA	UP	94.5946	2.7027	2.7027
	BCSlncRNA_038228	NA	NA	UP	94.5946	2.7027	2.7027
	BCSlncRNA_041135	NA	NA	UP	94.5946	2.7027	2.7027
	BCSlncRNA_044737	NA	NA	UP	94.5946	2.7027	2.7027
	BCSlncRNA_046906	NA	NA	UP	94.5946	2.7027	2.7027
	BCSlncRNA_046907	NA	NA	UP	94.5946	2.7027	2.7027
	BCSlncRNA_046991	NA	NA	UP	94.5946	2.7027	2.7027
	BCSlncRNA_049085	NA	NA	UP	94.5946	2.7027	2.7027
	BCSlncRNA_049601	NA	NA	UP	94.5946	2.7027	2.7027
	BCSlncRNA_051712	NA	NA	UP	94.5946	2.7027	2.7027
	BCSlncRNA_052247	NA	NA	UP	94.5946	2.7027	2.7027
	BCSlncRNA_052614	NA	NA	UP	94.5946	2.7027	2.7027
	BCSlncRNA_054325	NA	NA	UP	94.5946	2.7027	2.7027
	BCSlncRNA_055594	NA	NA	UP	94.5946	2.7027	2.7027
	BCSlncRNA_056621	NA	NA	UP	94.5946	2.7027	2.7027
	BCSlncRNA_058522	NA	NA	UP	94.5946	2.7027	2.7027
	BCSlncRNA_063961	NA	NA	UP	94.5946	2.7027	2.7027
	BCSlncRNA_064245	NA	NA	UP	94.5946	2.7027	2.7027
	BCSlncRNA_066686	NA	NA	UP	94.5946	2.7027	2.7027
	BCSlncRNA_067309	NA	NA	UP	94.5946	2.7027	2.7027
	BCSlncRNA_067864	NA	NA	UP	94.5946	2.7027	2.7027
	BCSlncRNA_068718	NA	NA	UP	94.5946	2.7027	2.7027
	BCSlncRNA_068731	NA	NA	UP	94.5946	2.7027	2.7027
	MMlncRNA_004578	NA	NA	UP	94.5946	2.7027	2.7027
	MMlncRNA_006752	NA	NA	UP	94.5946	2.7027	2.7027
	MMlncRNA_006755	NA	NA	UP	94.5946	2.7027	2.7027
	MMlncRNA_007695	NA	NA	UP	94.5946	2.7027	2.7027
	MMlncRNA_007706	NA	NA	UP	94.5946	2.7027	2.7027
	MMlncRNA_039107	NA	NA	UP	94.5946	2.7027	2.7027
	MMlncRNA_039420	NA	NA	UP	94.5946	2.7027	2.7027
	MMlncRNA_048100	NA	NA	UP	94.5946	2.7027	2.7027
	MMlncRNA_063464	NA	NA	UP	94.5946	2.7027	2.7027
	MMlncRNA_063826	NA	NA	UP	94.5946	2.7027	2.7027
	MMlncRNA_065869	NA	NA	UP	94.5946	2.7027	2.7027
	MMlncRNA_068796	NA	NA	UP	94.5946	2.7027	2.7027
	MMlncRNA_080445	NA	NA	UP	94.5946	2.7027	2.7027
	MMlncRNA_081293	NA	NA	UP	94.5946	2.7027	2.7027
	MMlncRNA_083663	NA	NA	UP	94.5946	2.7027	2.7027
	MMlncRNA_085800	NA	NA	UP	94.5946	2.7027	2.7027
	MMlncRNA_089675	NA	NA	UP	94.5946	2.7027	2.7027
	MMlncRNA_092929	NA	NA	UP	94.5946	2.7027	2.7027
	MMlncRNA_092932	NA	NA	UP	94.5946	2.7027	2.7027
	MMlncRNA_096591	NA	NA	UP	94.5946	2.7027	2.7027
	MMlncRNA_116217	NA	NA	UP	94.5946	2.7027	2.7027
	MMlncRNA_116534	NA	NA	UP	94.5946	2.7027	2.7027
	MMlncRNA_116550	NA	NA	UP	94.5946	2.7027	2.7027
	MMlncRNA_127231	NA	NA	UP	94.5946	2.7027	2.7027
	MMlncRNA_128943	NA	NA	UP	94.5946	2.7027	2.7027
	ENSG00000189343.6	RPS2P46	pseudogene	UP	94.5946	5.40541	0
	ENSG00000227097.4	RP11-742N3.1	pseudogene	UP	94.5946	5.40541	0
	ENSG00000268027.1	AC006129.2	lincRNA	UP	94.5946	5.40541	0
	BCSlncRNA_000874	NA	NA	UP	94.5946	5.40541	0
	BCSlncRNA_001301	NA	NA	UP	94.5946	5.40541	0
	BCSlncRNA_006846	NA	NA	UP	94.5946	5.40541	0
	BCSlncRNA_009791	NA	NA	UP	94.5946	5.40541	0
	BCSlncRNA_012623	NA	NA	UP	94.5946	5.40541	0
	BCSlncRNA_014017	NA	NA	UP	94.5946	5.40541	0
	BCSlncRNA_014505	NA	NA	UP	94.5946	5.40541	0
	BCSlncRNA_015178	NA	NA	UP	94.5946	5.40541	0
	BCSlncRNA_016064	NA	NA	UP	94.5946	5.40541	0
	BCSlncRNA_016693	NA	NA	UP	94.5946	5.40541	0
	BCSlncRNA_016752	NA	NA	UP	94.5946	5.40541	0
	BCSlncRNA_017662	NA	NA	UP	94.5946	5.40541	0
	BCSlncRNA_018280	NA	NA	UP	94.5946	5.40541	0
	BCSlncRNA_018398	NA	NA	UP	94.5946	5.40541	0
	BCSlncRNA_019026	NA	NA	UP	94.5946	5.40541	0
	BCSlncRNA_020607	NA	NA	UP	94.5946	5.40541	0
	BCSlncRNA_023210	NA	NA	UP	94.5946	5.40541	0
	BCSlncRNA_023286	NA	NA	UP	94.5946	5.40541	0
	BCSlncRNA_023770	NA	NA	UP	94.5946	5.40541	0
	BCSlncRNA_023974	NA	NA	UP	94.5946	5.40541	0
	BCSlncRNA_026027	NA	NA	UP	94.5946	5.40541	0
	BCSlncRNA_030833	NA	NA	UP	94.5946	5.40541	0
	BCSlncRNA_033255	NA	NA	UP	94.5946	5.40541	0
	BCSlncRNA_034765	NA	NA	UP	94.5946	5.40541	0
	BCSlncRNA_035942	NA	NA	UP	94.5946	5.40541	0
	BCSlncRNA_037989	NA	NA	UP	94.5946	5.40541	0
	BCSlncRNA_038012	NA	NA	UP	94.5946	5.40541	0
	BCSlncRNA_038862	NA	NA	UP	94.5946	5.40541	0
	BCSlncRNA_043413	NA	NA	UP	94.5946	5.40541	0
	BCSlncRNA_044637	NA	NA	UP	94.5946	5.40541	0
	BCSlncRNA_044732	NA	NA	UP	94.5946	5.40541	0
	BCSlncRNA_044735	NA	NA	UP	94.5946	5.40541	0
	BCSlncRNA_044879	NA	NA	UP	94.5946	5.40541	0
	BCSlncRNA_045412	NA	NA	UP	94.5946	5.40541	0
	BCSlncRNA_045586	NA	NA	UP	94.5946	5.40541	0
	BCSlncRNA_046901	NA	NA	UP	94.5946	5.40541	0
	BCSlncRNA_046904	NA	NA	UP	94.5946	5.40541	0
	BCSlncRNA_046911	NA	NA	UP	94.5946	5.40541	0
	BCSlncRNA_046917	NA	NA	UP	94.5946	5.40541	0
	BCSlncRNA_046928	NA	NA	UP	94.5946	5.40541	0
	BCSlncRNA_047408	NA	NA	UP	94.5946	5.40541	0
	BCSlncRNA_047409	NA	NA	UP	94.5946	5.40541	0
	BCSlncRNA_047585	NA	NA	UP	94.5946	5.40541	0
	BCSlncRNA_051082	NA	NA	UP	94.5946	5.40541	0
	BCSlncRNA_052315	NA	NA	UP	94.5946	5.40541	0
	BCSlncRNA_052709	NA	NA	UP	94.5946	5.40541	0
	BCSlncRNA_054496	NA	NA	UP	94.5946	5.40541	0
	BCSlncRNA_054789	NA	NA	UP	94.5946	5.40541	0
	BCSlncRNA_054790	NA	NA	UP	94.5946	5.40541	0
	BCSlncRNA_055566	NA	NA	UP	94.5946	5.40541	0
	BCSlncRNA_057319	NA	NA	UP	94.5946	5.40541	0
	BCSlncRNA_058812	NA	NA	UP	94.5946	5.40541	0
	BCSlncRNA_058952	NA	NA	UP	94.5946	5.40541	0
	BCSlncRNA_059747	NA	NA	UP	94.5946	5.40541	0
	BCSlncRNA_062531	NA	NA	UP	94.5946	5.40541	0
	BCSlncRNA_062982	NA	NA	UP	94.5946	5.40541	0
	BCSlncRNA_063962	NA	NA	UP	94.5946	5.40541	0
	BCSlncRNA_064254	NA	NA	UP	94.5946	5.40541	0
	BCSlncRNA_065969	NA	NA	UP	94.5946	5.40541	0
	BCSlncRNA_067910	NA	NA	UP	94.5946	5.40541	0
	BCSlncRNA_068284	NA	NA	UP	94.5946	5.40541	0
	BCSlncRNA_068435	NA	NA	UP	94.5946	5.40541	0
	MMlncRNA_003594	NA	NA	UP	94.5946	5.40541	0
	MMlncRNA_004140	NA	NA	UP	94.5946	5.40541	0
	MMlncRNA_007697	NA	NA	UP	94.5946	5.40541	0
	MMlncRNA_010021	NA	NA	UP	94.5946	5.40541	0
	MMlncRNA_017469	NA	NA	UP	94.5946	5.40541	0
	MMlncRNA_022594	NA	NA	UP	94.5946	5.40541	0
	MMlncRNA_026286	NA	NA	UP	94.5946	5.40541	0
	MMlncRNA_051698	NA	NA	UP	94.5946	5.40541	0
	MMlncRNA_054467	NA	NA	UP	94.5946	5.40541	0
	MMlncRNA_054468	NA	NA	UP	94.5946	5.40541	0
	MMlncRNA_059913	NA	NA	UP	94.5946	5.40541	0
	MMlncRNA_065871	NA	NA	UP	94.5946	5.40541	0
	MMlncRNA_066433	NA	NA	UP	94.5946	5.40541	0
	MMlncRNA_075114	NA	NA	UP	94.5946	5.40541	0
	MMlncRNA_080862	NA	NA	UP	94.5946	5.40541	0
	MMlncRNA_081292	NA	NA	UP	94.5946	5.40541	0
	MMlncRNA_081295	NA	NA	UP	94.5946	5.40541	0
	MMlncRNA_081296	NA	NA	UP	94.5946	5.40541	0
	MMlncRNA_081298	NA	NA	UP	94.5946	5.40541	0
	MMlncRNA_081819	NA	NA	UP	94.5946	5.40541	0
	MMlncRNA_083262	NA	NA	UP	94.5946	5.40541	0
	MMlncRNA_102867	NA	NA	UP	94.5946	5.40541	0
	MMlncRNA_110915	NA	NA	UP	94.5946	5.40541	0
	MMlncRNA_113079	NA	NA	UP	94.5946	5.40541	0
	MMlncRNA_113084	NA	NA	UP	94.5946	5.40541	0
	MMlncRNA_115456	NA	NA	UP	94.5946	5.40541	0
	MMlncRNA_116535	NA	NA	UP	94.5946	5.40541	0
	MMlncRNA_116536	NA	NA	UP	94.5946	5.40541	0
	MMlncRNA_117225	NA	NA	UP	94.5946	5.40541	0
	MMlncRNA_126167	NA	NA	UP	94.5946	5.40541	0
	MMlncRNA_129270	NA	NA	UP	94.5946	5.40541	0
	ENSG00000118976.5	HIN1L	pseudogene	UP	91.8919	0	8.10811
	ENSG00000134297.6	PLEKHA8P1	pseudogene	UP	91.8919	0	8.10811
	ENSG00000180230.6	RP11-198M6.2	pseudogene	UP	91.8919	0	8.10811
	ENSG00000188206.5	HNRNPU-AS1	antisense	UP	91.8919	0	8.10811
	ENSG00000188512.5	RP1-273G13.2	pseudogene	UP	91.8919	0	8.10811
	ENSG00000206228.4	HNRNPA1P4	pseudogene	UP	91.8919	0	8.10811
	ENSG00000213144.2	RP11-64B16.2	pseudogene	UP	91.8919	0	8.10811
	ENSG00000213252.3	RP11-819M15.1	pseudogene	UP	91.8919	0	8.10811
	ENSG00000213500.3	LAP3P2	pseudogene	UP	91.8919	0	8.10811
	ENSG00000213539.4	YBX1P6	pseudogene	UP	91.8919	0	8.10811
	ENSG00000213569.4	RP13-383K5.4	pseudogene	UP	91.8919	0	8.10811
	ENSG00000213650.3	RP11-760D2.7	pseudogene	UP	91.8919	0	8.10811
	ENSG00000213684.4	LDHBP2	pseudogene	UP	91.8919	0	8.10811
	ENSG00000214135.4	AC024560.3	pseudogene	UP	91.8919	0	8.10811
	ENSG00000215284.2	RP11-198M15.1	pseudogene	UP	91.8919	0	8.10811
	ENSG00000215319.2	RP11-98L4.1	pseudogene	UP	91.8919	0	8.10811
	ENSG00000216624.2	GAPDHP72	pseudogene	UP	91.8919	0	8.10811
	ENSG00000216657.1	RP3-406P24.1	pseudogene	UP	91.8919	0	8.10811
	ENSG00000217239.2	RP1-182O16.1	pseudogene	UP	91.8919	0	8.10811
	ENSG00000220695.1	RP1-121G13.3	pseudogene	UP	91.8919	0	8.10811
	ENSG00000223361.5	FTH1P10	pseudogene	UP	91.8919	0	8.10811
	ENSG00000224032.2	EPB41L4A-AS1	lincRNA	UP	91.8919	0	8.10811
	ENSG00000224114.1	RP11-343H5.4	pseudogene	UP	91.8919	0	8.10811
	ENSG00000224668.1	IPO8P1	pseudogene	UP	91.8919	0	8.10811
	ENSG00000224837.1	GCSHP5	pseudogene	UP	91.8919	0	8.10811
	ENSG00000225486.1	RP11-301G21.1	pseudogene	UP	91.8919	0	8.10811
	ENSG00000225496.1	AC104651.2	pseudogene	UP	91.8919	0	8.10811
	ENSG00000225531.1	RP11-196I18.3	pseudogene	UP	91.8919	0	8.10811
	ENSG00000226721.2	EEF1DP2	pseudogene	UP	91.8919	0	8.10811
	ENSG00000227063.4	RPL41P1	pseudogene	UP	91.8919	0	8.10811
	ENSG00000227376.1	FTH1P16	pseudogene	UP	91.8919	0	8.10811
	ENSG00000227694.1	AC005884.1	pseudogene	UP	91.8919	0	8.10811
	ENSG00000228158.1	TLE1P1	pseudogene	UP	91.8919	0	8.10811
	ENSG00000228818.1	RP11-567G24.1	pseudogene	UP	91.8919	0	8.10811
	ENSG00000230508.1	RPL19P21	pseudogene	UP	91.8919	0	8.10811
	ENSG00000230626.3	RP11-286H14.4	pseudogene	UP	91.8919	0	8.10811
	ENSG00000231822.1	AC019097.7	pseudogene	UP	91.8919	0	8.10811
	ENSG00000232332.1	RP3-481A17.1	pseudogene	UP	91.8919	0	8.10811
	ENSG00000232858.1	RPL34P27	pseudogene	UP	91.8919	0	8.10811
	ENSG00000233859.1	ADH5P4	pseudogene	UP	91.8919	0	8.10811
	ENSG00000233868.1	AC009302.2	pseudogene	UP	91.8919	0	8.10811
	ENSG00000233961.1	RP11-87H9.2	pseudogene	UP	91.8919	0	8.10811
	ENSG00000234912.5	LINC00338	processed_transcript	UP	91.8919	0	8.10811
	ENSG00000234981.1	RP11-534L20.4	pseudogene	UP	91.8919	0	8.10811
	ENSG00000235065.1	RPL24P2	pseudogene	UP	91.8919	0	8.10811
	ENSG00000235698.1	PA2G4P2	pseudogene	UP	91.8919	0	8.10811
	ENSG00000236058.2	RP11-215A21.2	pseudogene	UP	91.8919	0	8.10811
	ENSG00000236312.3	RPL34P34	pseudogene	UP	91.8919	0	8.10811
	ENSG00000236565.2	HNRNPA3P5	pseudogene	UP	91.8919	0	8.10811
	ENSG00000236792.1	RP11-142L4.2	pseudogene	UP	91.8919	0	8.10811
	ENSG00000237214.2	RP11-12M9.3	pseudogene	UP	91.8919	0	8.10811
	ENSG00000237682.2	RP3-514P16.1	pseudogene	UP	91.8919	0	8.10811
	ENSG00000237758.1	BANF1P3	pseudogene	UP	91.8919	0	8.10811
	ENSG00000238150.1	AC008753.3	pseudogene	UP	91.8919	0	8.10811
	ENSG00000239198.1	RPL5P22	pseudogene	UP	91.8919	0	8.10811
	ENSG00000239246.2	RP11-464D20.2	pseudogene	UP	91.8919	0	8.10811
	ENSG00000241282.1	RPL34P33	pseudogene	UP	91.8919	0	8.10811
	ENSG00000241352.2	RP11-392P7.1	pseudogene	UP	91.8919	0	8.10811
	ENSG00000242358.1	RPS21P4	pseudogene	UP	91.8919	0	8.10811
	ENSG00000242960.1	FTH1P23	pseudogene	UP	91.8919	0	8.10811
	ENSG00000243297.2	RPL31P61	pseudogene	UP	91.8919	0	8.10811
	ENSG00000243431.1	RPL5P30	pseudogene	UP	91.8919	0	8.10811
	ENSG00000244171.3	PBX2P1	pseudogene	UP	91.8919	0	8.10811
	ENSG00000244485.1	RPL18P13	pseudogene	UP	91.8919	0	8.10811
	ENSG00000245958.2	RP11-33B1.1	pseudogene	UP	91.8919	0	8.10811
	ENSG00000248988.1	RP11-815N9.2	pseudogene	UP	91.8919	0	8.10811
	ENSG00000250853.1	RNF138P1	pseudogene	UP	91.8919	0	8.10811
	ENSG00000251107.1	RP11-466P24.4	pseudogene	UP	91.8919	0	8.10811
	ENSG00000254682.1	RP11-660L16.2	antisense	UP	91.8919	0	8.10811
	ENSG00000255725.1	RP11-443N24.1	pseudogene	UP	91.8919	0	8.10811
	ENSG00000258741.2	RP11-386M24.4	pseudogene	UP	91.8919	0	8.10811
	ENSG00000258759.1	RP11-1012A1.7	pseudogene	UP	91.8919	0	8.10811
	ENSG00000259623.1	RP11-156E6.1	sense_overlapping	UP	91.8919	0	8.10811
	ENSG00000259673.1	IQCH-AS1	lincRNA	UP	91.8919	0	8.10811
	ENSG00000260035.1	CTD-2651B20.6	sense_intronic	UP	91.8919	0	8.10811
	ENSG00000260521.2	CTD-2576F9.1	pseudogene	UP	91.8919	0	8.10811
	ENSG00000261596.1	CTB-31N19.3	sense_intronic	UP	91.8919	0	8.10811
	ENSG00000263781.2	RP11-321A17.3	pseudogene	UP	91.8919	0	8.10811
	ENSG00000267544.1	AC007229.3	pseudogene	UP	91.8919	0	8.10811
	ENSG00000267742.1	FAM60CP	pseudogene	UP	91.8919	0	8.10811
	ENSG00000269069.1	CTC-471F3.5	pseudogene	UP	91.8919	0	8.10811
	ENSG00000269921.1	RP11-646I6.5	lincRNA	UP	91.8919	0	8.10811
	ENSG00000269951.1	RP11-797A18.6	sense_intronic	UP	91.8919	0	8.10811
	ENSG00000271975.1	RP11-383J24.6	lincRNA	UP	91.8919	0	8.10811
	ENSG00000272201.1	U47924.30	lincRNA	UP	91.8919	0	8.10811
	BCSlncRNA_001302	NA	NA	UP	91.8919	0	8.10811
	BCSlncRNA_001591	NA	NA	UP	91.8919	0	8.10811
	BCSlncRNA_004721	NA	NA	UP	91.8919	0	8.10811
	BCSlncRNA_046923	NA	NA	UP	91.8919	0	8.10811
	BCSlncRNA_048827	NA	NA	UP	91.8919	0	8.10811
	BCSlncRNA_057657	NA	NA	UP	91.8919	0	8.10811
	BCSlncRNA_067165	NA	NA	UP	91.8919	0	8.10811
	BCSlncRNA_070757	NA	NA	UP	91.8919	0	8.10811
	BCSlncRNA_071799	NA	NA	UP	91.8919	0	8.10811
	MMlncRNA_001873	NA	NA	UP	91.8919	0	8.10811
	MMlncRNA_004419	NA	NA	UP	91.8919	0	8.10811
	MMlncRNA_019224	NA	NA	UP	91.8919	0	8.10811
	MMlncRNA_020970	NA	NA	UP	91.8919	0	8.10811
	MMlncRNA_042047	NA	NA	UP	91.8919	0	8.10811
	MMlncRNA_059601	NA	NA	UP	91.8919	0	8.10811
	MMlncRNA_059847	NA	NA	UP	91.8919	0	8.10811
	MMlncRNA_068494	NA	NA	UP	91.8919	0	8.10811
	MMlncRNA_069157	NA	NA	UP	91.8919	0	8.10811
	MMlncRNA_083673	NA	NA	UP	91.8919	0	8.10811
	MMlncRNA_086196	NA	NA	UP	91.8919	0	8.10811
	MMlncRNA_088565	NA	NA	UP	91.8919	0	8.10811
	MMlncRNA_119573	NA	NA	UP	91.8919	0	8.10811
	MMlncRNA_119584	NA	NA	UP	91.8919	0	8.10811
	MMlncRNA_119587	NA	NA	UP	91.8919	0	8.10811
	MMlncRNA_119592	NA	NA	UP	91.8919	0	8.10811
	MMlncRNA_123643	NA	NA	UP	91.8919	0	8.10811
	MMlncRNA_124576	NA	NA	UP	91.8919	0	8.10811
	MMlncRNA_127230	NA	NA	UP	91.8919	0	8.10811
	MMlncRNA_129117	NA	NA	UP	91.8919	0	8.10811
	MMlncRNA_130145	NA	NA	UP	91.8919	0	8.10811
	ENSG00000153363.8	LINC00467	processed_transcript	UP	91.8919	2.7027	5.40541
	ENSG00000203644.2	AC083799.1	pseudogene	UP	91.8919	2.7027	5.40541
	ENSG00000213036.3	RP11-365D23.4	pseudogene	UP	91.8919	2.7027	5.40541
	ENSG00000247556.2	OIP5-AS1	processed_transcript	UP	91.8919	2.7027	5.40541
	ENSG00000248275.1	TRIM52-AS1	antisense	UP	91.8919	2.7027	5.40541
	BCSlncRNA_008991	NA	NA	UP	91.8919	2.7027	5.40541
	BCSlncRNA_013345	NA	NA	UP	91.8919	2.7027	5.40541
	BCSlncRNA_036504	NA	NA	UP	91.8919	2.7027	5.40541
	BCSlncRNA_039378	NA	NA	UP	91.8919	2.7027	5.40541
	BCSlncRNA_046322	NA	NA	UP	91.8919	2.7027	5.40541
	BCSlncRNA_046926	NA	NA	UP	91.8919	2.7027	5.40541
	BCSlncRNA_049889	NA	NA	UP	91.8919	2.7027	5.40541
	BCSlncRNA_051659	NA	NA	UP	91.8919	2.7027	5.40541
	BCSlncRNA_054082	NA	NA	UP	91.8919	2.7027	5.40541
	BCSlncRNA_057093	NA	NA	UP	91.8919	2.7027	5.40541
	BCSlncRNA_064067	NA	NA	UP	91.8919	2.7027	5.40541
	BCSlncRNA_067188	NA	NA	UP	91.8919	2.7027	5.40541
	BCSlncRNA_068594	NA	NA	UP	91.8919	2.7027	5.40541
	BCSlncRNA_069120	NA	NA	UP	91.8919	2.7027	5.40541
	MMlncRNA_005665	NA	NA	UP	91.8919	2.7027	5.40541
	MMlncRNA_022868	NA	NA	UP	91.8919	2.7027	5.40541
	MMlncRNA_041102	NA	NA	UP	91.8919	2.7027	5.40541
	MMlncRNA_041717	NA	NA	UP	91.8919	2.7027	5.40541
	MMlncRNA_043580	NA	NA	UP	91.8919	2.7027	5.40541
	MMlncRNA_048570	NA	NA	UP	91.8919	2.7027	5.40541
	MMlncRNA_049474	NA	NA	UP	91.8919	2.7027	5.40541
	MMlncRNA_068802	NA	NA	UP	91.8919	2.7027	5.40541
	MMlncRNA_069465	NA	NA	UP	91.8919	2.7027	5.40541
	MMlncRNA_076405	NA	NA	UP	91.8919	2.7027	5.40541
	MMlncRNA_083190	NA	NA	UP	91.8919	2.7027	5.40541
	MMlncRNA_088296	NA	NA	UP	91.8919	2.7027	5.40541
	MMlncRNA_088921	NA	NA	UP	91.8919	2.7027	5.40541
	MMlncRNA_089662	NA	NA	UP	91.8919	2.7027	5.40541
	MMlncRNA_099989	NA	NA	UP	91.8919	2.7027	5.40541
	MMlncRNA_105619	NA	NA	UP	91.8919	2.7027	5.40541
	MMlncRNA_107500	NA	NA	UP	91.8919	2.7027	5.40541
	MMlncRNA_116128	NA	NA	UP	91.8919	2.7027	5.40541
	MMlncRNA_116533	NA	NA	UP	91.8919	2.7027	5.40541
	MMlncRNA_124604	NA	NA	UP	91.8919	2.7027	5.40541
	MMlncRNA_129273	NA	NA	UP	91.8919	2.7027	5.40541
	ENSG00000249592.1	RP11-440L14.1	antisense	UP	91.8919	5.40541	2.7027
	ENSG00000259630.2	CTD-2262B20.1	pseudogene	UP	91.8919	5.40541	2.7027
	BCSlncRNA_002767	NA	NA	UP	91.8919	5.40541	2.7027
	BCSlncRNA_003374	NA	NA	UP	91.8919	5.40541	2.7027
	BCSlncRNA_003683	NA	NA	UP	91.8919	5.40541	2.7027
	BCSlncRNA_005846	NA	NA	UP	91.8919	5.40541	2.7027
	BCSlncRNA_010437	NA	NA	UP	91.8919	5.40541	2.7027
	BCSlncRNA_012133	NA	NA	UP	91.8919	5.40541	2.7027
	BCSlncRNA_012973	NA	NA	UP	91.8919	5.40541	2.7027
	BCSlncRNA_014421	NA	NA	UP	91.8919	5.40541	2.7027
	BCSlncRNA_025612	NA	NA	UP	91.8919	5.40541	2.7027
	BCSlncRNA_027593	NA	NA	UP	91.8919	5.40541	2.7027
	BCSlncRNA_028651	NA	NA	UP	91.8919	5.40541	2.7027
	BCSlncRNA_029541	NA	NA	UP	91.8919	5.40541	2.7027
	BCSlncRNA_040725	NA	NA	UP	91.8919	5.40541	2.7027
	BCSlncRNA_044056	NA	NA	UP	91.8919	5.40541	2.7027
	BCSlncRNA_045023	NA	NA	UP	91.8919	5.40541	2.7027
	BCSlncRNA_046196	NA	NA	UP	91.8919	5.40541	2.7027
	BCSlncRNA_046319	NA	NA	UP	91.8919	5.40541	2.7027
	BCSlncRNA_046746	NA	NA	UP	91.8919	5.40541	2.7027
	BCSlncRNA_046902	NA	NA	UP	91.8919	5.40541	2.7027
	BCSlncRNA_046920	NA	NA	UP	91.8919	5.40541	2.7027
	BCSlncRNA_046931	NA	NA	UP	91.8919	5.40541	2.7027
	BCSlncRNA_048409	NA	NA	UP	91.8919	5.40541	2.7027
	BCSlncRNA_049439	NA	NA	UP	91.8919	5.40541	2.7027
	BCSlncRNA_050491	NA	NA	UP	91.8919	5.40541	2.7027
	BCSlncRNA_050847	NA	NA	UP	91.8919	5.40541	2.7027
	BCSlncRNA_051953	NA	NA	UP	91.8919	5.40541	2.7027
	BCSlncRNA_052153	NA	NA	UP	91.8919	5.40541	2.7027
	BCSlncRNA_052178	NA	NA	UP	91.8919	5.40541	2.7027
	BCSlncRNA_053979	NA	NA	UP	91.8919	5.40541	2.7027
	BCSlncRNA_056094	NA	NA	UP	91.8919	5.40541	2.7027
	BCSlncRNA_057091	NA	NA	UP	91.8919	5.40541	2.7027
	BCSlncRNA_057198	NA	NA	UP	91.8919	5.40541	2.7027
	BCSlncRNA_057472	NA	NA	UP	91.8919	5.40541	2.7027
	BCSlncRNA_057828	NA	NA	UP	91.8919	5.40541	2.7027
	BCSlncRNA_058509	NA	NA	UP	91.8919	5.40541	2.7027
	BCSlncRNA_060575	NA	NA	UP	91.8919	5.40541	2.7027
	BCSlncRNA_063952	NA	NA	UP	91.8919	5.40541	2.7027
	BCSlncRNA_064207	NA	NA	UP	91.8919	5.40541	2.7027
	BCSlncRNA_064246	NA	NA	UP	91.8919	5.40541	2.7027
	BCSlncRNA_067159	NA	NA	UP	91.8919	5.40541	2.7027
	BCSlncRNA_067173	NA	NA	UP	91.8919	5.40541	2.7027
	BCSlncRNA_068282	NA	NA	UP	91.8919	5.40541	2.7027
	BCSlncRNA_070074	NA	NA	UP	91.8919	5.40541	2.7027
	MMlncRNA_004139	NA	NA	UP	91.8919	5.40541	2.7027
	MMlncRNA_007702	NA	NA	UP	91.8919	5.40541	2.7027
	MMlncRNA_007705	NA	NA	UP	91.8919	5.40541	2.7027
	MMlncRNA_010541	NA	NA	UP	91.8919	5.40541	2.7027
	MMlncRNA_015421	NA	NA	UP	91.8919	5.40541	2.7027
	MMlncRNA_019032	NA	NA	UP	91.8919	5.40541	2.7027
	MMlncRNA_020233	NA	NA	UP	91.8919	5.40541	2.7027
	MMlncRNA_024602	NA	NA	UP	91.8919	5.40541	2.7027
	MMlncRNA_027202	NA	NA	UP	91.8919	5.40541	2.7027
	MMlncRNA_037064	NA	NA	UP	91.8919	5.40541	2.7027
	MMlncRNA_051188	NA	NA	UP	91.8919	5.40541	2.7027
	MMlncRNA_052132	NA	NA	UP	91.8919	5.40541	2.7027
	MMlncRNA_059849	NA	NA	UP	91.8919	5.40541	2.7027
	MMlncRNA_064431	NA	NA	UP	91.8919	5.40541	2.7027
	MMlncRNA_066157	NA	NA	UP	91.8919	5.40541	2.7027
	MMlncRNA_066411	NA	NA	UP	91.8919	5.40541	2.7027
	MMlncRNA_066430	NA	NA	UP	91.8919	5.40541	2.7027
	MMlncRNA_069508	NA	NA	UP	91.8919	5.40541	2.7027
	MMlncRNA_079404	NA	NA	UP	91.8919	5.40541	2.7027
	MMlncRNA_080441	NA	NA	UP	91.8919	5.40541	2.7027
	MMlncRNA_081291	NA	NA	UP	91.8919	5.40541	2.7027
	MMlncRNA_081812	NA	NA	UP	91.8919	5.40541	2.7027
	MMlncRNA_083050	NA	NA	UP	91.8919	5.40541	2.7027
	MMlncRNA_084382	NA	NA	UP	91.8919	5.40541	2.7027
	MMlncRNA_087636	NA	NA	UP	91.8919	5.40541	2.7027
	MMlncRNA_089368	NA	NA	UP	91.8919	5.40541	2.7027
	MMlncRNA_089375	NA	NA	UP	91.8919	5.40541	2.7027
	MMlncRNA_103371	NA	NA	UP	91.8919	5.40541	2.7027
	MMlncRNA_106216	NA	NA	UP	91.8919	5.40541	2.7027
	MMlncRNA_106871	NA	NA	UP	91.8919	5.40541	2.7027
	MMlncRNA_110910	NA	NA	UP	91.8919	5.40541	2.7027
	MMlncRNA_111557	NA	NA	UP	91.8919	5.40541	2.7027
	MMlncRNA_115460	NA	NA	UP	91.8919	5.40541	2.7027
	MMlncRNA_115461	NA	NA	UP	91.8919	5.40541	2.7027
	MMlncRNA_116236	NA	NA	UP	91.8919	5.40541	2.7027
	MMlncRNA_116531	NA	NA	UP	91.8919	5.40541	2.7027
	MMlncRNA_118811	NA	NA	UP	91.8919	5.40541	2.7027
	MMlncRNA_124586	NA	NA	UP	91.8919	5.40541	2.7027
	MMlncRNA_126166	NA	NA	UP	91.8919	5.40541	2.7027
	MMlncRNA_126351	NA	NA	UP	91.8919	5.40541	2.7027
	MMlncRNA_126681	NA	NA	UP	91.8919	5.40541	2.7027
	MMlncRNA_129206	NA	NA	UP	91.8919	5.40541	2.7027
	MMlncRNA_129264	NA	NA	UP	91.8919	5.40541	2.7027
	MMlncRNA_129905	NA	NA	UP	91.8919	5.40541	2.7027
	MMlncRNA_136075	NA	NA	UP	91.8919	5.40541	2.7027
	ENSG00000272990.1	RP11-305K5.1	antisense	UP	91.8919	8.10811	0
	BCSlncRNA_000681	NA	NA	UP	91.8919	8.10811	0
	BCSlncRNA_002027	NA	NA	UP	91.8919	8.10811	0
	BCSlncRNA_002034	NA	NA	UP	91.8919	8.10811	0
	BCSlncRNA_002496	NA	NA	UP	91.8919	8.10811	0
	BCSlncRNA_004063	NA	NA	UP	91.8919	8.10811	0
	BCSlncRNA_005845	NA	NA	UP	91.8919	8.10811	0
	BCSlncRNA_005898	NA	NA	UP	91.8919	8.10811	0
	BCSlncRNA_006164	NA	NA	UP	91.8919	8.10811	0
	BCSlncRNA_006773	NA	NA	UP	91.8919	8.10811	0
	BCSlncRNA_008952	NA	NA	UP	91.8919	8.10811	0
	BCSlncRNA_009253	NA	NA	UP	91.8919	8.10811	0
	BCSlncRNA_009254	NA	NA	UP	91.8919	8.10811	0
	BCSlncRNA_009447	NA	NA	UP	91.8919	8.10811	0
	BCSlncRNA_012003	NA	NA	UP	91.8919	8.10811	0
	BCSlncRNA_013116	NA	NA	UP	91.8919	8.10811	0
	BCSlncRNA_014022	NA	NA	UP	91.8919	8.10811	0
	BCSlncRNA_014024	NA	NA	UP	91.8919	8.10811	0
	BCSlncRNA_014895	NA	NA	UP	91.8919	8.10811	0
	BCSlncRNA_016441	NA	NA	UP	91.8919	8.10811	0
	BCSlncRNA_019382	NA	NA	UP	91.8919	8.10811	0
	BCSlncRNA_020864	NA	NA	UP	91.8919	8.10811	0
	BCSlncRNA_022120	NA	NA	UP	91.8919	8.10811	0
	BCSlncRNA_022193	NA	NA	UP	91.8919	8.10811	0
	BCSlncRNA_022751	NA	NA	UP	91.8919	8.10811	0
	BCSlncRNA_025733	NA	NA	UP	91.8919	8.10811	0
	BCSlncRNA_028196	NA	NA	UP	91.8919	8.10811	0
	BCSlncRNA_028439	NA	NA	UP	91.8919	8.10811	0
	BCSlncRNA_029196	NA	NA	UP	91.8919	8.10811	0
	BCSlncRNA_030953	NA	NA	UP	91.8919	8.10811	0
	BCSlncRNA_032527	NA	NA	UP	91.8919	8.10811	0
	BCSlncRNA_034057	NA	NA	UP	91.8919	8.10811	0
	BCSlncRNA_034482	NA	NA	UP	91.8919	8.10811	0
	BCSlncRNA_034763	NA	NA	UP	91.8919	8.10811	0
	BCSlncRNA_034829	NA	NA	UP	91.8919	8.10811	0
	BCSlncRNA_035275	NA	NA	UP	91.8919	8.10811	0
	BCSlncRNA_039367	NA	NA	UP	91.8919	8.10811	0
	BCSlncRNA_040876	NA	NA	UP	91.8919	8.10811	0
	BCSlncRNA_044054	NA	NA	UP	91.8919	8.10811	0
	BCSlncRNA_044729	NA	NA	UP	91.8919	8.10811	0
	BCSlncRNA_044733	NA	NA	UP	91.8919	8.10811	0
	BCSlncRNA_044915	NA	NA	UP	91.8919	8.10811	0
	BCSlncRNA_044926	NA	NA	UP	91.8919	8.10811	0
	BCSlncRNA_045887	NA	NA	UP	91.8919	8.10811	0
	BCSlncRNA_046306	NA	NA	UP	91.8919	8.10811	0
	BCSlncRNA_046436	NA	NA	UP	91.8919	8.10811	0
	BCSlncRNA_046580	NA	NA	UP	91.8919	8.10811	0
	BCSlncRNA_046589	NA	NA	UP	91.8919	8.10811	0
	BCSlncRNA_046890	NA	NA	UP	91.8919	8.10811	0
	BCSlncRNA_046900	NA	NA	UP	91.8919	8.10811	0
	BCSlncRNA_046903	NA	NA	UP	91.8919	8.10811	0
	BCSlncRNA_046908	NA	NA	UP	91.8919	8.10811	0
	BCSlncRNA_047248	NA	NA	UP	91.8919	8.10811	0
	BCSlncRNA_047406	NA	NA	UP	91.8919	8.10811	0
	BCSlncRNA_048627	NA	NA	UP	91.8919	8.10811	0
	BCSlncRNA_049126	NA	NA	UP	91.8919	8.10811	0
	BCSlncRNA_049129	NA	NA	UP	91.8919	8.10811	0
	BCSlncRNA_050396	NA	NA	UP	91.8919	8.10811	0
	BCSlncRNA_051647	NA	NA	UP	91.8919	8.10811	0
	BCSlncRNA_052609	NA	NA	UP	91.8919	8.10811	0
	BCSlncRNA_052736	NA	NA	UP	91.8919	8.10811	0
	BCSlncRNA_053661	NA	NA	UP	91.8919	8.10811	0
	BCSlncRNA_055544	NA	NA	UP	91.8919	8.10811	0
	BCSlncRNA_056235	NA	NA	UP	91.8919	8.10811	0
	BCSlncRNA_056434	NA	NA	UP	91.8919	8.10811	0
	BCSlncRNA_057195	NA	NA	UP	91.8919	8.10811	0
	BCSlncRNA_058877	NA	NA	UP	91.8919	8.10811	0
	BCSlncRNA_061708	NA	NA	UP	91.8919	8.10811	0
	BCSlncRNA_062302	NA	NA	UP	91.8919	8.10811	0
	BCSlncRNA_062634	NA	NA	UP	91.8919	8.10811	0
	BCSlncRNA_069371	NA	NA	UP	91.8919	8.10811	0
	BCSlncRNA_070372	NA	NA	UP	91.8919	8.10811	0
	BCSlncRNA_070374	NA	NA	UP	91.8919	8.10811	0
	BCSlncRNA_070424	NA	NA	UP	91.8919	8.10811	0
	MMlncRNA_000551	NA	NA	UP	91.8919	8.10811	0
	MMlncRNA_007029	NA	NA	UP	91.8919	8.10811	0
	MMlncRNA_011148	NA	NA	UP	91.8919	8.10811	0
	MMlncRNA_018366	NA	NA	UP	91.8919	8.10811	0
	MMlncRNA_019225	NA	NA	UP	91.8919	8.10811	0
	MMlncRNA_022595	NA	NA	UP	91.8919	8.10811	0
	MMlncRNA_022863	NA	NA	UP	91.8919	8.10811	0
	MMlncRNA_027701	NA	NA	UP	91.8919	8.10811	0
	MMlncRNA_028472	NA	NA	UP	91.8919	8.10811	0
	MMlncRNA_035240	NA	NA	UP	91.8919	8.10811	0
	MMlncRNA_039106	NA	NA	UP	91.8919	8.10811	0
	MMlncRNA_040103	NA	NA	UP	91.8919	8.10811	0
	MMlncRNA_043590	NA	NA	UP	91.8919	8.10811	0
	MMlncRNA_044461	NA	NA	UP	91.8919	8.10811	0
	MMlncRNA_048791	NA	NA	UP	91.8919	8.10811	0
	MMlncRNA_055885	NA	NA	UP	91.8919	8.10811	0
	MMlncRNA_059905	NA	NA	UP	91.8919	8.10811	0
	MMlncRNA_062958	NA	NA	UP	91.8919	8.10811	0
	MMlncRNA_063827	NA	NA	UP	91.8919	8.10811	0
	MMlncRNA_063835	NA	NA	UP	91.8919	8.10811	0
	MMlncRNA_076356	NA	NA	UP	91.8919	8.10811	0
	MMlncRNA_076414	NA	NA	UP	91.8919	8.10811	0
	MMlncRNA_081742	NA	NA	UP	91.8919	8.10811	0
	MMlncRNA_081810	NA	NA	UP	91.8919	8.10811	0
	MMlncRNA_081816	NA	NA	UP	91.8919	8.10811	0
	MMlncRNA_087850	NA	NA	UP	91.8919	8.10811	0
	MMlncRNA_095613	NA	NA	UP	91.8919	8.10811	0
	MMlncRNA_104844	NA	NA	UP	91.8919	8.10811	0
	MMlncRNA_108457	NA	NA	UP	91.8919	8.10811	0
	MMlncRNA_123862	NA	NA	UP	91.8919	8.10811	0
	ENSG00000144158.4	RP11-395L14.17	pseudogene	UP	89.1892	0	10.8108
	ENSG00000177447.6	CBX3P1	pseudogene	UP	89.1892	0	10.8108
	ENSG00000188451.7	SRP72P2	pseudogene	UP	89.1892	0	10.8108
	ENSG00000197575.5	RPS17P2	pseudogene	UP	89.1892	0	10.8108
	ENSG00000206573.4	SETD5-AS1	antisense	UP	89.1892	0	10.8108
	ENSG00000212789.3	ST13P5	pseudogene	UP	89.1892	0	10.8108
	ENSG00000213361.2	RP4-778K6.1	pseudogene	UP	89.1892	0	10.8108
	ENSG00000213772.3	RP11-385J23.1	pseudogene	UP	89.1892	0	10.8108
	ENSG00000213885.3	RPL13AP7	pseudogene	UP	89.1892	0	10.8108
	ENSG00000214881.4	TMEM14D	pseudogene	UP	89.1892	0	10.8108
	ENSG00000217648.1	RP1-95L4.4	pseudogene	UP	89.1892	0	10.8108
	ENSG00000218265.1	RPS4XP7	pseudogene	UP	89.1892	0	10.8108
	ENSG00000223877.3	RP11-2F9.3	pseudogene	UP	89.1892	0	10.8108
	ENSG00000224208.1	AL590762.6	pseudogene	UP	89.1892	0	10.8108
	ENSG00000224505.2	AC002117.1	antisense	UP	89.1892	0	10.8108
	ENSG00000224858.4	RPL29P11	pseudogene	UP	89.1892	0	10.8108
	ENSG00000225580.2	RP1-159M24.1	pseudogene	UP	89.1892	0	10.8108
	ENSG00000225616.2	RP4-604A21.1	pseudogene	UP	89.1892	0	10.8108
	ENSG00000226986.3	RP11-543B16.2	pseudogene	UP	89.1892	0	10.8108
	ENSG00000227288.3	RP5-837I24.1	pseudogene	UP	89.1892	0	10.8108
	ENSG00000228224.3	NACAP1	pseudogene	UP	89.1892	0	10.8108
	ENSG00000230330.1	HMGN2P3	pseudogene	UP	89.1892	0	10.8108
	ENSG00000230580.1	AC021016.7	pseudogene	UP	89.1892	0	10.8108
	ENSG00000231544.2	RSL24D1P11	pseudogene	UP	89.1892	0	10.8108
	ENSG00000231663.1	RP5-827C21.4	antisense	UP	89.1892	0	10.8108
	ENSG00000232060.3	RP11-255N24.4	pseudogene	UP	89.1892	0	10.8108
	ENSG00000232387.2	SKA2P1	pseudogene	UP	89.1892	0	10.8108
	ENSG00000232917.4	RP11-450D21.1	pseudogene	UP	89.1892	0	10.8108
	ENSG00000233170.3	RP11-863K10.4	pseudogene	UP	89.1892	0	10.8108
	ENSG00000233225.2	AC004987.9	pseudogene	UP	89.1892	0	10.8108
	ENSG00000233585.1	AC115617.2	pseudogene	UP	89.1892	0	10.8108
	ENSG00000235001.2	EIF4A1P2	pseudogene	UP	89.1892	0	10.8108
	ENSG00000235605.1	RP5-827C21.1	pseudogene	UP	89.1892	0	10.8108
	ENSG00000235847.2	LDHAP7	pseudogene	UP	89.1892	0	10.8108
	ENSG00000236048.2	AC013470.6	pseudogene	UP	89.1892	0	10.8108
	ENSG00000236533.1	AC009413.2	pseudogene	UP	89.1892	0	10.8108
	ENSG00000241932.1	RP11-14K2.1	pseudogene	UP	89.1892	0	10.8108
	ENSG00000242756.2	RHOT1P3	pseudogene	UP	89.1892	0	10.8108
	ENSG00000244052.1	RPL5P24	pseudogene	UP	89.1892	0	10.8108
	ENSG00000244879.3	GABPB1-AS1	processed_transcript	UP	89.1892	0	10.8108
	ENSG00000249286.1	CTD-2210P15.2	pseudogene	UP	89.1892	0	10.8108
	ENSG00000251682.1	RP11-631M6.3	pseudogene	UP	89.1892	0	10.8108
	ENSG00000253541.1	SEPT10P1	pseudogene	UP	89.1892	0	10.8108
	ENSG00000254615.2	RP11-395G23.3	lincRNA	UP	89.1892	0	10.8108
	ENSG00000255031.1	RP11-802E16.3	antisense	UP	89.1892	0	10.8108
	ENSG00000255135.3	RP11-111M22.3	lincRNA	UP	89.1892	0	10.8108
	ENSG00000256799.1	RP11-500M8.6	pseudogene	UP	89.1892	0	10.8108
	ENSG00000257511.1	RP11-278C7.1	pseudogene	UP	89.1892	0	10.8108
	ENSG00000258469.1	CHMP4BP1	pseudogene	UP	89.1892	0	10.8108
	ENSG00000259657.1	PIGHP1	pseudogene	UP	89.1892	0	10.8108
	ENSG00000265574.1	CTD-2095E4.1	pseudogene	UP	89.1892	0	10.8108
	ENSG00000269044.1	CTC-429P9.3	sense_intronic	UP	89.1892	0	10.8108
	ENSG00000269378.1	ITGB1P1	pseudogene	UP	89.1892	0	10.8108
	ENSG00000272198.1	RP11-309G3.3	lincRNA	UP	89.1892	0	10.8108
	BCSlncRNA_002974	NA	NA	UP	89.1892	0	10.8108
	BCSlncRNA_004626	NA	NA	UP	89.1892	0	10.8108
	BCSlncRNA_006695	NA	NA	UP	89.1892	0	10.8108
	BCSlncRNA_008795	NA	NA	UP	89.1892	0	10.8108
	BCSlncRNA_012399	NA	NA	UP	89.1892	0	10.8108
	BCSlncRNA_012709	NA	NA	UP	89.1892	0	10.8108
	BCSlncRNA_019482	NA	NA	UP	89.1892	0	10.8108
	BCSlncRNA_037601	NA	NA	UP	89.1892	0	10.8108
	BCSlncRNA_042199	NA	NA	UP	89.1892	0	10.8108
	BCSlncRNA_047040	NA	NA	UP	89.1892	0	10.8108
	BCSlncRNA_047124	NA	NA	UP	89.1892	0	10.8108
	BCSlncRNA_047168	NA	NA	UP	89.1892	0	10.8108
	BCSlncRNA_049087	NA	NA	UP	89.1892	0	10.8108
	BCSlncRNA_061175	NA	NA	UP	89.1892	0	10.8108
	BCSlncRNA_061687	NA	NA	UP	89.1892	0	10.8108
	BCSlncRNA_065294	NA	NA	UP	89.1892	0	10.8108
	MMlncRNA_004476	NA	NA	UP	89.1892	0	10.8108
	MMlncRNA_014997	NA	NA	UP	89.1892	0	10.8108
	MMlncRNA_015003	NA	NA	UP	89.1892	0	10.8108
	MMlncRNA_019226	NA	NA	UP	89.1892	0	10.8108
	MMlncRNA_022205	NA	NA	UP	89.1892	0	10.8108
	MMlncRNA_039608	NA	NA	UP	89.1892	0	10.8108
	MMlncRNA_052121	NA	NA	UP	89.1892	0	10.8108
	MMlncRNA_057587	NA	NA	UP	89.1892	0	10.8108
	MMlncRNA_059541	NA	NA	UP	89.1892	0	10.8108
	MMlncRNA_063891	NA	NA	UP	89.1892	0	10.8108
	MMlncRNA_063894	NA	NA	UP	89.1892	0	10.8108
	MMlncRNA_068807	NA	NA	UP	89.1892	0	10.8108
	MMlncRNA_069160	NA	NA	UP	89.1892	0	10.8108
	MMlncRNA_078269	NA	NA	UP	89.1892	0	10.8108
	MMlncRNA_079056	NA	NA	UP	89.1892	0	10.8108
	MMlncRNA_080717	NA	NA	UP	89.1892	0	10.8108
	MMlncRNA_084688	NA	NA	UP	89.1892	0	10.8108
	MMlncRNA_088291	NA	NA	UP	89.1892	0	10.8108
	MMlncRNA_089350	NA	NA	UP	89.1892	0	10.8108
	MMlncRNA_093991	NA	NA	UP	89.1892	0	10.8108
	MMlncRNA_095192	NA	NA	UP	89.1892	0	10.8108
	MMlncRNA_095197	NA	NA	UP	89.1892	0	10.8108
	MMlncRNA_106489	NA	NA	UP	89.1892	0	10.8108
	MMlncRNA_109146	NA	NA	UP	89.1892	0	10.8108
	MMlncRNA_109285	NA	NA	UP	89.1892	0	10.8108
	MMlncRNA_118356	NA	NA	UP	89.1892	0	10.8108
	MMlncRNA_119568	NA	NA	UP	89.1892	0	10.8108
	MMlncRNA_119571	NA	NA	UP	89.1892	0	10.8108
	MMlncRNA_119574	NA	NA	UP	89.1892	0	10.8108
	MMlncRNA_119575	NA	NA	UP	89.1892	0	10.8108
	MMlncRNA_119588	NA	NA	UP	89.1892	0	10.8108
	MMlncRNA_119590	NA	NA	UP	89.1892	0	10.8108
	MMlncRNA_119593	NA	NA	UP	89.1892	0	10.8108
	MMlncRNA_119596	NA	NA	UP	89.1892	0	10.8108
	MMlncRNA_123667	NA	NA	UP	89.1892	0	10.8108
	MMlncRNA_123695	NA	NA	UP	89.1892	0	10.8108
	MMlncRNA_123697	NA	NA	UP	89.1892	0	10.8108
	MMlncRNA_123710	NA	NA	UP	89.1892	0	10.8108
	MMlncRNA_123711	NA	NA	UP	89.1892	0	10.8108
	MMlncRNA_123721	NA	NA	UP	89.1892	0	10.8108
	MMlncRNA_130142	NA	NA	UP	89.1892	0	10.8108
	MMlncRNA_135021	NA	NA	UP	89.1892	0	10.8108
	ENSG00000142396.6	ERVK3-1	processed_transcript	UP	89.1892	2.7027	8.10811
	ENSG00000206337.6	HCP5	sense_overlapping	UP	89.1892	2.7027	8.10811
	ENSG00000223612.2	RP11-289I10.2	pseudogene	UP	89.1892	2.7027	8.10811
	ENSG00000259976.1	RP11-553L6.5	lincRNA	UP	89.1892	2.7027	8.10811
	ENSG00000260359.1	RP11-4F5.2	lincRNA	UP	89.1892	2.7027	8.10811
	ENSG00000268471.3	MIR4453	lincRNA	UP	89.1892	2.7027	8.10811
	ENSG00000269929.1	RP11-2B6.2	lincRNA	UP	89.1892	2.7027	8.10811
	BCSlncRNA_008990	NA	NA	UP	89.1892	2.7027	8.10811
	BCSlncRNA_020850	NA	NA	UP	89.1892	2.7027	8.10811
	BCSlncRNA_027572	NA	NA	UP	89.1892	2.7027	8.10811
	BCSlncRNA_033350	NA	NA	UP	89.1892	2.7027	8.10811
	BCSlncRNA_044282	NA	NA	UP	89.1892	2.7027	8.10811
	BCSlncRNA_045127	NA	NA	UP	89.1892	2.7027	8.10811
	BCSlncRNA_047190	NA	NA	UP	89.1892	2.7027	8.10811
	BCSlncRNA_049272	NA	NA	UP	89.1892	2.7027	8.10811
	BCSlncRNA_062251	NA	NA	UP	89.1892	2.7027	8.10811
	BCSlncRNA_068437	NA	NA	UP	89.1892	2.7027	8.10811
	MMlncRNA_016810	NA	NA	UP	89.1892	2.7027	8.10811
	MMlncRNA_020521	NA	NA	UP	89.1892	2.7027	8.10811
	MMlncRNA_024846	NA	NA	UP	89.1892	2.7027	8.10811
	MMlncRNA_039415	NA	NA	UP	89.1892	2.7027	8.10811
	MMlncRNA_040729	NA	NA	UP	89.1892	2.7027	8.10811
	MMlncRNA_042237	NA	NA	UP	89.1892	2.7027	8.10811
	MMlncRNA_050400	NA	NA	UP	89.1892	2.7027	8.10811
	MMlncRNA_068798	NA	NA	UP	89.1892	2.7027	8.10811
	MMlncRNA_069490	NA	NA	UP	89.1892	2.7027	8.10811
	MMlncRNA_075655	NA	NA	UP	89.1892	2.7027	8.10811
	MMlncRNA_080443	NA	NA	UP	89.1892	2.7027	8.10811
	MMlncRNA_097764	NA	NA	UP	89.1892	2.7027	8.10811
	MMlncRNA_106159	NA	NA	UP	89.1892	2.7027	8.10811
	MMlncRNA_123730	NA	NA	UP	89.1892	2.7027	8.10811
	MMlncRNA_130019	NA	NA	UP	89.1892	2.7027	8.10811
	ENSG00000234268.1	AP000936.1	pseudogene	UP	89.1892	5.40541	5.40541
	ENSG00000254577.1	RP11-484D2.4	processed_transcript	UP	89.1892	5.40541	5.40541
	ENSG00000273281.1	RP11-339B21.14	lincRNA	UP	89.1892	5.40541	5.40541
	BCSlncRNA_001803	NA	NA	UP	89.1892	5.40541	5.40541
	BCSlncRNA_002132	NA	NA	UP	89.1892	5.40541	5.40541
	BCSlncRNA_002925	NA	NA	UP	89.1892	5.40541	5.40541
	BCSlncRNA_006212	NA	NA	UP	89.1892	5.40541	5.40541
	BCSlncRNA_011230	NA	NA	UP	89.1892	5.40541	5.40541
	BCSlncRNA_012394	NA	NA	UP	89.1892	5.40541	5.40541
	BCSlncRNA_015003	NA	NA	UP	89.1892	5.40541	5.40541
	BCSlncRNA_029871	NA	NA	UP	89.1892	5.40541	5.40541
	BCSlncRNA_030904	NA	NA	UP	89.1892	5.40541	5.40541
	BCSlncRNA_037430	NA	NA	UP	89.1892	5.40541	5.40541
	BCSlncRNA_038140	NA	NA	UP	89.1892	5.40541	5.40541
	BCSlncRNA_044211	NA	NA	UP	89.1892	5.40541	5.40541
	BCSlncRNA_044731	NA	NA	UP	89.1892	5.40541	5.40541
	BCSlncRNA_046930	NA	NA	UP	89.1892	5.40541	5.40541
	BCSlncRNA_048475	NA	NA	UP	89.1892	5.40541	5.40541
	BCSlncRNA_049880	NA	NA	UP	89.1892	5.40541	5.40541
	BCSlncRNA_050845	NA	NA	UP	89.1892	5.40541	5.40541
	BCSlncRNA_050927	NA	NA	UP	89.1892	5.40541	5.40541
	BCSlncRNA_052727	NA	NA	UP	89.1892	5.40541	5.40541
	BCSlncRNA_057322	NA	NA	UP	89.1892	5.40541	5.40541
	BCSlncRNA_062528	NA	NA	UP	89.1892	5.40541	5.40541
	BCSlncRNA_066366	NA	NA	UP	89.1892	5.40541	5.40541
	BCSlncRNA_066648	NA	NA	UP	89.1892	5.40541	5.40541
	BCSlncRNA_067156	NA	NA	UP	89.1892	5.40541	5.40541
	BCSlncRNA_067164	NA	NA	UP	89.1892	5.40541	5.40541
	BCSlncRNA_067440	NA	NA	UP	89.1892	5.40541	5.40541
	BCSlncRNA_068217	NA	NA	UP	89.1892	5.40541	5.40541
	MMlncRNA_001554	NA	NA	UP	89.1892	5.40541	5.40541
	MMlncRNA_003204	NA	NA	UP	89.1892	5.40541	5.40541
	MMlncRNA_005213	NA	NA	UP	89.1892	5.40541	5.40541
	MMlncRNA_006058	NA	NA	UP	89.1892	5.40541	5.40541
	MMlncRNA_016670	NA	NA	UP	89.1892	5.40541	5.40541
	MMlncRNA_017406	NA	NA	UP	89.1892	5.40541	5.40541
	MMlncRNA_018183	NA	NA	UP	89.1892	5.40541	5.40541
	MMlncRNA_022871	NA	NA	UP	89.1892	5.40541	5.40541
	MMlncRNA_027777	NA	NA	UP	89.1892	5.40541	5.40541
	MMlncRNA_039263	NA	NA	UP	89.1892	5.40541	5.40541
	MMlncRNA_039421	NA	NA	UP	89.1892	5.40541	5.40541
	MMlncRNA_039434	NA	NA	UP	89.1892	5.40541	5.40541
	MMlncRNA_050398	NA	NA	UP	89.1892	5.40541	5.40541
	MMlncRNA_051902	NA	NA	UP	89.1892	5.40541	5.40541
	MMlncRNA_054783	NA	NA	UP	89.1892	5.40541	5.40541
	MMlncRNA_054963	NA	NA	UP	89.1892	5.40541	5.40541
	MMlncRNA_057374	NA	NA	UP	89.1892	5.40541	5.40541
	MMlncRNA_059910	NA	NA	UP	89.1892	5.40541	5.40541
	MMlncRNA_059912	NA	NA	UP	89.1892	5.40541	5.40541
	MMlncRNA_062208	NA	NA	UP	89.1892	5.40541	5.40541
	MMlncRNA_063554	NA	NA	UP	89.1892	5.40541	5.40541
	MMlncRNA_063830	NA	NA	UP	89.1892	5.40541	5.40541
	MMlncRNA_063831	NA	NA	UP	89.1892	5.40541	5.40541
	MMlncRNA_066424	NA	NA	UP	89.1892	5.40541	5.40541
	MMlncRNA_066427	NA	NA	UP	89.1892	5.40541	5.40541
	MMlncRNA_080142	NA	NA	UP	89.1892	5.40541	5.40541
	MMlncRNA_088558	NA	NA	UP	89.1892	5.40541	5.40541
	MMlncRNA_095615	NA	NA	UP	89.1892	5.40541	5.40541
	MMlncRNA_100719	NA	NA	UP	89.1892	5.40541	5.40541
	MMlncRNA_105656	NA	NA	UP	89.1892	5.40541	5.40541
	MMlncRNA_113824	NA	NA	UP	89.1892	5.40541	5.40541
	MMlncRNA_119339	NA	NA	UP	89.1892	5.40541	5.40541
	MMlncRNA_123011	NA	NA	UP	89.1892	5.40541	5.40541
	MMlncRNA_126680	NA	NA	UP	89.1892	5.40541	5.40541
	MMlncRNA_128801	NA	NA	UP	89.1892	5.40541	5.40541
	ENSG00000226751.2	AF127936.5	lincRNA	UP	89.1892	8.10811	2.7027
	BCSlncRNA_001545	NA	NA	UP	89.1892	8.10811	2.7027
	BCSlncRNA_002301	NA	NA	UP	89.1892	8.10811	2.7027
	BCSlncRNA_002773	NA	NA	UP	89.1892	8.10811	2.7027
	BCSlncRNA_002975	NA	NA	UP	89.1892	8.10811	2.7027
	BCSlncRNA_003908	NA	NA	UP	89.1892	8.10811	2.7027
	BCSlncRNA_007274	NA	NA	UP	89.1892	8.10811	2.7027
	BCSlncRNA_009578	NA	NA	UP	89.1892	8.10811	2.7027
	BCSlncRNA_009579	NA	NA	UP	89.1892	8.10811	2.7027
	BCSlncRNA_009645	NA	NA	UP	89.1892	8.10811	2.7027
	BCSlncRNA_011503	NA	NA	UP	89.1892	8.10811	2.7027
	BCSlncRNA_012136	NA	NA	UP	89.1892	8.10811	2.7027
	BCSlncRNA_012137	NA	NA	UP	89.1892	8.10811	2.7027
	BCSlncRNA_013143	NA	NA	UP	89.1892	8.10811	2.7027
	BCSlncRNA_013778	NA	NA	UP	89.1892	8.10811	2.7027
	BCSlncRNA_015763	NA	NA	UP	89.1892	8.10811	2.7027
	BCSlncRNA_016389	NA	NA	UP	89.1892	8.10811	2.7027
	BCSlncRNA_016428	NA	NA	UP	89.1892	8.10811	2.7027
	BCSlncRNA_016430	NA	NA	UP	89.1892	8.10811	2.7027
	BCSlncRNA_017007	NA	NA	UP	89.1892	8.10811	2.7027
	BCSlncRNA_018598	NA	NA	UP	89.1892	8.10811	2.7027
	BCSlncRNA_020851	NA	NA	UP	89.1892	8.10811	2.7027
	BCSlncRNA_023273	NA	NA	UP	89.1892	8.10811	2.7027
	BCSlncRNA_023275	NA	NA	UP	89.1892	8.10811	2.7027
	BCSlncRNA_023771	NA	NA	UP	89.1892	8.10811	2.7027
	BCSlncRNA_025309	NA	NA	UP	89.1892	8.10811	2.7027
	BCSlncRNA_026690	NA	NA	UP	89.1892	8.10811	2.7027
	BCSlncRNA_030867	NA	NA	UP	89.1892	8.10811	2.7027
	BCSlncRNA_034304	NA	NA	UP	89.1892	8.10811	2.7027
	BCSlncRNA_034629	NA	NA	UP	89.1892	8.10811	2.7027
	BCSlncRNA_034891	NA	NA	UP	89.1892	8.10811	2.7027
	BCSlncRNA_036505	NA	NA	UP	89.1892	8.10811	2.7027
	BCSlncRNA_039368	NA	NA	UP	89.1892	8.10811	2.7027
	BCSlncRNA_040202	NA	NA	UP	89.1892	8.10811	2.7027
	BCSlncRNA_040220	NA	NA	UP	89.1892	8.10811	2.7027
	BCSlncRNA_040282	NA	NA	UP	89.1892	8.10811	2.7027
	BCSlncRNA_044925	NA	NA	UP	89.1892	8.10811	2.7027
	BCSlncRNA_045258	NA	NA	UP	89.1892	8.10811	2.7027
	BCSlncRNA_046909	NA	NA	UP	89.1892	8.10811	2.7027
	BCSlncRNA_046929	NA	NA	UP	89.1892	8.10811	2.7027
	BCSlncRNA_050030	NA	NA	UP	89.1892	8.10811	2.7027
	BCSlncRNA_050445	NA	NA	UP	89.1892	8.10811	2.7027
	BCSlncRNA_053365	NA	NA	UP	89.1892	8.10811	2.7027
	BCSlncRNA_056236	NA	NA	UP	89.1892	8.10811	2.7027
	BCSlncRNA_056357	NA	NA	UP	89.1892	8.10811	2.7027
	BCSlncRNA_057092	NA	NA	UP	89.1892	8.10811	2.7027
	BCSlncRNA_057094	NA	NA	UP	89.1892	8.10811	2.7027
	BCSlncRNA_057199	NA	NA	UP	89.1892	8.10811	2.7027
	BCSlncRNA_057640	NA	NA	UP	89.1892	8.10811	2.7027
	BCSlncRNA_060578	NA	NA	UP	89.1892	8.10811	2.7027
	BCSlncRNA_062478	NA	NA	UP	89.1892	8.10811	2.7027
	BCSlncRNA_062532	NA	NA	UP	89.1892	8.10811	2.7027
	BCSlncRNA_065893	NA	NA	UP	89.1892	8.10811	2.7027
	BCSlncRNA_065979	NA	NA	UP	89.1892	8.10811	2.7027
	BCSlncRNA_067182	NA	NA	UP	89.1892	8.10811	2.7027
	BCSlncRNA_067184	NA	NA	UP	89.1892	8.10811	2.7027
	BCSlncRNA_067301	NA	NA	UP	89.1892	8.10811	2.7027
	BCSlncRNA_067926	NA	NA	UP	89.1892	8.10811	2.7027
	BCSlncRNA_067940	NA	NA	UP	89.1892	8.10811	2.7027
	BCSlncRNA_068739	NA	NA	UP	89.1892	8.10811	2.7027
	BCSlncRNA_070068	NA	NA	UP	89.1892	8.10811	2.7027
	MMlncRNA_000740	NA	NA	UP	89.1892	8.10811	2.7027
	MMlncRNA_008944	NA	NA	UP	89.1892	8.10811	2.7027
	MMlncRNA_008954	NA	NA	UP	89.1892	8.10811	2.7027
	MMlncRNA_012761	NA	NA	UP	89.1892	8.10811	2.7027
	MMlncRNA_013193	NA	NA	UP	89.1892	8.10811	2.7027
	MMlncRNA_016671	NA	NA	UP	89.1892	8.10811	2.7027
	MMlncRNA_016807	NA	NA	UP	89.1892	8.10811	2.7027
	MMlncRNA_018395	NA	NA	UP	89.1892	8.10811	2.7027
	MMlncRNA_019652	NA	NA	UP	89.1892	8.10811	2.7027
	MMlncRNA_019654	NA	NA	UP	89.1892	8.10811	2.7027
	MMlncRNA_021216	NA	NA	UP	89.1892	8.10811	2.7027
	MMlncRNA_026505	NA	NA	UP	89.1892	8.10811	2.7027
	MMlncRNA_027784	NA	NA	UP	89.1892	8.10811	2.7027
	MMlncRNA_040410	NA	NA	UP	89.1892	8.10811	2.7027
	MMlncRNA_051898	NA	NA	UP	89.1892	8.10811	2.7027
	MMlncRNA_054798	NA	NA	UP	89.1892	8.10811	2.7027
	MMlncRNA_059846	NA	NA	UP	89.1892	8.10811	2.7027
	MMlncRNA_066432	NA	NA	UP	89.1892	8.10811	2.7027
	MMlncRNA_078249	NA	NA	UP	89.1892	8.10811	2.7027
	MMlncRNA_081797	NA	NA	UP	89.1892	8.10811	2.7027
	MMlncRNA_082447	NA	NA	UP	89.1892	8.10811	2.7027
	MMlncRNA_089954	NA	NA	UP	89.1892	8.10811	2.7027
	MMlncRNA_092274	NA	NA	UP	89.1892	8.10811	2.7027
	MMlncRNA_095193	NA	NA	UP	89.1892	8.10811	2.7027
	MMlncRNA_096602	NA	NA	UP	89.1892	8.10811	2.7027
	MMlncRNA_113014	NA	NA	UP	89.1892	8.10811	2.7027
	MMlncRNA_113080	NA	NA	UP	89.1892	8.10811	2.7027
	MMlncRNA_113439	NA	NA	UP	89.1892	8.10811	2.7027
	MMlncRNA_115688	NA	NA	UP	89.1892	8.10811	2.7027
	MMlncRNA_122972	NA	NA	UP	89.1892	8.10811	2.7027
	MMlncRNA_123729	NA	NA	UP	89.1892	8.10811	2.7027
	MMlncRNA_127547	NA	NA	UP	89.1892	8.10811	2.7027
	ENSG00000223745.3	RP4-717I23.3	processed_transcript	UP	89.1892	10.8108	0
	ENSG00000231721.2	MKLN1-AS1	antisense	UP	89.1892	10.8108	0
	ENSG00000236537.1	RP11-732M18.3	lincRNA	UP	89.1892	10.8108	0
	ENSG00000266402.2	SNORA76	lincRNA	UP	89.1892	10.8108	0
	BCSlncRNA_001548	NA	NA	UP	89.1892	10.8108	0
	BCSlncRNA_004496	NA	NA	UP	89.1892	10.8108	0
	BCSlncRNA_006163	NA	NA	UP	89.1892	10.8108	0
	BCSlncRNA_008006	NA	NA	UP	89.1892	10.8108	0
	BCSlncRNA_008018	NA	NA	UP	89.1892	10.8108	0
	BCSlncRNA_008835	NA	NA	UP	89.1892	10.8108	0
	BCSlncRNA_008954	NA	NA	UP	89.1892	10.8108	0
	BCSlncRNA_008955	NA	NA	UP	89.1892	10.8108	0
	BCSlncRNA_009246	NA	NA	UP	89.1892	10.8108	0
	BCSlncRNA_009590	NA	NA	UP	89.1892	10.8108	0
	BCSlncRNA_009952	NA	NA	UP	89.1892	10.8108	0
	BCSlncRNA_012915	NA	NA	UP	89.1892	10.8108	0
	BCSlncRNA_014020	NA	NA	UP	89.1892	10.8108	0
	BCSlncRNA_014753	NA	NA	UP	89.1892	10.8108	0
	BCSlncRNA_015645	NA	NA	UP	89.1892	10.8108	0
	BCSlncRNA_018389	NA	NA	UP	89.1892	10.8108	0
	BCSlncRNA_018561	NA	NA	UP	89.1892	10.8108	0
	BCSlncRNA_019167	NA	NA	UP	89.1892	10.8108	0
	BCSlncRNA_022495	NA	NA	UP	89.1892	10.8108	0
	BCSlncRNA_023278	NA	NA	UP	89.1892	10.8108	0
	BCSlncRNA_023622	NA	NA	UP	89.1892	10.8108	0
	BCSlncRNA_023980	NA	NA	UP	89.1892	10.8108	0
	BCSlncRNA_023985	NA	NA	UP	89.1892	10.8108	0
	BCSlncRNA_023986	NA	NA	UP	89.1892	10.8108	0
	BCSlncRNA_024076	NA	NA	UP	89.1892	10.8108	0
	BCSlncRNA_024078	NA	NA	UP	89.1892	10.8108	0
	BCSlncRNA_024528	NA	NA	UP	89.1892	10.8108	0
	BCSlncRNA_027631	NA	NA	UP	89.1892	10.8108	0
	BCSlncRNA_028504	NA	NA	UP	89.1892	10.8108	0
	BCSlncRNA_029461	NA	NA	UP	89.1892	10.8108	0
	BCSlncRNA_030457	NA	NA	UP	89.1892	10.8108	0
	BCSlncRNA_030617	NA	NA	UP	89.1892	10.8108	0
	BCSlncRNA_033552	NA	NA	UP	89.1892	10.8108	0
	BCSlncRNA_036249	NA	NA	UP	89.1892	10.8108	0
	BCSlncRNA_037673	NA	NA	UP	89.1892	10.8108	0
	BCSlncRNA_038720	NA	NA	UP	89.1892	10.8108	0
	BCSlncRNA_038865	NA	NA	UP	89.1892	10.8108	0
	BCSlncRNA_039208	NA	NA	UP	89.1892	10.8108	0
	BCSlncRNA_041626	NA	NA	UP	89.1892	10.8108	0
	BCSlncRNA_044272	NA	NA	UP	89.1892	10.8108	0
	BCSlncRNA_044730	NA	NA	UP	89.1892	10.8108	0
	BCSlncRNA_044740	NA	NA	UP	89.1892	10.8108	0
	BCSlncRNA_045413	NA	NA	UP	89.1892	10.8108	0
	BCSlncRNA_045434	NA	NA	UP	89.1892	10.8108	0
	BCSlncRNA_046912	NA	NA	UP	89.1892	10.8108	0
	BCSlncRNA_047099	NA	NA	UP	89.1892	10.8108	0
	BCSlncRNA_048468	NA	NA	UP	89.1892	10.8108	0
	BCSlncRNA_048622	NA	NA	UP	89.1892	10.8108	0
	BCSlncRNA_048771	NA	NA	UP	89.1892	10.8108	0
	BCSlncRNA_049130	NA	NA	UP	89.1892	10.8108	0
	BCSlncRNA_049423	NA	NA	UP	89.1892	10.8108	0
	BCSlncRNA_049690	NA	NA	UP	89.1892	10.8108	0
	BCSlncRNA_050111	NA	NA	UP	89.1892	10.8108	0
	BCSlncRNA_050156	NA	NA	UP	89.1892	10.8108	0
	BCSlncRNA_050680	NA	NA	UP	89.1892	10.8108	0
	BCSlncRNA_051803	NA	NA	UP	89.1892	10.8108	0
	BCSlncRNA_051807	NA	NA	UP	89.1892	10.8108	0
	BCSlncRNA_052250	NA	NA	UP	89.1892	10.8108	0
	BCSlncRNA_052434	NA	NA	UP	89.1892	10.8108	0
	BCSlncRNA_054791	NA	NA	UP	89.1892	10.8108	0
	BCSlncRNA_055582	NA	NA	UP	89.1892	10.8108	0
	BCSlncRNA_055990	NA	NA	UP	89.1892	10.8108	0
	BCSlncRNA_056352	NA	NA	UP	89.1892	10.8108	0
	BCSlncRNA_056690	NA	NA	UP	89.1892	10.8108	0
	BCSlncRNA_056789	NA	NA	UP	89.1892	10.8108	0
	BCSlncRNA_059232	NA	NA	UP	89.1892	10.8108	0
	BCSlncRNA_059841	NA	NA	UP	89.1892	10.8108	0
	BCSlncRNA_060680	NA	NA	UP	89.1892	10.8108	0
	BCSlncRNA_061733	NA	NA	UP	89.1892	10.8108	0
	BCSlncRNA_061734	NA	NA	UP	89.1892	10.8108	0
	BCSlncRNA_061762	NA	NA	UP	89.1892	10.8108	0
	BCSlncRNA_063963	NA	NA	UP	89.1892	10.8108	0
	BCSlncRNA_064255	NA	NA	UP	89.1892	10.8108	0
	BCSlncRNA_065701	NA	NA	UP	89.1892	10.8108	0
	BCSlncRNA_066332	NA	NA	UP	89.1892	10.8108	0
	BCSlncRNA_066478	NA	NA	UP	89.1892	10.8108	0
	BCSlncRNA_066669	NA	NA	UP	89.1892	10.8108	0
	BCSlncRNA_067087	NA	NA	UP	89.1892	10.8108	0
	BCSlncRNA_067172	NA	NA	UP	89.1892	10.8108	0
	BCSlncRNA_067326	NA	NA	UP	89.1892	10.8108	0
	BCSlncRNA_067937	NA	NA	UP	89.1892	10.8108	0
	BCSlncRNA_068048	NA	NA	UP	89.1892	10.8108	0
	BCSlncRNA_068741	NA	NA	UP	89.1892	10.8108	0
	BCSlncRNA_068835	NA	NA	UP	89.1892	10.8108	0
	BCSlncRNA_069223	NA	NA	UP	89.1892	10.8108	0
	BCSlncRNA_069370	NA	NA	UP	89.1892	10.8108	0
	MMlncRNA_004291	NA	NA	UP	89.1892	10.8108	0
	MMlncRNA_004309	NA	NA	UP	89.1892	10.8108	0
	MMlncRNA_007037	NA	NA	UP	89.1892	10.8108	0
	MMlncRNA_009871	NA	NA	UP	89.1892	10.8108	0
	MMlncRNA_011149	NA	NA	UP	89.1892	10.8108	0
	MMlncRNA_018100	NA	NA	UP	89.1892	10.8108	0
	MMlncRNA_018625	NA	NA	UP	89.1892	10.8108	0
	MMlncRNA_021917	NA	NA	UP	89.1892	10.8108	0
	MMlncRNA_022575	NA	NA	UP	89.1892	10.8108	0
	MMlncRNA_026555	NA	NA	UP	89.1892	10.8108	0
	MMlncRNA_027958	NA	NA	UP	89.1892	10.8108	0
	MMlncRNA_039433	NA	NA	UP	89.1892	10.8108	0
	MMlncRNA_048704	NA	NA	UP	89.1892	10.8108	0
	MMlncRNA_050397	NA	NA	UP	89.1892	10.8108	0
	MMlncRNA_059003	NA	NA	UP	89.1892	10.8108	0
	MMlncRNA_059858	NA	NA	UP	89.1892	10.8108	0
	MMlncRNA_065868	NA	NA	UP	89.1892	10.8108	0
	MMlncRNA_075660	NA	NA	UP	89.1892	10.8108	0
	MMlncRNA_081594	NA	NA	UP	89.1892	10.8108	0
	MMlncRNA_081595	NA	NA	UP	89.1892	10.8108	0
	MMlncRNA_081599	NA	NA	UP	89.1892	10.8108	0
	MMlncRNA_081813	NA	NA	UP	89.1892	10.8108	0
	MMlncRNA_088559	NA	NA	UP	89.1892	10.8108	0
	MMlncRNA_089962	NA	NA	UP	89.1892	10.8108	0
	MMlncRNA_102840	NA	NA	UP	89.1892	10.8108	0
	MMlncRNA_110903	NA	NA	UP	89.1892	10.8108	0
	MMlncRNA_113438	NA	NA	UP	89.1892	10.8108	0
	MMlncRNA_116527	NA	NA	UP	89.1892	10.8108	0
	MMlncRNA_116530	NA	NA	UP	89.1892	10.8108	0
	MMlncRNA_123865	NA	NA	UP	89.1892	10.8108	0
	MMlncRNA_128708	NA	NA	UP	89.1892	10.8108	0
	MMlncRNA_128804	NA	NA	UP	89.1892	10.8108	0
	MMlncRNA_129267	NA	NA	UP	89.1892	10.8108	0
	ENSG00000108958.4	AC016292.3	pseudogene	UP	86.4865	0	13.5135
	ENSG00000179611.2	DGKZP1	pseudogene	UP	86.4865	0	13.5135
	ENSG00000181260.8	MTHFD2P7	pseudogene	UP	86.4865	0	13.5135
	ENSG00000188985.5	DHFRP1	pseudogene	UP	86.4865	0	13.5135
	ENSG00000213080.3	RP11-312J18.5	pseudogene	UP	86.4865	0	13.5135
	ENSG00000213657.3	RP11-346D6.4	pseudogene	UP	86.4865	0	13.5135
	ENSG00000213864.3	EEF1B2P2	pseudogene	UP	86.4865	0	13.5135
	ENSG00000213867.4	RP11-829H16.2	pseudogene	UP	86.4865	0	13.5135
	ENSG00000214181.2	DDX6P2	pseudogene	UP	86.4865	0	13.5135
	ENSG00000219532.2	RP3-323K23.3	pseudogene	UP	86.4865	0	13.5135
	ENSG00000223427.1	AC016716.1	pseudogene	UP	86.4865	0	13.5135
	ENSG00000224113.2	RP5-837J1.2	sense_overlapping	UP	86.4865	0	13.5135
	ENSG00000224152.1	AC009506.1	antisense	UP	86.4865	0	13.5135
	ENSG00000225912.1	RP13-258O15.1	pseudogene	UP	86.4865	0	13.5135
	ENSG00000226268.2	RP11-61N20.3	pseudogene	UP	86.4865	0	13.5135
	ENSG00000226432.3	CTD-2015B23.2	pseudogene	UP	86.4865	0	13.5135
	ENSG00000227344.2	HAUS6P1	pseudogene	UP	86.4865	0	13.5135
	ENSG00000228283.3	KATNBL1P6	pseudogene	UP	86.4865	0	13.5135
	ENSG00000230659.2	RP11-466F5.9	pseudogene	UP	86.4865	0	13.5135
	ENSG00000232727.2	RP11-321E8.1	pseudogene	UP	86.4865	0	13.5135
	ENSG00000232842.2	RP5-961K14.1	pseudogene	UP	86.4865	0	13.5135
	ENSG00000232883.1	RP11-302I18.1	pseudogene	UP	86.4865	0	13.5135
	ENSG00000234315.1	OSTCP5	pseudogene	UP	86.4865	0	13.5135
	ENSG00000236035.2	RP11-90O23.1	pseudogene	UP	86.4865	0	13.5135
	ENSG00000236456.1	RP4-785G19.2	pseudogene	UP	86.4865	0	13.5135
	ENSG00000236570.1	RAD23BP1	pseudogene	UP	86.4865	0	13.5135
	ENSG00000236764.4	COX7A2P2	pseudogene	UP	86.4865	0	13.5135
	ENSG00000239528.1	CTB-118N6.1	pseudogene	UP	86.4865	0	13.5135
	ENSG00000242262.1	RP11-100N21.1	pseudogene	UP	86.4865	0	13.5135
	ENSG00000243023.2	UBA52P3	pseudogene	UP	86.4865	0	13.5135
	ENSG00000243276.1	RP11-384F7.1	lincRNA	UP	86.4865	0	13.5135
	ENSG00000248175.1	CTC-428G20.3	lincRNA	UP	86.4865	0	13.5135
	ENSG00000248180.1	GAPDHP60	pseudogene	UP	86.4865	0	13.5135
	ENSG00000248785.1	HIGD1AP14	pseudogene	UP	86.4865	0	13.5135
	ENSG00000250959.2	GLUD1P3	pseudogene	UP	86.4865	0	13.5135
	ENSG00000251017.1	RP11-629B11.4	pseudogene	UP	86.4865	0	13.5135
	ENSG00000257376.1	RP11-328C8.2	pseudogene	UP	86.4865	0	13.5135
	ENSG00000258568.1	RHOQP1	pseudogene	UP	86.4865	0	13.5135
	ENSG00000258645.2	CTD-2302E22.3	pseudogene	UP	86.4865	0	13.5135
	ENSG00000259856.1	RAB43P1	pseudogene	UP	86.4865	0	13.5135
	ENSG00000263753.2	LINC00667	lincRNA	UP	86.4865	0	13.5135
	ENSG00000267319.1	CTD-2528L19.3	pseudogene	UP	86.4865	0	13.5135
	ENSG00000270804.1	CTD-2583A14.11	pseudogene	UP	86.4865	0	13.5135
	ENSG00000272345.1	RP1-30M3.5	antisense	UP	86.4865	0	13.5135
	ENSG00000273131.1	RP6-42F4.1	processed_transcript	UP	86.4865	0	13.5135
	BCSlncRNA_000111	NA	NA	UP	86.4865	0	13.5135
	BCSlncRNA_004494	NA	NA	UP	86.4865	0	13.5135
	BCSlncRNA_004642	NA	NA	UP	86.4865	0	13.5135
	BCSlncRNA_026808	NA	NA	UP	86.4865	0	13.5135
	BCSlncRNA_029955	NA	NA	UP	86.4865	0	13.5135
	BCSlncRNA_044274	NA	NA	UP	86.4865	0	13.5135
	BCSlncRNA_050110	NA	NA	UP	86.4865	0	13.5135
	BCSlncRNA_051005	NA	NA	UP	86.4865	0	13.5135
	BCSlncRNA_057650	NA	NA	UP	86.4865	0	13.5135
	BCSlncRNA_064253	NA	NA	UP	86.4865	0	13.5135
	BCSlncRNA_068589	NA	NA	UP	86.4865	0	13.5135
	MMlncRNA_001867	NA	NA	UP	86.4865	0	13.5135
	MMlncRNA_004426	NA	NA	UP	86.4865	0	13.5135
	MMlncRNA_004461	NA	NA	UP	86.4865	0	13.5135
	MMlncRNA_004462	NA	NA	UP	86.4865	0	13.5135
	MMlncRNA_004469	NA	NA	UP	86.4865	0	13.5135
	MMlncRNA_004470	NA	NA	UP	86.4865	0	13.5135
	MMlncRNA_004473	NA	NA	UP	86.4865	0	13.5135
	MMlncRNA_007901	NA	NA	UP	86.4865	0	13.5135
	MMlncRNA_008318	NA	NA	UP	86.4865	0	13.5135
	MMlncRNA_014999	NA	NA	UP	86.4865	0	13.5135
	MMlncRNA_022267	NA	NA	UP	86.4865	0	13.5135
	MMlncRNA_024739	NA	NA	UP	86.4865	0	13.5135
	MMlncRNA_026506	NA	NA	UP	86.4865	0	13.5135
	MMlncRNA_027010	NA	NA	UP	86.4865	0	13.5135
	MMlncRNA_042311	NA	NA	UP	86.4865	0	13.5135
	MMlncRNA_043596	NA	NA	UP	86.4865	0	13.5135
	MMlncRNA_054932	NA	NA	UP	86.4865	0	13.5135
	MMlncRNA_057630	NA	NA	UP	86.4865	0	13.5135
	MMlncRNA_057739	NA	NA	UP	86.4865	0	13.5135
	MMlncRNA_061601	NA	NA	UP	86.4865	0	13.5135
	MMlncRNA_064336	NA	NA	UP	86.4865	0	13.5135
	MMlncRNA_066078	NA	NA	UP	86.4865	0	13.5135
	MMlncRNA_073976	NA	NA	UP	86.4865	0	13.5135
	MMlncRNA_073978	NA	NA	UP	86.4865	0	13.5135
	MMlncRNA_079018	NA	NA	UP	86.4865	0	13.5135
	MMlncRNA_080086	NA	NA	UP	86.4865	0	13.5135
	MMlncRNA_081289	NA	NA	UP	86.4865	0	13.5135
	MMlncRNA_084741	NA	NA	UP	86.4865	0	13.5135
	MMlncRNA_084788	NA	NA	UP	86.4865	0	13.5135
	MMlncRNA_086005	NA	NA	UP	86.4865	0	13.5135
	MMlncRNA_088912	NA	NA	UP	86.4865	0	13.5135
	MMlncRNA_093767	NA	NA	UP	86.4865	0	13.5135
	MMlncRNA_110672	NA	NA	UP	86.4865	0	13.5135
	MMlncRNA_114502	NA	NA	UP	86.4865	0	13.5135
	MMlncRNA_119569	NA	NA	UP	86.4865	0	13.5135
	MMlncRNA_119572	NA	NA	UP	86.4865	0	13.5135
	MMlncRNA_119576	NA	NA	UP	86.4865	0	13.5135
	MMlncRNA_119580	NA	NA	UP	86.4865	0	13.5135
	MMlncRNA_119598	NA	NA	UP	86.4865	0	13.5135
	MMlncRNA_119603	NA	NA	UP	86.4865	0	13.5135
	MMlncRNA_123642	NA	NA	UP	86.4865	0	13.5135
	MMlncRNA_123644	NA	NA	UP	86.4865	0	13.5135
	MMlncRNA_123660	NA	NA	UP	86.4865	0	13.5135
	MMlncRNA_123688	NA	NA	UP	86.4865	0	13.5135
	MMlncRNA_123691	NA	NA	UP	86.4865	0	13.5135
	MMlncRNA_123698	NA	NA	UP	86.4865	0	13.5135
	MMlncRNA_123699	NA	NA	UP	86.4865	0	13.5135
	MMlncRNA_123700	NA	NA	UP	86.4865	0	13.5135
	MMlncRNA_123701	NA	NA	UP	86.4865	0	13.5135
	MMlncRNA_123702	NA	NA	UP	86.4865	0	13.5135
	MMlncRNA_123704	NA	NA	UP	86.4865	0	13.5135
	MMlncRNA_123705	NA	NA	UP	86.4865	0	13.5135
	MMlncRNA_123709	NA	NA	UP	86.4865	0	13.5135
	MMlncRNA_123716	NA	NA	UP	86.4865	0	13.5135
	MMlncRNA_123719	NA	NA	UP	86.4865	0	13.5135
	MMlncRNA_123723	NA	NA	UP	86.4865	0	13.5135
	MMlncRNA_123724	NA	NA	UP	86.4865	0	13.5135
	MMlncRNA_123727	NA	NA	UP	86.4865	0	13.5135
	MMlncRNA_124795	NA	NA	UP	86.4865	0	13.5135
	MMlncRNA_125206	NA	NA	UP	86.4865	0	13.5135
	MMlncRNA_134137	NA	NA	UP	86.4865	0	13.5135
	ENSG00000078319.7	PMS2P1	pseudogene	UP	86.4865	2.7027	10.8108
	ENSG00000101898.5	RP3-324O17.4	pseudogene	UP	86.4865	2.7027	10.8108
	ENSG00000253738.1	GS1-251I9.4	antisense	UP	86.4865	2.7027	10.8108
	ENSG00000256185.1	RP11-612B6.2	lincRNA	UP	86.4865	2.7027	10.8108
	BCSlncRNA_004630	NA	NA	UP	86.4865	2.7027	10.8108
	BCSlncRNA_021043	NA	NA	UP	86.4865	2.7027	10.8108
	BCSlncRNA_058113	NA	NA	UP	86.4865	2.7027	10.8108
	BCSlncRNA_061688	NA	NA	UP	86.4865	2.7027	10.8108
	BCSlncRNA_070393	NA	NA	UP	86.4865	2.7027	10.8108
	MMlncRNA_000534	NA	NA	UP	86.4865	2.7027	10.8108
	MMlncRNA_003210	NA	NA	UP	86.4865	2.7027	10.8108
	MMlncRNA_018310	NA	NA	UP	86.4865	2.7027	10.8108
	MMlncRNA_021212	NA	NA	UP	86.4865	2.7027	10.8108
	MMlncRNA_037821	NA	NA	UP	86.4865	2.7027	10.8108
	MMlncRNA_040402	NA	NA	UP	86.4865	2.7027	10.8108
	MMlncRNA_055210	NA	NA	UP	86.4865	2.7027	10.8108
	MMlncRNA_063890	NA	NA	UP	86.4865	2.7027	10.8108
	MMlncRNA_084356	NA	NA	UP	86.4865	2.7027	10.8108
	MMlncRNA_086199	NA	NA	UP	86.4865	2.7027	10.8108
	MMlncRNA_086365	NA	NA	UP	86.4865	2.7027	10.8108
	MMlncRNA_115424	NA	NA	UP	86.4865	2.7027	10.8108
	MMlncRNA_122987	NA	NA	UP	86.4865	2.7027	10.8108
	MMlncRNA_123690	NA	NA	UP	86.4865	2.7027	10.8108
	MMlncRNA_127272	NA	NA	UP	86.4865	2.7027	10.8108
	ENSG00000230397.1	SPTLC1P1	pseudogene	UP	86.4865	5.40541	8.10811
	BCSlncRNA_008422	NA	NA	UP	86.4865	5.40541	8.10811
	BCSlncRNA_018775	NA	NA	UP	86.4865	5.40541	8.10811
	BCSlncRNA_051361	NA	NA	UP	86.4865	5.40541	8.10811
	BCSlncRNA_052165	NA	NA	UP	86.4865	5.40541	8.10811
	BCSlncRNA_058813	NA	NA	UP	86.4865	5.40541	8.10811
	BCSlncRNA_062589	NA	NA	UP	86.4865	5.40541	8.10811
	BCSlncRNA_062741	NA	NA	UP	86.4865	5.40541	8.10811
	BCSlncRNA_065645	NA	NA	UP	86.4865	5.40541	8.10811
	BCSlncRNA_067157	NA	NA	UP	86.4865	5.40541	8.10811
	BCSlncRNA_068242	NA	NA	UP	86.4865	5.40541	8.10811
	MMlncRNA_000742	NA	NA	UP	86.4865	5.40541	8.10811
	MMlncRNA_007041	NA	NA	UP	86.4865	5.40541	8.10811
	MMlncRNA_013195	NA	NA	UP	86.4865	5.40541	8.10811
	MMlncRNA_022318	NA	NA	UP	86.4865	5.40541	8.10811
	MMlncRNA_024675	NA	NA	UP	86.4865	5.40541	8.10811
	MMlncRNA_035241	NA	NA	UP	86.4865	5.40541	8.10811
	MMlncRNA_035811	NA	NA	UP	86.4865	5.40541	8.10811
	MMlncRNA_036193	NA	NA	UP	86.4865	5.40541	8.10811
	MMlncRNA_039633	NA	NA	UP	86.4865	5.40541	8.10811
	MMlncRNA_039866	NA	NA	UP	86.4865	5.40541	8.10811
	MMlncRNA_042772	NA	NA	UP	86.4865	5.40541	8.10811
	MMlncRNA_042994	NA	NA	UP	86.4865	5.40541	8.10811
	MMlncRNA_045735	NA	NA	UP	86.4865	5.40541	8.10811
	MMlncRNA_052598	NA	NA	UP	86.4865	5.40541	8.10811
	MMlncRNA_061599	NA	NA	UP	86.4865	5.40541	8.10811
	MMlncRNA_062206	NA	NA	UP	86.4865	5.40541	8.10811
	MMlncRNA_062857	NA	NA	UP	86.4865	5.40541	8.10811
	MMlncRNA_063790	NA	NA	UP	86.4865	5.40541	8.10811
	MMlncRNA_065856	NA	NA	UP	86.4865	5.40541	8.10811
	MMlncRNA_068797	NA	NA	UP	86.4865	5.40541	8.10811
	MMlncRNA_069260	NA	NA	UP	86.4865	5.40541	8.10811
	MMlncRNA_069454	NA	NA	UP	86.4865	5.40541	8.10811
	MMlncRNA_079400	NA	NA	UP	86.4865	5.40541	8.10811
	MMlncRNA_087578	NA	NA	UP	86.4865	5.40541	8.10811
	MMlncRNA_097890	NA	NA	UP	86.4865	5.40541	8.10811
	MMlncRNA_102937	NA	NA	UP	86.4865	5.40541	8.10811
	MMlncRNA_103120	NA	NA	UP	86.4865	5.40541	8.10811
	MMlncRNA_110904	NA	NA	UP	86.4865	5.40541	8.10811
	MMlncRNA_118359	NA	NA	UP	86.4865	5.40541	8.10811
	MMlncRNA_122993	NA	NA	UP	86.4865	5.40541	8.10811
	MMlncRNA_124680	NA	NA	UP	86.4865	5.40541	8.10811
	ENSG00000234184.1	RP5-887A10.1	lincRNA	UP	86.4865	8.10811	5.40541
	ENSG00000257169.1	RP11-117N2.2	pseudogene	UP	86.4865	8.10811	5.40541
	ENSG00000270164.1	AC006129.4	lincRNA	UP	86.4865	8.10811	5.40541
	BCSlncRNA_004629	NA	NA	UP	86.4865	8.10811	5.40541
	BCSlncRNA_005506	NA	NA	UP	86.4865	8.10811	5.40541
	BCSlncRNA_006218	NA	NA	UP	86.4865	8.10811	5.40541
	BCSlncRNA_014911	NA	NA	UP	86.4865	8.10811	5.40541
	BCSlncRNA_016553	NA	NA	UP	86.4865	8.10811	5.40541
	BCSlncRNA_018547	NA	NA	UP	86.4865	8.10811	5.40541
	BCSlncRNA_019811	NA	NA	UP	86.4865	8.10811	5.40541
	BCSlncRNA_020978	NA	NA	UP	86.4865	8.10811	5.40541
	BCSlncRNA_028332	NA	NA	UP	86.4865	8.10811	5.40541
	BCSlncRNA_032877	NA	NA	UP	86.4865	8.10811	5.40541
	BCSlncRNA_033301	NA	NA	UP	86.4865	8.10811	5.40541
	BCSlncRNA_038214	NA	NA	UP	86.4865	8.10811	5.40541
	BCSlncRNA_038666	NA	NA	UP	86.4865	8.10811	5.40541
	BCSlncRNA_041707	NA	NA	UP	86.4865	8.10811	5.40541
	BCSlncRNA_046913	NA	NA	UP	86.4865	8.10811	5.40541
	BCSlncRNA_047639	NA	NA	UP	86.4865	8.10811	5.40541
	BCSlncRNA_054677	NA	NA	UP	86.4865	8.10811	5.40541
	BCSlncRNA_056001	NA	NA	UP	86.4865	8.10811	5.40541
	BCSlncRNA_057143	NA	NA	UP	86.4865	8.10811	5.40541
	BCSlncRNA_059636	NA	NA	UP	86.4865	8.10811	5.40541
	BCSlncRNA_067919	NA	NA	UP	86.4865	8.10811	5.40541
	BCSlncRNA_068096	NA	NA	UP	86.4865	8.10811	5.40541
	BCSlncRNA_068644	NA	NA	UP	86.4865	8.10811	5.40541
	MMlncRNA_003689	NA	NA	UP	86.4865	8.10811	5.40541
	MMlncRNA_006930	NA	NA	UP	86.4865	8.10811	5.40541
	MMlncRNA_007555	NA	NA	UP	86.4865	8.10811	5.40541
	MMlncRNA_007703	NA	NA	UP	86.4865	8.10811	5.40541
	MMlncRNA_016274	NA	NA	UP	86.4865	8.10811	5.40541
	MMlncRNA_017403	NA	NA	UP	86.4865	8.10811	5.40541
	MMlncRNA_021213	NA	NA	UP	86.4865	8.10811	5.40541
	MMlncRNA_022867	NA	NA	UP	86.4865	8.10811	5.40541
	MMlncRNA_024603	NA	NA	UP	86.4865	8.10811	5.40541
	MMlncRNA_024613	NA	NA	UP	86.4865	8.10811	5.40541
	MMlncRNA_026554	NA	NA	UP	86.4865	8.10811	5.40541
	MMlncRNA_035113	NA	NA	UP	86.4865	8.10811	5.40541
	MMlncRNA_035345	NA	NA	UP	86.4865	8.10811	5.40541
	MMlncRNA_037837	NA	NA	UP	86.4865	8.10811	5.40541
	MMlncRNA_039601	NA	NA	UP	86.4865	8.10811	5.40541
	MMlncRNA_040407	NA	NA	UP	86.4865	8.10811	5.40541
	MMlncRNA_044475	NA	NA	UP	86.4865	8.10811	5.40541
	MMlncRNA_050594	NA	NA	UP	86.4865	8.10811	5.40541
	MMlncRNA_051885	NA	NA	UP	86.4865	8.10811	5.40541
	MMlncRNA_055242	NA	NA	UP	86.4865	8.10811	5.40541
	MMlncRNA_057373	NA	NA	UP	86.4865	8.10811	5.40541
	MMlncRNA_061708	NA	NA	UP	86.4865	8.10811	5.40541
	MMlncRNA_065846	NA	NA	UP	86.4865	8.10811	5.40541
	MMlncRNA_066428	NA	NA	UP	86.4865	8.10811	5.40541
	MMlncRNA_068488	NA	NA	UP	86.4865	8.10811	5.40541
	MMlncRNA_069473	NA	NA	UP	86.4865	8.10811	5.40541
	MMlncRNA_072390	NA	NA	UP	86.4865	8.10811	5.40541
	MMlncRNA_075111	NA	NA	UP	86.4865	8.10811	5.40541
	MMlncRNA_077356	NA	NA	UP	86.4865	8.10811	5.40541
	MMlncRNA_083040	NA	NA	UP	86.4865	8.10811	5.40541
	MMlncRNA_083268	NA	NA	UP	86.4865	8.10811	5.40541
	MMlncRNA_083271	NA	NA	UP	86.4865	8.10811	5.40541
	MMlncRNA_084375	NA	NA	UP	86.4865	8.10811	5.40541
	MMlncRNA_086458	NA	NA	UP	86.4865	8.10811	5.40541
	MMlncRNA_089358	NA	NA	UP	86.4865	8.10811	5.40541
	MMlncRNA_092926	NA	NA	UP	86.4865	8.10811	5.40541
	MMlncRNA_093967	NA	NA	UP	86.4865	8.10811	5.40541
	MMlncRNA_096618	NA	NA	UP	86.4865	8.10811	5.40541
	MMlncRNA_099744	NA	NA	UP	86.4865	8.10811	5.40541
	MMlncRNA_110909	NA	NA	UP	86.4865	8.10811	5.40541
	MMlncRNA_113083	NA	NA	UP	86.4865	8.10811	5.40541
	MMlncRNA_116537	NA	NA	UP	86.4865	8.10811	5.40541
	MMlncRNA_123866	NA	NA	UP	86.4865	8.10811	5.40541
	MMlncRNA_126349	NA	NA	UP	86.4865	8.10811	5.40541
	MMlncRNA_126901	NA	NA	UP	86.4865	8.10811	5.40541
	MMlncRNA_127910	NA	NA	UP	86.4865	8.10811	5.40541
	ENSG00000260032.1	LINC00657	lincRNA	UP	86.4865	10.8108	2.7027
	ENSG00000263244.1	RP11-473I1.10	sense_intronic	UP	86.4865	10.8108	2.7027
	ENSG00000268205.1	CTC-444N24.11	lincRNA	UP	86.4865	10.8108	2.7027
	BCSlncRNA_001011	NA	NA	UP	86.4865	10.8108	2.7027
	BCSlncRNA_002218	NA	NA	UP	86.4865	10.8108	2.7027
	BCSlncRNA_002470	NA	NA	UP	86.4865	10.8108	2.7027
	BCSlncRNA_005609	NA	NA	UP	86.4865	10.8108	2.7027
	BCSlncRNA_006173	NA	NA	UP	86.4865	10.8108	2.7027
	BCSlncRNA_008553	NA	NA	UP	86.4865	10.8108	2.7027
	BCSlncRNA_009151	NA	NA	UP	86.4865	10.8108	2.7027
	BCSlncRNA_009442	NA	NA	UP	86.4865	10.8108	2.7027
	BCSlncRNA_010467	NA	NA	UP	86.4865	10.8108	2.7027
	BCSlncRNA_012626	NA	NA	UP	86.4865	10.8108	2.7027
	BCSlncRNA_013055	NA	NA	UP	86.4865	10.8108	2.7027
	BCSlncRNA_013096	NA	NA	UP	86.4865	10.8108	2.7027
	BCSlncRNA_013144	NA	NA	UP	86.4865	10.8108	2.7027
	BCSlncRNA_013209	NA	NA	UP	86.4865	10.8108	2.7027
	BCSlncRNA_015049	NA	NA	UP	86.4865	10.8108	2.7027
	BCSlncRNA_016135	NA	NA	UP	86.4865	10.8108	2.7027
	BCSlncRNA_016220	NA	NA	UP	86.4865	10.8108	2.7027
	BCSlncRNA_016789	NA	NA	UP	86.4865	10.8108	2.7027
	BCSlncRNA_017673	NA	NA	UP	86.4865	10.8108	2.7027
	BCSlncRNA_017930	NA	NA	UP	86.4865	10.8108	2.7027
	BCSlncRNA_019856	NA	NA	UP	86.4865	10.8108	2.7027
	BCSlncRNA_020702	NA	NA	UP	86.4865	10.8108	2.7027
	BCSlncRNA_022467	NA	NA	UP	86.4865	10.8108	2.7027
	BCSlncRNA_023649	NA	NA	UP	86.4865	10.8108	2.7027
	BCSlncRNA_023928	NA	NA	UP	86.4865	10.8108	2.7027
	BCSlncRNA_024181	NA	NA	UP	86.4865	10.8108	2.7027
	BCSlncRNA_026362	NA	NA	UP	86.4865	10.8108	2.7027
	BCSlncRNA_029726	NA	NA	UP	86.4865	10.8108	2.7027
	BCSlncRNA_030951	NA	NA	UP	86.4865	10.8108	2.7027
	BCSlncRNA_035273	NA	NA	UP	86.4865	10.8108	2.7027
	BCSlncRNA_038619	NA	NA	UP	86.4865	10.8108	2.7027
	BCSlncRNA_040029	NA	NA	UP	86.4865	10.8108	2.7027
	BCSlncRNA_044336	NA	NA	UP	86.4865	10.8108	2.7027
	BCSlncRNA_044736	NA	NA	UP	86.4865	10.8108	2.7027
	BCSlncRNA_045922	NA	NA	UP	86.4865	10.8108	2.7027
	BCSlncRNA_046354	NA	NA	UP	86.4865	10.8108	2.7027
	BCSlncRNA_046489	NA	NA	UP	86.4865	10.8108	2.7027
	BCSlncRNA_046915	NA	NA	UP	86.4865	10.8108	2.7027
	BCSlncRNA_049089	NA	NA	UP	86.4865	10.8108	2.7027
	BCSlncRNA_049887	NA	NA	UP	86.4865	10.8108	2.7027
[truncated: 17,888 more rows]
