# Supplementary material for: Characterization of complete lncRNAs transcriptome reveals the functional and clinical impact of lncRNAs in multiple myeloma
Source: Leukemia. 2021 Feb 17;35(5):1438–50. doi: 10.1038/s41375-021-01147-y (PMC8102198; doi:10.1038/s41375-021-01147-y)
Supplement: Supplementary file 6 — Supplemental Table 4 [file 41375_2021_1147_MOESM6_ESM.xlsx]

## Sheet: Supplemental Table 4
Supplemental Table 4. Expression data of lncRNAs with exclusive expression in MM patients (Cluster 3). Expression values in log2FPKM. NA=Not available.
			log2FPKM of B-cell, BMPCs and MM samples
	Gene ID	Gene Name	Normal_NB_1	Normal_NB_2	Normal_NB_3	Normal_NB_4	Normal_NB_6	Normal_NB_7	Normal_NB_8	Normal_NB_8-2	Normal_NB_9	Normal_NB_9-2	Normal_CB_1	Normal_CB_2	Normal_CB_3	Normal_CB_4	Normal_CB_5	Normal_CB_6	Normal_CB_7	Normal_CB_8	Normal_CB_9	Normal_CC_1	Normal_CC_2	Normal_CC_3	Normal_CC_4	Normal_CC_5	Normal_CC_6	Normal_CC_7	Normal_CC_8	Normal_CC_9	Normal_TPC_1	Normal_TPC_2	Normal_TPC_3	Normal_TPC_4	Normal_TPC_5	Normal_TPC_6	Normal_TPC_7	Normal_TPC_8	Normal_TPC_9	Normal_BMPC_1	Normal_BMPC_2	Normal_BMPC_3	MM_48086	MM_51078	MM_52305	MM_53225	MM_54639	MM_54647	MM_54746
	ENSG00000073905.8	VDAC1P1	-2.50589	0	-2.61299	-2.49267	0	-3.98068	0	-2.05749	-2.22726	-3.30004	-1.82913	-0.934341	-2.13038	-1.10466	-1.64177	-3.64147	-2.95207	-2.36051	-1.49525	-1.27925	-1.46571	-0.976039	-1.18725	-2.81771	-0.786523	0	-4.02122	-0.0643971	0	-2.39253	-3.2404	-3.41882	0.552574	-3.35446	-2.20223	-1.81994	0	0	0	0	2.3084	3.62769	1.53898	2.58323	2.62996	2.03056	2.74854
	ENSG00000105988.6	NHP2P1	0	0	0	0	0	0	0	0	-2.67301	0	-2.53792	-2.86552	-3.25421	0	0	-1.7653	-2.0759	0	-2.20404	0	-2.39689	0	-2.63301	0	0	-0.708293	-2.14505	-2.09512	0	-3.10132	0	-2.54265	0	0	0	0	0	0	0	0	2.11418	3.66334	1.56716	3.45941	3.84317	2.2693	2.64743
	ENSG00000121089.4	NACA3P	0.0521101	-0.674659	-0.639955	1.75338	1.0674	0.57731	-1.76622	-3.25439	1.19644	0.25796	-0.441061	-3.35363	0.505621	-1.52394	0.424376	0.331562	-3.564	0.349493	-0.232707	-1.04318	-2.885	0.634424	-2.12111	1.15532	0.601547	0	0.688774	1.22414	-0.828804	-0.00445659	0.539987	0.139173	0	-0.381428	-1.81416	0.475024	1.70545	0	0	1.07975	2.30415	4.31883	3.00506	3.70827	1.94003	3.4357	4.98588
	ENSG00000123009.3	NME2P1	-3.21468	-0.771521	-2.32178	-3.20146	-2.83682	0	-2.86309	0	-2.67301	0	-2.12289	0	-2.83917	-1.03584	0	0	-2.0759	-2.0693	-2.789	-2.72501	-3.98186	-1.26979	-1.21797	-2.5265	0	-0.708293	-2.14505	-2.68008	-2.92567	0	-2.36423	0	-0.741179	-3.06325	-1.91103	-3.52873	-1.56133	0	-2.28405	-3.26504	2.20729	3.69651	2.74773	2.98992	1.99517	0.836338	3.10686
	ENSG00000124399.3	RP11-663P9.2	0	0	0	-2.42653	0	0	0	0	0	0	0	-2.67555	-3.06423	0	0	-2.57533	0	0	0	0	0	0	-2.44303	-2.75157	0	0	0	0	0	-2.91135	0	0	0	0	0	-1.75379	0	0	0	0	0.567185	2.51451	1.02016	2.06441	2.77011	3.81291	2.74429
	ENSG00000128438.6	TBC1D27	3.88213	3.08845	3.24467	2.32423	1.80404	1.84034	2.48699	2.57599	1.99306	2.26454	-3.23692	-1.56452	-4.76056	-6.54219	-3.27195	-4.27165	-4.58225	0	-5.12543	-1.80509	-0.348659	-2.38383	-2.13936	-1.98846	-4.00167	-2.62968	-2.32948	-1.90103	-1.2032	0.640257	0.706846	0.179815	1.03787	0.123882	-0.0775286	0.583305	0.131988	4.32773	3.19544	3.72047	2.91526	2.23852	3.62762	3.39046	2.58475	-0.599625	2.03589
	ENSG00000128692.7	EIF2S2P4	0	0	-1.27524	-1.34756	-1.46835	-2.64293	-1.81654	-2.3047	-1.62647	-1.64036	-0.684025	-1.40394	-0.622701	0	-2.30401	-1.13379	-3.61432	-1.02275	-2.42053	-1.26343	-0.935315	-1.63829	0	-1.31003	-3.03373	-3.24671	-1.51355	-1.31161	-1.07177	-1.46981	-1.58072	-2.08107	-0.109674	-0.694782	-0.864483	-1.67483	-0.514789	-0.0543265	-0.150046	-0.311602	5.00202	4.27609	4.23037	4.79545	4.55268	5.05814	4.47095
	ENSG00000137970.7	RP11-122C9.1	1.37751	-0.879774	2.21382	2.39072	2.51436	2.06025	2.35059	1.78843	2.07672	1.92731	2.26072	1.72666	1.98332	1.12892	2.695	2.12645	1.36017	2.76105	2.88411	2.10534	2.44905	1.97951	1.0661	2.55507	1.61883	-0.401508	1.74669	2.51545	0.773436	0.729028	1.8252	1.40799	0.150568	-0.171505	0.150646	1.78928	2.1884	-0.431514	1.13126	0.94864	5.29871	6.54386	5.34643	6.15851	5.41048	7.00359	6.82612
	ENSG00000139239.6	RPL14P1	3.8113	1.27717	2.04884	2.60212	2.8843	2.663	2.31489	2.3413	2.49116	2.28779	3.10572	2.74795	2.89603	3.32271	2.99092	2.62917	2.84727	2.71636	2.65201	3.09628	3.10026	3.02683	2.76146	2.93158	2.36073	2.279	2.64061	2.99797	1.02992	1.44988	2.49182	2.00854	0.892477	0.985442	1.52999	1.60743	1.65729	1.94783	2.12219	1.4841	6.73172	8.375	6.36717	7.20854	6.70493	6.76278	8.23334
	ENSG00000146677.6	AC004453.8	3.28151	2.87222	3.10623	2.82694	3.06326	2.2106	2.93266	2.16696	2.50124	2.04995	2.02336	1.34526	1.92005	3.49687	1.97126	2.25284	3.13488	2.27899	2.85474	1.6557	1.77736	1.01138	2.95629	2.7022	2.67894	1.76552	2.41622	2.83813	0.718075	1.17985	2.07921	0.805634	0.732636	-0.00447445	0.56279	1.26702	1.37192	-0.434408	-0.488308	-0.206257	7.46574	8.52894	6.64188	7.6025	7.61874	5.62243	8.23499
	ENSG00000172974.10	AC007318.5	-2.07717	-0.0490547	-2.18428	-0.604527	-0.891959	-2.23004	-1.14062	-3.21374	-1.95055	-1.87132	0.687044	-0.612543	-1.24223	0.37468	-0.834542	-0.512319	-0.822917	-0.429293	-0.192065	-0.472025	-0.320792	-0.672858	-0.380024	-0.219072	0.0572266	-0.570789	-0.422587	-0.455112	-0.618237	-1.37885	-0.489761	-1.66818	-1.60368	-0.118394	-1.18856	-1.58387	-0.253903	0.0366345	-1.56159	-0.805604	3.53462	4.5578	4.15532	3.63644	3.05868	4.62919	4.81468
	ENSG00000174028.6	FAM3C2	-1.60451	0.25368	0.288384	0.408701	-0.00426165	0.423187	0.33204	0.133385	0.015153	0.601336	1.29463	0.159676	1.04401	-1.27368	-0.647285	-1.00313	-0.828305	0.618869	0.143091	1.41567	1.36527	1.56276	-0.870839	0.4987	0.851814	-1.26805	1.42447	1.29932	0.684497	-0.201648	0.0760082	0.897587	0	1.20988	1.81461	1.45067	0.9233	0.924331	0.828612	0.667056	5.81745	6.04364	5.97549	6.86158	5.93685	6.75231	5.6307
	ENSG00000174977.7	AC026271.5	-1.17457	0	-0.474317	-0.576393	-1.47478	-1.06441	-1.50105	-0.851709	-0.825551	-0.383758	-0.559216	0.0490517	-0.629136	-2.99574	-0.384451	-0.609716	-1.16132	-0.806798	-1.04845	-0.877544	-0.854288	-0.644723	-4.17786	-0.238467	-1.23282	-2.25315	-1.51998	-1.05501	-2.88556	-1.47625	-0.821623	-0.628075	0	-1.70122	0.0359714	-0.903659	-2.52123	-0.546189	-0.543505	-1.903	3.96164	4.46701	3.95776	4.21223	3.57133	5.0859	3.87076
	ENSG00000175741.4	RWDD4P2	-0.329994	0	-0.0220586	-0.094387	0.462903	0.195207	1.13707	-1.05153	0.289673	-0.709106	0.569153	0.434196	0.0455148	-0.736121	0.534125	0.756813	-1.77618	0.893388	0.598183	0.989752	0.317863	0.489359	-1.91825	0.358182	0.219443	0	0.476595	0.320081	0.695983	-0.216635	0.257419	0.757069	0.558541	-0.763532	0.196049	1.01892	0.545743	-1.6085	-0.176976	0.494117	3.36499	3.5368	3.04745	3.83713	1.29489	3.94341	2.00604
	ENSG00000175886.9	RPL7AP66	0.155946	-0.985861	0.271236	-1.09387	-0.729229	-1.31885	-0.270071	-1.24366	-1.47232	-0.901239	-1.33723	-0.857472	-2.05351	-0.134705	-2.30186	0	0.1248	-0.409168	-0.681412	-1.35438	-1.1962	-1.1622	-0.847345	0.066514	-0.972689	-1.5076	-1.35939	-1.30946	-1.55504	-1.90062	-1.35618	-3.34195	-0.955519	-3.27759	-2.12537	-1.42114	-2.77567	-2.12256	-0.913429	-1.47938	1.99295	5.15887	2.87219	4.20442	2.26626	-0.477537	4.91421
	ENSG00000177144.5	NUDT4P1	0.131923	0	-0.97518	0	-0.905255	-1.02095	0.0684759	-2.00465	-2.91138	-2.66223	-2.77629	-2.10389	-3.49257	-3.27421	-1.74092	-1.4187	-2.31426	0	-1.85744	-1.15601	-1.63526	-1.33823	0	-1.1799	-1.14872	-0.946656	0	-1.01155	-0.994104	-1.75472	-0.602593	-0.781015	-0.39458	-1.71665	-2.56443	-0.374774	0.37023	-1.56162	-1.35249	-0.918436	5.18324	4.32064	4.72111	2.806	4.8272	5.00397	4.80138
	ENSG00000177197.7	PCNPP5	0	0	-1.79496	0	-1.31	-2.16266	-2.33627	-0.5025	0.0761984	0	-1.59607	-2.92367	-3.31235	-2.09399	-1.5607	0	0	0	-2.26218	-2.19819	-3.45504	-1.74297	0	-2.99968	0	0	-2.2032	-1.15326	0	-3.15946	-3.42237	-2.6008	0	0	-2.38421	-3.00191	0	0	-1.75723	0	2.90403	3.03692	2.64652	3.72319	3.52199	4.387	2.44726
	ENSG00000177855.8	CACYBPP2	-3.18311	0	-0.705246	-1.16989	-1.80525	-1.65791	0	-0.997749	-2.2264	-1.97726	-2.09131	-1.41892	-1.48567	-2.00427	-0.47099	-1.31869	-1.62929	-0.622689	-0.297998	-2.2784	-1.36532	-1.65326	0	-0.909968	-1.46374	0	-1.11348	-0.648509	0	-1.65471	-1.91762	-3.09604	-0.709609	-3.03168	0	-2.49716	-2.52976	0	-3.25248	0	4.21614	3.68369	3.15127	3.22794	2.61171	3.9268	2.84892
	ENSG00000178082.5	TWF1P1	-3.81688	0	0	-2.21871	-3.43902	-2.70672	-2.46529	-1.1461	-3.27522	0	-2.72509	-4.05269	-1.63402	-4.22301	-4.27469	-3.95247	0	-1.6715	-3.39121	-4.91218	-2.9991	-3.872	-3.82017	-3.12871	-2.68248	-1.89546	-1.74726	-3.28229	-3.52787	0	-3.5514	-2.72982	0	0	-3.51323	-3.13094	0	-2.51043	-2.3013	0	3.85301	3.42495	3.61265	3.68727	2.82593	4.32159	3.75488
	ENSG00000178429.9	RPS3AP5	-1.87424	-1.01605	-0.981343	-0.124061	0	-0.474571	-1.52265	-0.273846	0.0210601	-1.66839	-2.04548	-3.69501	-0.761767	-0.695406	-0.595084	-0.594789	0.264538	-0.728861	0.0539361	-0.74714	-1.22638	-2.51432	-1.87753	-2.18607	0.134628	-0.952819	-0.804618	0.323322	-0.848265	-2.34584	-0.286829	-2.37214	0	-3.30778	-3.15555	-2.77326	0	-0.152751	-2.52858	-2.50956	2.91696	4.17577	2.66367	2.62992	1.75065	4.59181	4.28554
	ENSG00000178715.7	RP11-169K16.8	0.0125817	0.870775	-0.679483	-0.237239	0.127407	-2.04718	-1.22079	-1.70895	-1.61568	0.218431	-2.48059	-0.808191	-1.19687	1.02149	0.67025	0.461959	1.22936	1.15796	0.438258	-0.08271	-0.339562	-1.04253	1.12477	0.115795	-0.116053	-0.0659968	0.999743	1.76957	-1.28337	-2.04398	-0.721934	-0.16339	-0.0988836	-1.42096	-2.26873	0.113567	-0.919036	0	-1.64176	0	5.32532	4.02233	3.762	4.39121	4.9005	0.893672	3.06231
	ENSG00000180172.5	RPS12P23	0	0	-0.518063	-0.812783	-2.0331	-0.300797	-0.474407	-0.225603	1.86767	-1.20511	-0.511814	-1.06181	-1.03545	-0.232125	-2.86877	0.0384168	0.950211	-1.85054	0.184641	-3.50625	0	0	-0.414251	-1.72278	-1.27656	0.510461	-1.34134	0.930992	-0.536987	-2.88256	-2.14548	-0.738935	0	0	-2.10731	0	-1.75762	0	0	-2.46132	0.595968	1.26319	0.463985	1.0932	2.47696	5.27232	2.32561
	ENSG00000180211.5	RP1-278E11.3	1.82972	0.950945	1.72262	0.690929	1.47061	1.03299	1.18131	0.541144	1.71242	0.0355673	0.769506	0.972419	1.58374	2.00855	0.219905	1.62013	1.45392	1.15567	1.32578	0.582423	0.828071	0.912105	1.41139	1.00332	0.449544	-0.570789	1.57741	1.56595	-2.2032	-1.37885	1.52816	-0.0832195	-0.0187133	-0.755824	-2.18856	0.00109262	0.161134	0	-2.56159	-0.542569	6.3727	6.94064	6.15092	7.89459	6.20307	7.16367	7.41611
	ENSG00000180581.6	SRP9P1	-1.36142	0	0	-1.67014	-1.30549	0	-1.33176	-1.81992	-1.26722	-1.89254	-1.42164	-0.459731	-1.13792	-1.28212	-1.14116	-1.01158	-2.12954	-0.95301	-0.557236	-1.45672	-1.45053	-0.41654	0	-1.18782	-1.96399	0	-1.19869	-0.241864	0	-1.3476	-2.09594	-1.59629	0	-2.53193	-2.3797	-2.41244	-1.44504	0	-3.75273	-2.73371	3.96743	3.43137	2.99895	3.62816	2.20457	3.61052	3.47643
	ENSG00000180867.9	PDIA3P	0.942335	1.55952	1.40781	1.19371	1.58938	1.50406	1.59349	1.13507	1.52053	1.92887	0.958178	0.508586	1.16172	-0.164232	0.84298	0.475544	0.496152	0.94527	0.667572	1.32983	1.38161	1.99413	0.0459594	1.53493	0.791333	0.485245	1.33142	1.02442	0.990338	0.470731	0.348682	1.20343	-0.284607	1.13029	1.48415	1.47216	1.43956	1.42282	0.909486	1.13014	6.14768	5.11244	5.60066	7.267	5.82563	7.50539	5.85294
	ENSG00000183199.6	HSP90AB3P	0.0907589	0	-0.2701	0.576042	-0.485578	-0.637797	-0.704492	-1.41505	-0.480471	-0.850233	-0.379329	-0.575686	-0.318004	-0.514678	-0.928929	-0.606706	-1.40273	-0.659164	0.234665	0.308057	0.0132378	0.329374	-1.6968	0.146666	-0.48111	-1.35705	-0.249494	0.28587	-1.76707	-2.01311	-0.790598	-1.77637	0	-2.71201	-2.23786	-1.17749	-2.21009	-0.972022	-2.93281	-1.9138	4.88496	5.14291	4.84756	5.48621	4.28187	4.74012	4.07904
	ENSG00000185641.5	CTD-2287O16.1	2.69657	2.09534	2.54508	2.18896	2.03004	1.5697	2.2517	2.03917	2.28131	1.76492	1.83143	2.06023	1.48712	2.37533	1.4423	1.32395	1.11289	1.60491	1.93584	0.804815	2.01428	1.18203	1.45624	1.14771	1.37154	1.15856	2.04373	1.99413	1.26312	0.640007	1.77564	1.43968	0.125677	0.610958	1.95583	1.33813	0.627452	0.543594	0.904732	1.06125	6.81561	8.92092	7.47841	7.55722	5.62756	7.77072	9.31518
	ENSG00000185834.9	RPL12P4	1.33939	1.19759	1.38429	0.642113	1.00676	0.78213	0.980489	0.202821	1.41157	-0.624683	0.431183	-1.48138	0.7149	1.93326	0.17109	1.49331	0.893208	0.189316	0.987461	-0.603897	0.209641	-0.300687	1.4881	0.442605	0.473792	0.0908885	0.354567	0.51142	-1.54152	-0.494782	0.604876	-0.158508	0	-2.67911	-0.94192	-1.14458	-1.17719	0.060882	-0.0925533	0.289033	4.52217	5.88175	4.19416	6.34605	5.10178	5.46334	6.36249
	ENSG00000185839.2	RP4-592A1.2	-0.886489	0	-1.31552	-3.1952	-1.83056	-1.09825	-1.27186	-2.34499	-1.44436	-3.00257	-2.11663	-1.1223	-1.51098	0.0858944	-1.66623	-0.759041	0.152754	-1.06304	-1.78274	-0.303709	-0.975598	-2.26353	-0.211709	-2.52024	-0.489055	0.713004	-1.13879	-0.67382	-0.919407	-2.09506	-2.94293	-3.12135	0	-2.05699	-1.90477	-2.52247	-1.55507	0	0	0	3.79851	2.8283	2.71092	3.10309	3.6795	2.81835	3.06872
	ENSG00000186481.11	ANKRD20A5P	-2.52688	-1.89108	-1.85637	-1.9287	-2.14902	-1.95105	-1.59032	-0.916213	-0.76282	-0.77083	-2.59858	-1.17772	-2.56641	-3.1554	-2.70458	-0.915228	-2.87352	-1.77381	-2.58663	-2.34206	-2.93149	-2.30188	-4.33752	-4.06109	-1.80751	-4.41281	-2.39014	-3.3402	-3.04522	-2.22087	-3.74682	-1.99924	-1.86073	-1.65925	-1.12369	-1.25597	-3.35896	2.54208	1.60762	1.93734	2.6727	5.74445	4.64138	4.50532	3.60897	4.90331	3.29164
	ENSG00000188873.4	RPL10AP2	-1.13111	0	-2.23821	0.0520274	-0.431324	-0.435986	-1.77952	-0.460327	-0.367055	-1.92526	-0.338881	-3.36692	0.331859	-0.215312	-1.26699	-0.944769	0.670632	-0.985732	0.10192	-1.41905	-0.728368	-0.8643	-0.812475	-2.44294	-2.99671	-0.20969	-1.06149	0.310377	-2.8421	-1.60272	-1.05827	-2.04405	-0.657615	0	-2.82746	0	-2.47777	-1.82466	-1.20049	-3.18147	2.81442	4.49057	2.78823	3.69497	2.75681	0.713452	5.05892
	ENSG00000189343.6	RPS2P46	2.47881	2.27287	1.84815	1.55343	1.79254	2.56791	1.24544	1.96164	1.55581	2.13072	2.76586	1.77833	2.44623	2.96416	1.66736	1.40463	2.62454	1.83759	1.96589	2.33028	0.925033	1.60057	3.27389	0.916443	0.826614	2.3361	1.46966	1.48985	0.981225	0.756663	2.26513	0.91678	1.16571	-0.47829	-1.00414	0.143697	0.193556	0.484093	1.76034	-1.09511	4.57361	6.17959	4.67986	5.23199	4.56199	-0.48559	6.00937
	ENSG00000197258.5	EIF4BP6	1.14087	0.414103	1.32328	0.684601	1.19011	0.841922	0.381432	-0.227024	-0.299762	0.546031	1.6477	1.03282	0.715689	0.812747	1.55753	1.51719	0.667722	2.06534	1.00149	1.79849	1.04507	1.23776	0.289584	2.10758	1.32774	0.114761	1.77754	1.50554	0.71939	-0.131423	-0.0266031	0.932479	-0.555556	-0.375128	0.547616	1.28139	1.49876	0.0143653	0.960466	0.505551	4.12988	5.62782	4.39021	5.03989	3.2281	4.2682	5.03817
	ENSG00000197744.5	PTMAP2	3.22644	1.89701	1.93171	2.34153	2.56868	1.48155	2.54241	1.05425	2.28502	2.39667	3.38694	3.05934	3.5298	3.69158	3.24397	2.6875	3.15063	2.88874	3.59835	3.37351	3.1461	2.67175	1.67295	2.41504	3.17321	2.87777	2.60148	3.26147	0.479827	0.567209	2.68896	0.955951	0	1.47974	1.34246	-0.445164	1.32959	0.760303	0.384476	-0.181471	9.00682	6.55586	7.32126	7.08729	8.24465	6.3837	6.77903
	ENSG00000198406.6	BZW1P2	-3.71901	0	-1.82612	-0.38387	-1.34115	-0.286922	0.0920099	-0.685658	-0.00742358	-1.9282	0.582232	-0.495391	0.180058	-2.12514	-0.269931	0.46733	-4.1652	0.089332	-0.123411	0.0436768	-0.579303	-0.189166	-1.40038	0.139088	-0.262685	-2.79759	-0.146889	-0.483975	-3.43	-1.02069	0.190328	-0.824595	0	-1.24566	-1.09343	-3.03306	0	0	-0.788388	-1.44744	4.54844	4.43318	4.05075	4.95507	3.62834	5.60502	4.35903
	ENSG00000203914.3	HSP90B3P	0	0	-3.69564	-4.57532	-4.21068	0	-3.23695	-4.72511	-5.63184	-4.38269	0	0	0	-4.99466	-5.04635	0	0	0	0	-5.68383	0	-4.64365	0	0	-4.45414	0	-4.10388	-4.05394	-1.71456	-3.06014	-5.32305	-1.69412	-0.115039	-2.11518	-1.28489	-1.58066	-2.35023	-2.28208	-1.33598	-0.638896	5.97554	4.34972	3.73762	4.55948	3.25358	6.53358	3.20431
	ENSG00000205105.5	COX17P1	-2.42542	0	0	0	0	0	0	-2.56199	-3.46872	0	-0.748669	-1.66123	-2.04992	-0.246589	-2.88323	-2.56101	-1.87161	-1.86501	0	-2.52072	-3.1926	-1.48054	-2.42871	0	-2.29102	0	0	0	0	0	-3.15994	-2.33836	0	0	0	-2.73948	0	0	-1.4948	0	2.69698	3.52883	2.84184	2.88609	3.04746	3.92815	3.46643
	ENSG00000212664.4	RP11-592N21.1	-0.249059	0.971704	0.643838	-0.458238	-1.67856	-0.531214	-2.70482	-1.60802	0.148215	0.31936	-0.264183	-1.29222	-1.68091	-1.46254	-1.1923	0.129928	-1.18067	-0.911035	-1.04578	-0.451266	-0.238633	-0.304176	-0.474743	-0.560884	-1.92201	0	-0.571754	-0.521817	-1.7674	-1.20609	-0.469002	-1.96935	0	-0.0976355	0	-3.37047	-0.40307	0	-0.318435	-1.10677	3.7231	4.61773	2.94781	3.0327	3.07944	4.1538	5.45913
	ENSG00000212802.3	RPL15P3	2.57274	1.87294	0.737722	1.10597	1.68212	0.829457	0.896855	0.878179	1.32509	0.510106	1.71798	0.856942	1.34962	2.79625	1.03087	1.2942	2.09908	1.65317	1.17739	0.749533	1.12204	1.03764	2.3651	1.28789	0.786579	2.15856	0.914448	1.33362	0.593267	-0.0418171	0.865196	1.25382	0	0.166174	-0.04417	0.231212	1.19861	-0.848723	0.0973774	-0.205534	5.64183	8.15352	5.62666	6.39338	5.34746	2.84693	8.13668
	ENSG00000213131.3	YWHAZP4	-2.24557	0	0.647327	0.352606	0.939644	1.23383	0.565452	0.939787	1.1374	2.20821	0.975504	1.21906	1.12994	-0.32977	0.940477	-1.05923	1.06313	1.22174	0.765069	1.05146	1.57221	1.28428	-0.248862	0.834923	0.888829	-0.00222094	0.561018	0.681345	0	0.45275	0.0199136	-3.15851	0	-0.0941465	-1.35696	-1.23769	-0.270298	-0.939118	-1.31495	-2.29593	2.98375	2.32166	3.12123	3.16548	1.22731	3.82929	1.93846
	ENSG00000213178.3	RP11-641D5.1	1.54255	1.57067	1.75738	1.55577	1.92041	0.527187	0.701501	0.575909	1.89157	0.0703327	1.38923	1.00718	0.824954	1.99441	1.17221	1.10741	0.418299	1.19043	1.29016	1.40146	1.36034	0.0724013	0.998696	0.815693	0.484309	0.785905	0.0272155	1.83204	0.831566	-0.121694	1.12997	-0.0484541	0	-2.30602	-0.568832	-0.186534	-1.8041	1.43397	-1.52682	-0.507804	6.2774	7.48349	6.38328	7.35049	5.92233	7.266	7.06525
	ENSG00000213189.4	BTF3L4P2	-1.2537	2.18946	-2.3608	-1.65552	0.446089	-1.14354	0	0	-2.297	-1.46289	0.361655	-1.16758	-0.418758	-2.65983	-1.12654	-0.804321	-1.11492	-0.523356	-1.82802	-2.02706	0.227048	-0.308815	-2.25699	-0.395598	0.202629	0	-0.599113	-1.39717	-1.96469	-1.14034	-0.818289	-3.16664	0	-2.10227	-1.95005	-1.56775	0	0	-1.00115	-1.71909	4.29755	2.70056	3.45414	3.05781	3.33466	4.34986	3.17319
	ENSG00000213236.3	YWHAZP2	0.299203	0	-0.0709341	-0.272545	0.0920998	-0.953204	-0.612241	-1.83737	0.0632593	-0.757982	0.390994	0.565893	0.54918	-1.36996	0.578359	0.970972	-0.731943	0.444582	1.09411	0.0112662	0.339377	-0.533521	-0.967123	-0.138152	-0.344005	-2.36434	-0.479171	0.418763	-2.99675	-1.43544	-0.319836	-1.1987	-0.812262	-0.812407	-1.98211	-0.429886	-2.63241	-0.979307	-1.77017	-3.33612	4.38413	3.10459	4.08104	4.46632	4.38352	5.60656	3.07885
	ENSG00000213261.3	AC093106.7	0.1495	0	-2.27953	-0.159213	-0.47264	0.937735	0.638595	1.39144	0.243705	0.033422	0.241292	-1.82328	1.20308	0.328335	-0.170805	-0.308013	0.468852	-1.02705	0.423174	0.255843	0.704248	-0.420189	-0.368364	-1.89929	-0.230673	0.556349	-0.102805	-0.178398	-0.561489	-3.64403	0.736913	-0.0853648	-0.69893	-1.021	0.131223	-0.901517	-0.934121	-0.865975	0.928122	1.02514	3.10752	6.11222	4.09483	4.41919	2.30046	5.86044	5.99041
	ENSG00000213280.2	RP11-212P7.1	0.874112	0	-1.69242	-0.572106	-0.207461	-2.06012	-1.23373	0.27811	0.458844	-2.37947	-0.493528	-0.499202	0.112117	0.00855228	-1.45817	-0.135943	0.875387	-1.0249	-0.352288	-2.68061	-0.767538	0	-0.00364841	0.424784	-1.45092	-1.6639	-1.5157	0.949278	-2.29631	-2.05692	-0.997908	-0.176329	0	-2.4339	0	-1.31441	0	0	0	-1.63568	3.644	5.67379	3.28963	4.0063	2.88756	0.558804	5.92544
	ENSG00000213300.4	HNRNPA3P6	-1.75238	0	0.140518	-0.56924	0.210442	-0.139716	0.184174	0.432978	-1.09524	0.15391	0.587339	0.333738	0.980681	-1.35115	-0.0402636	0.112035	-0.613601	0.055965	-0.0787754	0.737291	0.972293	0.777467	-0.585746	-0.479241	-1.61798	-0.830958	0.819744	0.30578	0.443522	-2.22398	-1.16497	-1.34339	-1.27888	-0.279027	-0.863766	-1.48147	-0.777107	-2.44593	-1.49983	-3.80274	5.65827	3.92177	4.69242	3.9217	4.84979	5.13658	3.01662
	ENSG00000213315.4	CTD-3035D6.1	1.54961	0	0.272582	0.392899	-0.242456	0.226813	1.31624	0.565042	1.29058	0.755459	0.171916	0.143875	0.340156	0.780912	-2.07812	-0.433973	1.8877	0.399533	1.12729	-0.393679	-0.802534	-0.353503	0.183749	-0.347177	-2.48592	0.301106	-0.3283	0.914282	0	0.493043	0.452524	-0.211324	0	-1.46889	-2.31666	-0.612439	-0.382008	-0.313863	-0.104728	-1.67067	4.91017	6.26884	4.20883	5.09329	4.58953	4.7812	6.49918
	ENSG00000213361.2	RP4-778K6.1	0	0	0	-2.08216	-1.71752	0	-1.74379	0	0	0	-1.00359	0	-1.13491	-2.50151	-1.55319	-2.23096	-1.54156	-2.53496	-0.669701	-2.19067	-1.86256	-2.15049	-2.09867	0	0	0	0	-0.975817	0	0	0	-2.00831	0	0	0	0	0	0	0	0	1.64852	4.29498	3.73376	2.99374	2.5999	0	4.8822
	ENSG00000213383.2	AC104297.1	0	0	0	0	0	0	0	0	-4.58614	0	0	0	0	0	0	0	0	0	-4.11716	0	-2.72506	-3.59795	0	0	0	0	-2.47321	0	0	0	0	0	0	-2.39141	-3.23919	0	0	0	0	0	0.464092	3.49388	1.03255	0.96132	0.667014	1.60129	2.66504
	ENSG00000213553.3	RPLP0P6	3.12796	2.37847	2.66471	2.14117	1.99767	2.11259	2.52394	2.03578	1.86602	1.8884	2.66269	2.1016	2.65321	3.56103	1.99208	2.33222	3.20534	2.37487	2.424	2.57956	2.3942	2.11724	3.29459	2.22552	1.9628	2.85673	2.32686	2.3768	1.97156	1.76488	2.44872	2.32354	0.186417	1.56478	2.07546	1.7208	1.42516	2.29239	2.30651	1.80552	6.49537	9.54814	6.70681	7.84157	6.25905	5.62523	8.66425
	ENSG00000213560.4	RP11-386I14.3	0	0	0	0	0	0	0	-3.03348	0	0	-2.80511	0	0	-2.30303	0	0	0	0	-3.47123	-2.9922	-3.66409	0	0	0	0	0	-2.41225	0	-2.6079	0	-3.63142	-2.80984	0	-2.74548	-1.00829	-1.626	-0.658599	-1.59045	0	-0.947265	2.77299	5.08883	2.78539	3.92918	3.89791	4.89107	5.00959
	ENSG00000213598.3	RP11-112J1.1	1.25241	0.110602	-0.439656	0.68066	1.04531	0.192647	0.340965	-0.147196	1.08358	0.458258	0.0811657	-0.983401	0.627917	1.58325	0.379562	0.339216	-0.193775	0.812826	-0.321915	-0.842883	0.222193	-0.38767	-0.750882	0.162977	0.386808	-1.41113	-0.0405383	0.787006	-2.04354	0.195842	0.102855	-0.245491	0	-1.18113	-2.0289	-1.64661	-1.67921	0.558861	-0.401929	-1.38291	4.78985	6.72406	5.2006	5.84403	3.94769	6.35073	6.99444
	ENSG00000213609.3	RP11-170M17.2	-0.0908479	0.0303797	-2.51988	-0.399562	-0.227562	-1.56565	0.10874	-3.54935	-1.87111	-2.20693	-0.999056	0	-0.71534	-0.233941	-2.28562	-0.548362	-1.0516	-2.2674	-1.9871	-1.70071	-0.479517	-0.297967	-0.246142	0.18229	-0.693414	-0.906392	-2.34315	-1.55625	-1.5388	-1.88438	-1.14729	-1.74075	0	-2.26135	-2.10913	-3.72683	-2.75943	-2.10632	-3.48215	-1.87817	2.81654	5.53617	3.01676	4.33931	2.93458	-1.68369	5.35221
	ENSG00000213757.3	CTC-451P13.1	0.0612469	0	0.0796751	-0.384971	0.564637	-0.288022	-3.04659	-0.534755	-0.441483	-3.19234	-0.605954	-0.633995	-0.115786	-2.80431	-0.271031	-0.948808	-0.143929	-1.25281	0.114955	-2.90851	-1.35801	-1.4533	-0.594121	0.537918	-0.678823	0	-0.106169	-0.541659	0	-1.28483	-0.325346	-1.72616	0	-2.24676	-0.772606	-1.39031	-1.74484	0	-0.882597	-1.44854	1.19371	3.16905	1.72469	1.91333	0.489737	2.23779	3.80969
	ENSG00000213763.4	ACTBP2	-0.103752	-0.467951	-2.01821	-0.897893	-0.533248	-1.38591	-0.974554	-2.04768	-0.253966	-1.1203	-0.819316	-1.14692	0.271756	0.727159	-0.281453	0.345625	1.75123	0.507291	0.684494	-0.918936	-0.678288	-1.38126	0.173065	-0.522492	-1.77671	0.917205	-0.426447	0.0829222	-2.6221	-3.38271	-1.18619	-2.23908	0	-3.75968	0	-3.22516	-3.25776	-2.60465	-2.98048	0	2.72031	2.348	2.63626	0.59305	1.88371	-0.959628	2.49532
	ENSG00000213839.4	RP11-3J10.4	-3.24557	0	0	0	0	0	-2.89398	0	-4.28887	-3.03972	0	-2.48138	-2.2851	-3.6517	-3.70338	-3.38116	-3.69175	0	-2.81989	-2.34086	-4.01275	-3.30069	0	-3.55739	-1.52621	0	-2.76091	-2.71097	0	0	-2.98009	0	0	0	0	-3.55962	0	0	-3.31495	-2.29593	4.26386	4.06417	2.58357	4.54399	3.50033	4.40635	3.09766
	ENSG00000213846.3	AC098614.2	1.85086	0.124094	1.1588	1.39459	0.64376	0.729701	0.354457	0.936685	0.63764	0.886788	1.09466	0.445128	1.05645	0.667128	1.26752	1.13032	1.55668	0.941795	1.15101	0.833574	1.84449	0.87375	-0.152428	1.57857	0.515778	0.60236	0.165599	1.02289	1.29188	0.296797	0.70131	1.35296	0.739398	2.22468	2.02898	1.82632	1.50421	-1.01261	0.859491	0.800505	5.68033	4.68728	4.18524	4.09199	5.36328	5.16491	5.27096
	ENSG00000213862.4	CTD-2270N23.1	1.11624	0.620797	-0.929462	0.512783	0.292466	-0.181681	-1.47077	-0.373967	-0.128692	-1.61651	0.00639797	-0.835777	-0.331374	0.88699	-0.405699	-1.95794	-0.0461503	-0.387473	0.410672	-0.332688	-1.36715	-1.46244	0.759312	-0.719146	-1.27292	-0.4859	-0.752736	-0.702799	-3.11831	-1.29396	-0.556875	-0.150334	0	-0.933969	-2.10367	-1.72137	-0.753977	0	-2.4767	-0.650326	5.18457	7.19249	5.06008	7.22096	5.23549	0.196234	7.16214
	ENSG00000213866.3	YBX1P10	0.462702	1.05786	0.185674	-0.372081	-1.00744	-0.860095	0.103799	-1.25883	-0.29109	-0.331449	0.554493	0.144429	0.575176	0.278966	-0.464593	0.680753	0.490449	0.711175	0.473341	0.482887	0.810998	0.23766	-0.903159	-0.211693	0.0121387	0.536126	0.300999	0.685355	-1.09628	-1.37147	-0.856777	-1.62016	0	-2.5558	-1.40357	-0.699347	-2.05388	-2.40077	-1.45467	-2.75758	5.19048	4.619	3.90919	5.45515	4.75055	4.25068	4.19928
	ENSG00000213881.3	NPM1P6	-2.54449	0	0	-0.53128	-1.16663	-2.01929	-0.870975	-1.68106	-0.780437	-1.33864	-1.28278	-1.19534	-1.16899	-3.95062	-0.680375	-0.510154	-2.99068	-0.399114	-0.948892	-1.31786	-0.852243	-0.792255	0	-0.396887	-0.240169	-1.62307	-2.05983	-0.839971	-1.25548	-1.43114	-2.27901	-2.45743	0	-2.39307	0	-1.85855	-2.89115	0	-1.61387	-0.787498	3.89984	5.07719	4.08534	3.81764	4.45195	3.38099	4.91256
	ENSG00000213885.3	RPL13AP7	0.667446	0.410162	0.181832	-0.212424	-0.0701717	-1.18586	-0.359475	-0.847636	-0.754364	-1.24218	-0.48177	0.190628	-1.07252	0.808806	-1.16887	-1.16858	0.105785	-1.15065	-0.147885	-1.12829	-0.99282	-1.08811	0.423147	-0.759855	-1.89859	-2.11157	-1.2264	-0.0389642	-2.74398	-1.91964	-0.597584	-2.94593	0	0	0	-3.34705	-0.379649	0	-3.10237	-2.08335	-0.0260653	5.30953	1.92941	2.05613	-1.14507	-0.303907	5.13897
	ENSG00000213939.4	RP11-314A20.1	2.21484	0	0.463881	1.75412	1.27077	1.18365	1.72993	0.604338	1.28257	0.584188	0.750238	-0.0798643	1.19442	1.62429	1.11317	0.605323	0.584231	1.21886	0.6971	0.283047	0.611157	-0.484133	-0.11038	1.06651	1.40582	-1.5076	0.962535	1.01247	-1.14001	0.0993792	0.643822	-0.756991	0	0.0443355	-0.125366	-0.42114	0.224328	0	-0.176464	-0.479376	3.08041	5.63745	4.22729	6.67505	4.04387	7.05718	6.58959
	ENSG00000213942.3	RP1-102E24.1	-0.336386	0	-0.443488	-0.00124341	0.0414737	0.188815	1.33713	0.696969	1.3752	-2.13054	0.842869	-0.572196	0.846478	0.427411	-0.209232	0.112991	0.539359	-0.454041	1.54872	-0.846715	0.0663584	-0.806539	-0.0177486	-1.64821	0.605369	-0.414964	0.3182	0.898652	-2.04737	-1.22303	0.251027	-2.24932	0.137112	-1.18496	-2.03274	-2.65044	-0.0980786	0	-0.820798	0.198218	2.99247	5.66996	3.12352	4.4157	2.55154	3.26717	5.66186
	ENSG00000213985.4	AC078899.1	-2.98864	0	-1.51078	-1.16807	-1.28885	-0.878473	-1.31512	-0.665775	-0.710007	-2.19782	0.147549	-0.224446	0.744424	-1.07284	-0.539555	-0.036759	-1.26489	-0.843257	-0.393035	-0.383488	0.373466	-1.45879	-2.99193	-0.39357	-0.394805	-2.06721	-0.597085	-0.132111	-2.69963	-1.13831	-0.330835	-1.57965	0	-2.25225	-2.10002	-1.71773	-2.33529	0	-4.05801	-4.039	3.36407	2.49287	2.76895	2.76345	2.48425	4.14984	2.04339
	ENSG00000214110.3	LDHAP4	0.651456	1.87222	-1.84796	0.972793	-0.778039	0.828734	0.698193	1.29249	0.537769	0.786917	2.31671	2.54689	2.04404	0.660366	0.445186	-0.176007	1.54088	-3.18044	1.68482	2.55616	2.43447	1.41348	0.503776	1.03478	-0.799106	0.881	-2.2562	1.46616	0.796077	-4.21247	0.694548	-3.6538	-1.26736	-3.58944	-0.267285	-3.05491	-1.08752	0.150554	-0.109796	-2.79122	2.6811	3.93329	2.59352	2.08522	2.73202	3.91106	3.04408
	ENSG00000214182.5	PTMAP5	1.74008	0.0677589	0.739893	1.05285	1.32439	0.564841	0.639159	0.295388	0.996342	1.00038	2.07395	1.63672	1.755	2.30594	1.73158	1.71141	1.80291	1.90384	2.12353	1.52931	1.52039	1.02892	0.736789	1.61046	1.03202	0.420494	1.45504	1.72399	0.136006	-0.525073	0.97755	0.0335941	0	-1.22397	-0.849354	-0.274411	-0.722052	-2.65391	-1.02973	-0.840793	6.48675	4.16382	5.18605	4.86573	5.88756	4.12628	4.71339
	ENSG00000214192.3	UBE2V1P2	0.900107	0	0	-1.54611	-1.18147	0	0.599621	-0.695895	-2.01766	-0.0315469	0.232906	0.526793	-0.861888	0.204472	-1.43217	-0.109948	0.164417	-0.998908	-0.133648	-1.33269	-1.00458	0.192914	-0.977653	-1.28619	-1.42493	-0.637903	-0.752736	-0.024727	0.314649	-1.03093	-0.971912	-0.887299	0	-2.4079	-2.25567	-1.87338	-1.90598	0	-2.6287	-2.60968	4.69553	3.51692	3.26982	4.52979	4.82045	4.40498	3.14408
	ENSG00000214203.4	RPS4XP1	-0.813222	0	-0.920325	-1.80001	-1.02033	-2.28802	-3.04659	-2.53476	-0.35402	-3.19234	-2.72143	-2.04903	-1.43771	-1.80431	-2.27103	-3.53377	-0.384937	-1.83777	-3.97251	-2.49348	-3.16537	-0.868338	-3.40148	-3.71001	-3.26379	0	-1.32856	-1.86359	-3.10917	-2.28483	-1.81077	-3.31112	0	-1.6618	-2.09453	-2.71224	-0.74484	0	-1.8826	-3.44854	2.34571	4.57713	2.38365	3.91333	1.65966	4.72893	4.78585
	ENSG00000214455.3	RCN1P2	-2.03378	0.409375	-1.72585	-3.60553	0.459556	-1.77161	-0.945224	-0.585388	-0.269724	-1.41289	-2.94199	-3.85455	-2.24323	0	0	-3.75433	0	0	-4.19307	-2.39211	0	-1.0889	0	-1.3456	-1.89938	0	-3.13408	-3.08415	-0.522377	-1.76842	-1.7683	-3.53168	0	-1.88236	0	-1.12544	-2.9654	-0.727328	0.559809	0	4.44708	4.55183	3.38549	3.92981	2.26918	4.36459	3.18196
	ENSG00000214460.3	RP11-30P6.3	0.386336	0	-1.89069	-0.770375	-1.40573	-2.25839	0.152964	-0.335198	-0.50496	-0.992777	-1.10684	-3.0194	0.0513505	-0.867789	-2.2414	-0.334213	-1.22977	-1.63821	-0.0359848	-1.55695	-1.96581	-0.838706	-0.786881	0.364018	-0.327262	0	-3.29893	-0.0790668	-0.909616	-2.25519	-0.34818	-0.374599	0	-1.0472	-0.894976	-1.51268	-0.130245	0	-0.531037	-0.0265935	0.960304	2.66817	1.89871	2.0425	2.6893	4.39396	4.01711
	ENSG00000214485.5	CTB-13H5.1	-0.762858	0.0953352	0.352432	0.472749	0.199964	0.569697	0.00377023	-0.314466	0.653275	0.179957	0.873254	0.32326	0.671544	-0.753948	0.00172532	0.908911	-0.624079	0.967484	-0.114789	0.804815	0.692353	-0.233012	-3.35111	1.42782	0.371541	-2.4264	0.780696	0.77174	-0.736882	-0.359993	0.165591	-0.453403	0.125677	-1.61143	-0.722242	-0.0769099	-0.109513	-1.04137	0.167767	-0.813217	4.26397	6.45266	4.67687	5.08707	3.5401	5.87045	6.54954
	ENSG00000214535.3	RPS15AP1	3.10286	2.86152	1.82584	1.53112	1.57383	1.94357	2.05006	2.0594	2.24014	1.81686	1.83208	1.46266	1.94071	2.84874	2.32313	1.93486	1.97218	1.87187	2.24614	1.90804	1.79803	1.25633	2.25158	2.54711	1.33037	1.11739	1.4176	2.14561	1.22195	1.0463	2.33593	0.867998	0.0845074	0.932359	0.499623	0.881921	1.26435	0.502425	-0.458365	-0.117421	5.84033	6.35432	5.33145	6.41895	4.70839	5.24699	6.46935
	ENSG00000214612.3	RPS19P1	0.0454463	0.90364	-1.64662	-0.94134	-0.161657	0.793039	0.397037	-0.676087	0.504648	-0.748704	-0.862762	-0.775326	0.00591716	1.22428	-0.997325	-0.675102	0.473732	-0.979099	0.88616	-0.634808	-2.3067	-2.59463	0.779121	-0.266378	-0.405117	-1.61809	-0.0548556	-2.00492	-1.25051	-1.01112	-1.68907	-2.45245	0	-2.38809	-1.23587	-2.85357	-1.88617	-1.23306	-2.60889	-1.58988	3.34188	6.15382	4.09032	5.66508	4.2553	2.30505	5.79832
	ENSG00000214784.4	AC010468.1	-1.45216	-1.009	0.900172	0.467948	1.51066	-0.341994	1.14736	0.6592	1.08951	-0.0763826	0.961562	-0.103005	0.446913	0.31164	0.411962	0.112697	0.856547	0.752116	1.39978	-0.847009	-0.634376	-0.922311	0.351907	-0.0635418	0.489597	-0.530736	0.354431	0.474758	-3.16315	-0.923761	-0.0167481	-0.365094	-0.97866	-0.493378	-0.826579	-0.766209	-2.79881	0	-1.93657	-0.502516	3.67025	3.64345	3.53131	5.20175	2.34266	5.41307	4.51149
	ENSG00000214975.4	PPIAP29	0.718571	-0.297705	0.736999	0.857316	0.444353	0.871802	0.418085	0.823008	0.215841	0	0.994787	0.723769	0.634647	1.31244	0.260762	1.76741	0.98288	1.14148	2.04237	0.971202	1.1924	-0.795977	1.0632	0.11724	-0.284533	0	1.44424	1.18605	-1.45185	-1.21247	-0.668022	-0.653798	0	-1.00447	-0.852248	0.115012	0	0	-1.22527	-0.206257	1.48846	4.08013	3.08828	2.34826	1.14706	1.72519	3.39426
	ENSG00000215086.2	NPM1P24	0	0	-1.10424	-3.56888	-1.61927	-3.0569	-1.23051	-3.71867	-3.04043	0	-2.16838	-3.81791	-2.20659	0	-4.03991	0	0	-1.21432	-2.57146	-2.35546	-3.34928	-3.63721	0	0	-2.4477	0	-2.51247	-2.46254	0	-3.0537	-3.31661	0	0	0	-3.27845	0	0	0	0	-3.63245	2.36343	2.83929	1.81641	3.00952	3.66338	2.73195	2.80357
	ENSG00000215105.3	TTC3P1	-1.47122	-3.93495	-0.90025	-0.664456	-0.167361	-0.194698	-0.119629	0.0702818	0.11775	0.254004	-1.07687	-1.09036	-0.576337	-3.19928	-1.58799	-1.02184	-2.06941	-1.8635	-1.66703	-0.344119	-0.897364	-0.147824	-1.68096	-0.667567	-0.361068	-2.87173	-0.683996	-0.171087	-0.30774	-2.26475	-1.75507	-0.618622	-0.582685	-0.182292	0.0340648	0.0760223	-0.402837	0.0576254	-0.381396	0.156493	3.57133	3.8196	3.32338	3.89423	3.91495	4.624	2.51006
	ENSG00000215210.3	RBMXP2	-0.382827	0.0603287	-2.07489	-1.63265	0.41007	0.415392	0.907363	0.419202	0.603622	-0.176977	0.516319	0.0443278	0.361915	0.580279	0.89633	0.754606	0.393382	0.546824	-0.45465	0.769809	-0.0345308	-0.322466	0.198844	-0.279614	-0.026035	0.123557	-0.0236973	-0.526301	-0.678779	-1.11747	-1.00187	-1.88073	-1.49429	-1.00901	-1.34221	-0.959913	-1.31444	0	-3.03716	-0.69622	2.49857	3.06893	3.44631	2.23681	2.5051	2.05898	3.14224
	ENSG00000215414.3	PSMA6P1	-3.31129	0	-1.4184	-1.29808	-2.93344	0	-1.37474	-0.862903	-2.35459	0	-2.63454	-2.5471	-1.93579	-2.13246	-2.7691	-0.861918	0.56445	-1.75088	-1.07826	-2.40659	-2.07848	-0.781448	0	-3.62312	-1.1769	-0.804911	-1.82663	0	0	-1.46097	-2.46085	-1.22423	0	0	0	0	-2.65795	-2.00484	-1.79571	-2.36165	3.99331	3.17021	2.81158	3.51479	2.16159	4.81582	3.63827
	ENSG00000216866.4	RPS2P55	0.698473	0.404663	-1.73056	-2.02528	-1.2456	-0.776326	-1.6869	-1.76003	-1.49683	-0.832643	-0.283736	-0.274303	-0.926019	0.670857	-0.496302	-1.75904	0.574218	-0.74111	-0.738347	-0.195185	-0.690196	-0.0936087	0.180609	-0.127924	-1.16713	0	-0.331439	-0.388418	-1.33444	-2.09506	-0.898539	-1.95143	0	-3.47203	-0.997876	-1.61558	-0.385148	-1.317	-2.69283	-1.67381	2.60587	5.13816	4.01967	3.52456	1.26447	-2.47933	4.8336
	ENSG00000217027.1	RP1-83M4.2	1.10933	-0.3544	0.680304	0.916098	0.902232	0.428084	0.875963	1.3878	1.20354	0.578219	0.381699	-0.448403	0.747878	0.496756	-0.255365	-0.348179	0.563616	-0.429784	1.32856	0.194616	0.958825	0.732291	-0.478919	-0.302025	0.506769	0.445794	0.009033	0.196474	0.0764175	0.637731	0.467928	0.611435	0.675942	0.675796	0.965526	0.888392	1.31522	0.830825	0.454997	1.32201	6.15579	6.60451	6.86202	8.00122	6.69028	8.83441	7.80264
	ENSG00000217130.1	RP3-375P9.2	0.846996	0.705189	-0.845069	0.0826022	-1.36011	-0.890838	0.198586	0.125463	-0.781265	0	-1.64618	-1.38881	-1.36246	1.02583	-0.0258509	-2.87355	0.275281	-0.370195	0.147141	-1.83326	-1.92019	0	-1.1563	-0.464829	-1.0186	-0.816545	-0.253306	-1.20337	0	-1.20957	-0.665128	-2.6509	-0.26447	0	0	-0.730091	0.237306	0	-2.80734	-1.78833	4.29871	5.44171	4.15935	5.35115	4.00794	3.02087	5.89232
	ENSG00000217239.2	RP1-182O16.1	0	0	0	-2.23236	0	0	0	-0.797179	-1.28887	0	-3.15378	0	-2.87006	-0.651698	-2.70338	0	-2.69175	-2.68515	0	0	0	0	0	0	0	0	-1.76091	-2.71097	-1.95656	0	-1.98009	0	0	0	0	-2.55962	0	0	0	0	2.1764	2.79115	1.21434	2.25859	1.64235	3.14648	2.93846
	ENSG00000217241.1	CBX3P9	0	0.556666	-0.993592	-0.873275	0	-0.553934	-0.949936	0	-0.929788	-2.68064	0.375227	-1.1223	0.0739814	-3.29262	0.240664	0.299853	-1.74771	0.673928	-0.460813	-0.811856	-1.33174	-1.35664	-1.30482	0.123614	-1.16713	0	-1.0799	0.348548	0	-1.77313	-2.03604	-1.79943	0	0	0	-1.61558	-1.23314	0	-1.95586	-1.93685	4.17933	4.28408	3.23638	4.31811	3.90832	4.7812	3.39065
	ENSG00000217416.3	ISCA1P1	0	0	-1.48126	0	0	0	0	-2.51073	0	-1.16831	-3.28236	-2.60996	0	0	-2.83196	0	-1.82034	-2.81374	-2.94848	-3.46945	0	-1.42927	0	0	0	-0.452733	0	0	-0.500181	0	-3.10867	0	0	-2.22273	0	-2.68821	0	0	-1.44353	-2.42451	1.63277	3.0162	3.14465	4.45193	2.32112	3.52486	2.15091
	ENSG00000217624.2	RP11-204C16.4	0.0223627	0	0.763257	0.17308	-1.92171	-1.1894	-0.14062	-0.628781	-0.0209358	0.365716	1.65021	0.371515	0.883298	-1.38377	0.412551	1.08841	0.0616059	0.653169	0.213574	1.33306	0.633693	1.16888	-0.980928	1.433	1.69282	-0.0562158	0.185095	0.404957	0	0.0361854	-1.71215	-0.890574	0	-0.563179	-1.41095	-0.0286547	-0.0612583	0	-1.78398	-3.34992	3.4078	3.58959	4.38273	4.01195	2.2888	4.67111	3.43701
	ENSG00000218175.2	AC016739.2	3.11351	2.8197	1.49183	2.61215	2.56176	1.7091	1.84361	1.90294	2.70248	1.58239	2.01266	1.46266	2.25455	3.61427	1.79321	2.04831	3.43286	2.352	2.88968	1.90574	2.34633	1.64336	3.51621	2.12361	1.38541	2.80047	2.40553	2.81803	1.25052	1.40744	2.41462	2.5225	1.26508	2.19093	0.902588	1.79946	2.44493	2.26796	1.6291	-0.673814	9.01768	10.2836	7.75399	10.9269	9.6977	6.26214	8.94754
	ENSG00000218208.1	RP11-367G18.2	-0.997133	-0.13894	-0.689199	0.238473	-0.204237	-1.0569	0.0914229	-0.396738	-0.040432	-1.37625	-2.4903	-2.81791	-0.621625	-2.98822	-2.03991	-0.395753	-1.02828	-2.02168	-0.156419	-0.677388	-0.179352	-2.63721	0	-0.571992	-0.862734	-1.66067	-2.09744	-0.0474983	-2.29309	-3.0537	-1.31661	-2.49503	0	-2.43067	-1.27845	-2.89615	-1.92875	-1.27564	-2.65147	-2.63245	3.1618	5.23889	3.75228	3.6225	2.89079	5.42001	5.0349
	ENSG00000218227.3	RP11-889L3.1	3.12355	2.04314	1.90792	2.02823	2.20024	1.89777	1.36661	1.78534	2.25712	2.43032	2.72152	1.94914	2.24851	3.01828	1.41519	2.55186	2.85424	2.27588	2.37143	1.72708	1.97576	1.81789	2.43799	1.56118	2.0074	2.02391	2.17211	2.22204	1.11139	1.54342	1.63806	-0.0905615	0	0.488373	0.488596	0.508324	0.990293	1.32147	0.405077	1.13459	6.44261	7.96263	7.21864	7.46169	5.61719	4.56002	7.84675
	ENSG00000218283.2	MORF4L1P1	0.626591	1.74782	0.19756	0.710195	0.489877	0.530303	0.241216	0.41602	-0.215074	0.317868	1.35065	1.11325	1.40809	0.146463	1.46156	1.339	1.10641	1.22263	1.22219	1.20937	1.39546	0.249547	-0.239196	1.20229	0.246417	-0.773916	0.998777	1.29869	-0.0843982	-0.260051	0.214003	-0.286346	-1.22184	-0.0844814	-1.06976	0.078074	-0.234638	-2.38888	-1.17975	-0.938341	6.27738	5.923	5.59324	6.83119	6.16413	6.76959	5.57049
	ENSG00000218350.1	LYPLA1P3	-1.63387	0	-2.32594	-2.20562	0	0	-1.28228	-1.03348	-3.26213	-2.01298	-1.12704	-1.86968	-0.843326	-2.62496	-1.67664	-2.35442	-2.66502	-1.65842	-1.20819	-1.50677	-0.401053	-0.466595	0	-1.9457	-1.08443	0	-3.73417	-0.514311	-2.92982	-1.10548	-1.36839	0	0	-2.06741	-2.91518	-3.53289	-1.56549	0	0	0	2.52506	2.45531	2.46347	3.37279	2.66909	3.11511	2.22823
	ENSG00000218502.3	H2AFZP3	-1.37415	0	-1.48126	-2.36094	0	-2.84895	0	-1.51073	-1.41745	-2.16831	0.0395648	0.19739	0.586316	0.541646	-0.247001	0.297615	-0.820338	-0.00638278	0.858877	-0.469446	-0.819408	-2.42927	0	-1.10102	-2.23976	0	-0.304532	-0.517629	0	-2.84576	0	0	0	-2.22273	0	-1.10324	-1.72081	0	0	0	2.9547	2.95207	2.96022	3.45193	1.8357	3.16229	2.36242
	ENSG00000219023.1	RP3-340B19.2	1.41468	0	0.500223	-0.379461	-0.0148154	-0.867474	-0.041084	-0.944283	0.371382	-0.186825	0.284079	-0.628485	0.152759	1.00855	-0.850484	0.279095	0.331067	-0.247295	-0.159643	-1.16604	-0.159856	-1.44779	0.188997	-0.119537	-0.673313	-1.47125	0.0919858	0.141923	-1.10366	-1.27932	0.0427343	0.0163161	0.0808224	-1.24125	-0.0890242	-1.12176	0.26067	0	-1.46205	0	4.55285	5.16062	3.76767	4.5038	2.66517	5.2513	5.40017
	ENSG00000219201.3	RP11-181C21.4	-1.09344	-0.457637	-2.0079	-0.187139	0.564529	-0.675153	-0.741847	-2.03736	-2.13674	-1.37302	-0.721539	-0.677172	-1.71793	0	-1.55125	-1.71445	-4.34698	-2.01845	-1.01568	-1.82616	-0.208542	-1.37095	-2.90408	-2.21262	-1.44447	0	-3.41613	-1.55884	-3.61178	-0.787435	-4.63531	-1.81373	0	-1.16441	-2.01218	-1.04492	-0.662486	0	-2.97017	-3.95115	4.66072	3.35832	2.92835	3.0628	2.15705	4.83952	1.7339
	ENSG00000219451.3	RPL23P8	0.480568	0	0	-0.18429	-0.141573	-1.40927	-2.16784	-2.656	0.43727	0	-1.84268	-0.17028	-1.55896	0.0744402	-1.97724	-2.65502	-0.643687	-2.95901	-0.508793	-0.292795	-0.286613	-0.574548	-0.522723	0.168744	-0.80007	-1.59801	-2.03477	0	0	-0.669108	-0.668985	-0.847407	0	0	-2.21578	-1.24852	-0.866087	-1.21298	-1.58881	-0.984828	4.15046	5.55681	4.37788	5.30665	2.53842	3.05096	6.06605
	ENSG00000219507.4	FTH1P8	-1.78359	0	0	-1.77038	-1.40573	-2.25839	-0.847036	-0.335198	-1.24193	-0.992777	-0.884443	-3.0194	-1.40808	-0.0197923	-3.2414	-1.91918	0.229658	-2.22317	-0.77295	-1.87888	-1.96581	0	-0.786881	-3.09541	0	-1.86217	-1.71397	-0.927064	-1.49458	-2.25519	-1.19618	0	0	0	0	0	0	-1.47714	0	0	3.8863	3.25313	3.87272	3.80803	3.42626	4.92278	3.07851
	ENSG00000219747.1	RP1-292B18.1	0.560257	1.00341	0	0.158434	-1.06188	0.0854574	0.233776	-0.991351	0.764886	0.351069	-0.0260235	-1.67555	-0.479272	0.961484	-0.31259	-0.575329	0.699036	-0.294364	0.155859	-0.72768	0.600431	-0.494859	0.141928	0.0557876	1.01658	0.803607	-0.147728	-0.0977904	0	-0.911347	-0.852331	-0.767718	0	-2.28832	-1.13609	-1.16883	-0.786398	0	-0.924156	0.509898	2.15215	4.20841	2.34209	3.23434	2.25553	1.02631	4.91421
	ENSG00000220472.1	RP11-69L16.5	0.295245	0.738401	-0.811858	0.182928	-0.326896	-1.17955	-1.93813	-0.10436	0.666984	-2.08387	-0.612964	-1.52553	0.78623	0.948011	-0.425599	-1.10338	1.39338	-0.407373	0.836399	-1.38501	-1.73497	-1.75987	0.514346	-2.60154	-1.15532	-1.3683	-0.805057	-0.585195	-1.41574	-2.17636	-2.02423	-0.880727	-0.81622	-2.13829	-1.98607	-2.01881	-1.63637	-1.98327	-2.35909	-1.34008	4.39903	5.72682	4.58523	4.94236	4.68567	5.15361	5.83291
	ENSG00000220583.1	RPL35P2	0.525564	0	0.196069	-1.26858	0.0960687	-0.75659	-1.9302	0.388994	0.375351	0	-2.19	-2.5176	-0.906282	0.63401	0.0677552	-1.41738	0.731457	-0.136411	0.313811	-1.79212	-0.727044	0	1.52227	-0.593615	-0.562429	0.961559	-2.79713	-0.425265	-1.99278	-2.75339	-1.43134	-0.609765	0	-1.13037	-0.393178	-2.59584	0	-0.975338	-0.766203	-0.33215	3.78403	5.18491	3.50004	4.54429	4.46411	2.03226	5.37906
	ENSG00000220842.5	RP11-572P18.1	1.22735	1.168	1.20271	0.1531	1.3251	0.665086	-0.186595	0.00331548	0.0965875	0.805167	1.13857	-0.288569	-0.162678	0.434198	0.382517	-1.41074	-0.498943	0.607194	-0.112509	-0.148051	-0.0423325	-0.107875	-1.27844	0.635417	-0.140752	0	-0.568098	-0.325516	-0.571103	-1.33172	-1.59463	-0.451123	0	-0.386762	0.250891	-0.852238	-0.206769	0.031301	-0.344527	-1.91047	1.14681	3.6791	3.37238	2.64404	1.61277	2.64156	5.39431
	ENSG00000220848.4	RPS18P9	1.83598	0	0.591371	1.38976	1.56176	1.90175	2.12045	1.14687	2.24014	1.97471	1.59762	1.53305	1.27562	1.67086	1.31105	1.70039	1.17829	1.39639	1.32578	1.32565	0.857292	1.40889	1.07369	1.58828	2.21138	1.10532	0.668561	1.37057	0.665556	0.364372	1.22699	-0.214464	-0.149958	0.112932	0.265158	0.232418	0.614852	2.14243	0.892132	0.326186	3.49895	6.17407	3.53689	4.58114	2.5864	2.52067	6.31902
	ENSG00000223803.1	RPS20P14	2.93964	1.17334	-0.376921	0.0653242	2.27797	1.95582	1.2517	0.593611	1.0792	-2.06397	0.991898	1.07933	1.56512	3.53351	1.07973	-0.0834755	1.60593	0.875561	1.06275	-0.0431816	1.48656	1.1345	3.18632	1.22571	0.864582	0.236566	0.384768	0.724211	-1.98081	1.25858	2.4551	1.13917	0	-1.11839	0	-0.261942	0.705455	0	1.36125	-1.32018	4.3616	5.83538	4.60513	4.48227	3.42546	6.3821	6.12626
	ENSG00000224094.1	RPS24P8	1.03041	0	0.0488433	-0.83084	-0.466195	-0.581888	-0.0774258	-0.980625	0.33504	-0.638205	0.247737	-0.342899	-0.0535083	-0.250182	-0.0794708	0.0203603	-0.0678453	-0.0612447	0.166585	-0.939346	-0.611235	-1.48413	-0.432308	-0.418913	-0.709655	-0.507595	-0.359394	-1.30946	0.181922	-2.90062	0.295899	0	0.0444806	0	0	-2.74307	-1.77567	0	-0.913429	0	5.45238	4.32042	3.76786	5.83003	5.66836	5.57309	4.20568
	ENSG00000224324.1	THAP5P1	-1.81139	0	0	-1.79817	0.151434	-0.701225	-1.4598	-1.94796	-0.532758	1.85389	-0.397668	1.9528	-0.113952	0.367447	0.730803	1.22295	0.912353	0.556384	0.421644	0.0933204	0.421431	0.133496	0.185321	-0.53825	0.907974	0	0.258235	-2.27679	0	-2.28299	-1.5459	0	0	0	-1.50774	0	0	0	0	-1.86175	3.69804	1.64037	1.38549	3.0147	0.0765342	3.14009	1.27311
	ENSG00000224411.2	RP11-1033A18.1	-4.87863	0	-2.40077	-1.16497	-1.69341	-2.76846	-2.94207	-1.55577	-2.01504	-2.67278	-1.3274	-1.02697	-1.33319	-2.69979	-1.16651	-0.844288	-0.370615	-0.996282	0.354404	-1.5816	-2.18638	-2.12639	-3.88192	-1.19045	-1.2848	-2.95721	-1.3065	-0.256567	-1.78226	-3.35023	-1.9127	-1.79156	-2.40513	-1.7272	-1.76762	-1.73325	-2.22528	-3.57217	0	-2.92899	4.71326	2.66059	4.72083	4.22544	3.84218	4.02372	2.30541
	ENSG00000224415.1	RPL19P12	1.47445	0	1.36735	1.1157	0.714808	0.932539	0.951574	0.57889	1.77908	0.22087	0.0137028	0.949136	0.638457	1.30933	0.364567	1.68679	1.52303	0.575438	1.83301	0.504692	0.948279	0.866795	0.819085	0.610087	-0.0432248	0.743797	-0.178391	1.35697	0.111386	-0.649228	-0.54957	-1.31295	0	-1.83356	-0.359401	-1.29903	-1.33163	-0.678527	-2.05435	-0.450376	3.68491	5.40537	4.63143	4.51918	4.1124	1.803	5.57756
	ENSG00000224546.2	EIF4BP3	-0.724384	-2.18812	-0.416449	-0.158629	0.270147	0.320191	-0.109759	0.319618	-0.0896105	-1.1035	0.391254	-0.282122	-0.448411	0.0500605	0.525626	0.590692	-0.618027	0.657063	0.701293	0.131415	-0.113053	-0.294073	-0.175134	-0.621171	0.0880876	-0.124891	0.919475	0.710678	-0.882832	-1.64345	-1.55844	-0.296284	-1.15778	-1.47985	-1.1577	-0.623398	-0.0710393	0.13461	-0.177088	-0.594171	2.51861	4.31233	2.66994	3.15828	1.64897	3.32663	4.02091
	ENSG00000224550.1	RP11-270C12.3	-1.72048	0	-0.827582	0	0	-2.19528	0	-1.85705	-1.76378	0	-0.628688	-0.95629	-2.34497	0.195321	-0.593326	-1.85606	0.418299	-0.160062	-0.70984	-1.23081	0	-1.7756	-0.138808	-0.447341	-1.58608	0	-0.235819	-0.185882	0	-0.607121	-2.455	-0.633417	0	-1.56906	0	0	0	0.585973	0	0	4.74588	6.06518	4.24193	4.9536	4.9748	6.38365	4.80459
	ENSG00000224578.3	HNRNPA1P48	-0.397923	0.237878	0.388059	1.2342	0.260044	0.811776	0.731275	0.565042	0.658314	0.3225	1.6547	1.34027	1.77014	0.432988	1.84471	1.51712	0.903127	1.69499	2.13926	1.20723	1.34947	1.02501	0.113359	0.804826	0.572978	-0.476501	1.18627	1.35169	-1.59434	-1.50696	0.26966	-1.31086	-0.731781	-1.46889	-0.201188	-0.711975	-0.382008	0.686137	-1.10473	-1.08571	5.08705	5.18508	4.15348	4.67392	4.87247	2.75903	4.32453
	ENSG00000224631.3	RP11-51O6.1	3.07738	2.32789	2.2922	3.04479	3.12766	2.90636	3.21033	2.96317	3.7065	2.37069	2.70833	2.16349	2.6817	2.19481	1.78949	2.40122	2.27505	2.28165	2.33594	2.6403	2.73646	2.19219	1.32201	1.93548	2.16597	0.998798	1.9883	2.41933	1.06683	0.775698	2.15022	1.41237	-0.449126	0.550729	0.381027	0.850788	1.53808	1.55375	1.32993	1.72746	7.20325	8.69655	7.16178	7.25396	7.03676	8.43156	8.51123
	ENSG00000224781.1	EIF4A2P4	-4.00197	0	-1.52411	-1.98875	-2.03914	-1.8918	-3.65038	-2.13854	-0.652948	-2.79612	-2.32521	-4.23778	-2.62646	0	-2.13785	-2.55259	-2.44815	-2.85659	-0.488827	-1.92733	-3.76915	-2.47212	-2.4203	-1.50644	-2.86757	-2.08055	-2.51731	-2.88241	-2.12799	-4.47357	0	-2.32994	0	-3.85054	-2.69832	-2.31602	-3.34862	-1.69551	-4.07134	-4.05233	2.97459	4.41172	3.38077	2.30955	0.470918	3.2919	4.2864
	ENSG00000224820.2	BTF3P4	-1.14429	0	-1.83635	-2.71604	-0.766428	-1.20405	0	-1.28086	-3.77255	0	-2.63746	-0.96506	-1.76878	-1.55042	-2.18706	-1.86484	0	-0.846905	0	-2.23958	-1.1745	-0.784366	0	-1.45611	-0.272922	0	-1.24459	-2.19465	-1.44024	-3.20085	0	-1.64219	0	0	0	0	0	0	0	0	3.27768	3.59697	2.95305	3.35987	2.6181	3.68166	3.35525
	ENSG00000224831.2	RP11-651P23.4	-0.113993	0	-3.02845	-2.90813	-2.54349	-2.81119	-1.98479	-1.47296	-1.50522	-1.7155	-1.12912	-0.987233	-1.54584	0.31638	-1.20923	-1.47197	-1.0456	-0.454041	-0.588781	-1.84671	-0.988089	-1.65454	-0.754714	-1.64821	-1.78695	-0.677999	-0.851725	-1.06482	0	-1.80799	-2.65586	-2.83429	0	-2.18496	-3.6177	-3.2354	-3.268	0	-1.18337	0	3.4779	3.09519	1.59745	2.90474	2.87346	3.03013	2.16315
	ENSG00000224834.1	BTF3P9	-1.92262	0	0	-1.90941	0	-2.39742	0	0	-2.96592	0	-2.83083	-2.15843	-2.54711	-2.32875	0	-2.05821	0	-2.36221	0	0	-2.6898	0	-1.92591	-2.23445	0	0	-0.116035	-2.38803	0	0	0	0	0	0	0	0	0	0	0	0	1.82127	4.1921	2.27425	2.1665	2.28723	3.57905	3.05496
	ENSG00000224861.1	YBX1P1	0.122499	0	0.0153968	-0.21221	-0.985068	-1.3523	-0.748302	-1.01407	-0.558229	-0.894043	0.264917	-0.750741	-0.402457	0.716372	-0.235774	-0.820441	-0.224149	-0.0369757	0.325784	0.126743	-0.282112	-0.039532	-1.10318	0.395638	-0.228528	-1.17847	-0.200195	0.0196672	-1.39584	-1.3491	-1.09744	-2.01283	0	-1.53343	-2.3812	-2.99891	-2.03151	-2.3784	-1.75423	-1.41329	4.96593	4.40111	3.83395	4.40426	4.69492	1.50366	3.63668
	ENSG00000225022.1	UBE2D3P1	-2.57238	-0.129225	-1.67948	0.0257958	0.390441	-0.462218	-0.22079	-0.387023	0.706249	-0.781569	0.606873	0.776772	0.710018	-0.656581	-0.0301899	0.992473	-0.433602	0.688476	0.853296	-0.08271	-0.532207	-0.627497	-0.253744	-2.88421	-0.853019	0	0.612719	0.869107	-1.28337	-1.45902	0.152535	0.0996445	0.901116	-0.0990287	-2.26873	-0.886433	-0.334074	0	-0.641756	-0.62274	5.52201	4.5612	5.61545	5.78976	4.9594	6.34323	4.78158
	ENSG00000225031.1	EIF4BP7	0.205227	-1.15897	-0.709231	-0.266986	-0.902341	-0.491965	-0.163075	-0.738699	-0.0307168	-0.489388	0.489663	-0.0305834	0.445806	-0.484694	0.667983	0.754139	0.0809712	0.889026	1.6309	0.841739	0.215653	-0.133682	-0.435494	-0.0559715	0.854199	0.019733	-0.117468	1.23625	-1.72815	-2.48877	0.0556734	-0.193137	-0.543668	-1.86574	-1.71352	-0.272324	0.510648	-0.710713	0.415959	-0.845132	4.15969	5.02289	3.77266	4.73492	3.35188	3.95562	4.30437
	ENSG00000225067.3	RPL23AP2	1.93663	-0.205174	0.82953	1.45235	0.72953	1.73485	0.873186	0.537028	0.308372	1.36487	1.53092	1.43779	0.634069	0.404974	0.215789	0.538013	0.605926	-0.0879127	-0.415298	0.900235	1.39184	0.755986	-1.06666	1.12731	1.57353	0.59502	0.00625591	0.471231	1.10011	0.967529	0.202117	0.0236957	0	0.310449	-0.759717	-0.155027	0.00501493	0.243085	1.18919	0.471236	3.94356	6.44728	5.31408	5.31526	2.94003	4.88811	6.23614
	ENSG00000225093.1	RPL3P7	-0.561707	-0.577983	-0.320887	-1.42296	-1.64328	-0.795499	-0.669548	-0.45727	-0.206456	-2.81529	-2.34438	-4.25695	-0.838276	-0.105339	-1.67159	-1.57176	-0.219395	-2.87576	-0.895023	-2.30908	-1.98096	-1.49129	-0.32399	-1.33296	-0.886739	-2.09972	-1.95152	-0.901579	-2.73213	-4.49274	-1.29622	-2.93408	-1.54764	-1.54779	-1.39556	-2.01326	-1.78283	-1.71469	-0.920589	-1.48654	2.72275	5.83434	3.15759	3.97487	2.72476	-0.70709	5.56662
	ENSG00000225131.1	PSME2P2	0.467148	0.794826	-0.340395	-0.050153	-0.533505	-0.900737	-1.29674	-1.04793	-0.691628	-1.02744	0.0284243	-2.4691	-0.687859	-0.832065	-2.6911	-0.783915	0.227415	-1.35095	-1.22265	-0.421693	0.0869897	0.412031	-0.429228	-1.22319	-2.09889	0.0100574	-0.2892	0.208196	-0.622353	-0.245465	-0.267368	-0.561267	0	0.0880568	-0.929642	-0.0879124	0.879484	-1.92684	0.0192607	-0.698689	4.14287	5.21093	3.72912	4.12885	4.35507	3.43439	5.00963
	ENSG00000225159.1	NPM1P39	-2.53785	0	-1.64496	-2.52464	0	-3.01265	-1.18626	0	-1.58115	-1.332	-0.861099	-1.45174	-2.16234	-3.94398	-0.995662	-2.67344	-2.98404	-0.807511	-0.790248	-0.726254	-1.72007	-1.00801	0	-1.04232	-0.818491	0	-1.73126	-0.543824	0	-4.00946	-1.68741	-2.45079	0	0	-1.64924	-2.8519	-2.88451	0	-2.60723	-1.58821	2.92851	4.32894	2.58502	3.28823	3.70762	3.12983	4.24708
	ENSG00000225200.2	AB019441.29	0.389145	0	0.407573	-0.0570724	-0.370499	0.262269	1.08866	1.04107	0.744396	-0.864437	1.10897	0.0158313	-0.235347	1.16744	0.719832	0.701018	0.653455	-0.050438	1.26228	0.419384	-0.137028	-0.54044	-0.266223	0.425244	0.064113	0.173063	-0.000663502	0.464311	-0.781276	-0.371966	-0.804802	0.0167763	0.988173	-1.91886	-1.76664	-0.799376	-0.0950139	0.236166	0.445301	0.201283	3.90627	5.55806	4.03348	4.43387	5.02709	5.60911	5.82524
	ENSG00000225294.1	OSTCP2	0	0	0	0	0	-3.04718	0	0	0	0	-3.48059	0	-3.19687	-2.97851	0	0	0	0	-3.1467	-3.66767	-3.33956	-2.6275	0	0	0	0	0	0	0	0	0	0	0	0	0	0	0	0	0	-2.62274	3.37315	2.93827	2.47249	3.73913	0.315541	4.41723	3.19661
	ENSG00000225422.3	RBMS1P1	-2.95289	0.812193	-0.475031	-0.769751	-0.990069	-0.620335	-0.431375	-1.76753	-0.996189	-0.425113	-1.8611	-1.1887	-2.57738	-3.35902	-0.951268	-0.918551	-1.22915	-0.222549	-1.52721	-1.87826	-2.39814	-4.00801	-1.95618	-0.564275	-0.818491	-2.03147	-2.88327	-2.83333	-0.66388	-1.61714	-2.36548	-3.86583	-1.47939	-1.2165	-2.06428	-0.266942	-3.29955	-1.64644	-2.4373	-2.41829	3.08378	2.74679	2.59448	2.25171	3.42688	2.53108	1.99668
	ENSG00000225558.1	UBE2D3P2	0	0	0	0	-1.19777	-3.05043	0	-2.7122	-3.61893	0	0	-2.81144	-3.20012	0	-2.03344	-2.71121	0	-1.43025	-1.56499	-2.67092	-2.34281	0	0	-2.88745	0	-1.65421	0	-2.04103	0	-3.04723	0	-2.48856	0	0	0	-1.88968	0	0	0	0	3.4902	2.19806	3.82288	4.01599	3.01274	4.06035	2.16095
	ENSG00000225568.1	RP11-384B12.3	0.701962	-1.02481	-0.990103	-0.647394	0	-2.3578	-0.309017	0.202821	0.881056	0.545242	-0.206246	0.881189	0.366977	1.1703	1.02842	0.203806	0.840741	-0.737621	-0.457324	1.62657	0.288418	1.76232	1.38673	1.64648	1.42132	1.62338	0.338626	0.590197	0.821048	-1.3546	-1.61752	1.5733	1.81289	2.20702	1.08362	1.02534	0.644813	2.16042	-1.53734	-0.196394	2.9984	2.79115	2.96157	3.12366	1.74189	2.78469	2.50962
	ENSG00000225573.3	RPL35P5	2.90011	2.45574	1.39091	2.28883	2.23844	2.91629	2.36417	1.46097	1.93276	2.65139	2.4263	2.15528	1.82105	2.98497	2.32031	1.72499	2.73632	2.60862	1.43826	2.478	2.47806	1.63554	2.59425	0.963792	0.410016	2.31251	1.26278	2.08323	1.88655	2.34833	2.81412	0.0996445	1.74911	-0.57296	0.801659	0.836033	-0.0710393	2.16703	-1.37872	1.22526	6.05513	6.84285	5.59902	7.38464	6.47339	3.90087	6.90149
	ENSG00000226015.2	CCT8P1	-1.01289	0	0.00553708	-0.371646	0.429098	0.696734	0.271585	0.52039	0.212299	0.257089	-1.57318	-2.12317	-2.28946	-4.87845	-1.93013	-1.43798	-2.33354	-0.911906	-1.46168	-3.24569	-2.06958	-2.52744	0	-1.32472	-3.33792	-2.5509	-1.66573	-1.23729	-3.18331	-1.622	-4.20684	-2.38526	-0.998826	-3.3209	0	-2.46445	-2.81898	0	-3.5417	-3.52268	2.62207	3.76951	1.79494	3.07623	1.93916	3.98014	2.8601
	ENSG00000226084.4	RP4-706A16.3	1.04037	0	1.43077	0.288051	0.790199	0.726036	0.763931	0.138266	1.19501	0.74372	0.688556	0.0390263	0.328417	0.24722	0.302454	1.13925	0.506725	0.761253	0.54851	0.764507	0.940615	-1.51725	0.409049	1.39597	0.409236	-0.540708	1.43757	1.01107	-1.75808	-0.196768	0.46632	0.499403	0	-0.310705	-1.15848	0.446211	-0.393747	-0.740639	-1.5315	0.0724744	5.66028	6.84761	5.55577	6.14357	4.69881	5.87182	7.83368
	ENSG00000226098.3	RP11-53M11.2	0	0	-1.95385	0	0	0	-2.49515	-2.98331	-3.89004	0	-3.75495	0	-1.88627	0	0	-1.98233	0	0	-1.8361	-3.94203	-3.61392	0	0	0	-2.71234	0	0	0	0	0	-3.58126	0	0	0	0	0	0	0	0	0	3.96754	3.34198	2.61316	5.5643	3.28911	5.05227	2.92225
	ENSG00000226221.1	AC022431.1	2.30523	1.8904	1.34015	1.85278	2.28454	1.55741	0.968764	1.21757	1.7615	1.46045	1.89659	1.38136	1.72965	1.8991	1.15936	1.31166	1.52463	1.91456	0.960387	1.20994	1.58696	1.47959	0.613882	1.04231	0.751573	1.17602	1.32423	1.30377	1.54361	0.435075	1.03466	0.341666	0	0.768597	0.920824	0.940551	-0.314445	0	-0.622127	-1.60311	6.9245	7.55005	7.22306	8.45523	6.32385	7.65072	8.48843
	ENSG00000226243.1	RPL37AP1	2.55735	0.541069	1.31274	1.28105	2.06074	1.79304	2.53697	1.66178	2.30254	0.625691	1.71327	1.8621	1.86574	2.49914	1.44746	0.962328	2.69612	1.98026	2.22403	1.58758	1.57866	0.0427976	2.34255	1.48653	1.40224	2.18926	1.67004	1.63251	0.386924	0.433665	1.94836	0.992332	0	-0.750662	0.723492	0.591217	-0.248742	0	1.19846	-1.95245	5.07447	7.49218	5.89172	6.32999	4.68628	3.63436	7.7802
	ENSG00000226284.1	ARPC3P1	-1.83596	0	-1.94306	-2.82274	0.126865	-0.988828	-0.899403	-1.97253	-1.0719	-1.63011	-1.1592	-0.749839	-0.460448	-0.920156	-2.29377	-1.38658	-0.960212	-0.468185	-1.08835	-1.12389	-2.01818	-2.89107	-1.83925	0.174147	-1.11659	-1.91454	-1.76633	-1.30136	-2.54695	-1.30756	-2.57047	-2.74889	0	0	-2.53231	0	0	0	0	0	2.17097	2.42315	2.89697	3.25316	0.0519655	3.26236	3.02615
	ENSG00000226360.4	RPL10AP6	1.7802	0.316463	0.766204	0.345953	1.64348	0.48597	0.394823	0.437176	1.03946	0.538588	0.42453	-0.0405752	0.248815	1.42138	0.115938	0.197153	1.63658	0.893156	0.205874	0.362978	0.106126	0.403153	1.11794	0.883411	0.815061	0.116656	0.817399	1.21526	-0.837682	-0.138866	0.308716	-1.45467	-0.653196	-2.97527	0.346882	-0.63339	0.526651	-0.820241	-0.388713	-2.17705	5.06346	6.50165	5.14913	5.8532	4.69197	4.89395	7.24056
	ENSG00000226415.1	TPI1P1	1.47864	0.699406	0.149148	0.591393	-1.95085	-0.996156	-0.169766	-2.46528	-0.912579	-1.12286	0.406936	-0.10509	0.854152	1.99308	0.737041	0.623166	0.979992	0.624023	1.00386	0.330884	0.48907	0.316612	2.15985	0.446927	-0.386957	0.762635	0.799805	0.960773	-1.45474	-1.80032	0.1847	-0.0717239	0.144785	-1.59233	-2.02506	-1.64276	-1.0904	-1.02226	-1.39809	-3.37907	4.5362	4.75725	4.36641	4.42337	4.84461	0.985338	4.86132
	ENSG00000226457.1	RP11-430L17.1	-2.35161	0	-1.45871	-2.3384	-0.973753	-1.82641	-2.00002	-2.48818	-1.39491	-2.14576	-2.25982	0	0	-0.172777	-1.80942	-2.4872	-2.7978	-1.20623	0	-2.4469	-1.11879	-2.40673	0	-0.663436	-2.21721	0	-0.866952	-0.232052	0	0	-1.50117	-1.26455	0	-2.20019	0	-2.66566	0	0	0	0	2.07035	4.18761	2.43022	2.9599	-0.46369	4.0593	3.99162
	ENSG00000226525.4	RPS7P10	0.155946	0	-0.536119	-1.00076	-2.63612	0.418112	0.507537	-0.828622	-0.249923	-1.22317	0.0778123	0.0721388	0.0619689	0.667356	0.113174	0.0203603	-1.46016	-0.131634	-0.128871	-0.524308	-0.611235	-1.48413	0.152655	0.481551	0.290345	-2.09256	-0.0698869	-0.672027	0.275032	-0.678228	-0.0480553	-1.92692	0	0	-1.12537	-3.32803	-1.36063	1.09983	-1.49839	-1.06434	3.8003	4.45273	2.44593	3.57764	2.57438	1.21761	4.81006
	ENSG00000226564.1	FTH1P20	-1.29103	-0.432841	0	-1.27782	-0.17621	-3.3508	-1.52441	-3.01257	-1.33433	-1.67015	-1.19924	0	-1.91553	-1.69716	-1.33381	-3.01158	-1.00025	-0.993652	-0.865358	-2.38633	-1.32125	-1.93111	-2.87929	0	-2.7416	0.630387	-0.806374	-3.3414	0	-2.3476	-2.02555	-1.20397	0	-1.72457	0	-1.60509	-0.63769	0	-0.945372	0	3.83137	3.69123	4.16887	4.3286	3.25985	6.123	3.971
	ENSG00000226608.2	FTLP3	1.31514	-0.411625	-0.376921	-0.519638	0.98251	-1.00765	-0.50319	-0.669423	-0.313117	-1.06397	-1.17803	-3.09059	-1.89431	0.645982	-2.31259	-2.99037	0.283998	0	-3.4291	-1.95007	-1.037	0	0.311853	-1.58164	-0.720381	-0.933359	-0.562765	-0.73522	-0.980807	-0.326385	-0.589296	0.0396372	0	-0.381428	-2.55113	0.638523	-1.20144	-0.548328	-0.116801	0.902215	5.47408	6.82579	6.60136	7.35674	8.53099	2.87431	6.43359
	ENSG00000226723.2	RP11-142L4.3	0	0	0	-2.37208	0	-3.86009	-3.0337	0	-0.969162	0	-2.2935	0	0	0	0	0	0	-3.82488	-2.37466	0	0	-3.44041	0	-3.69712	-3.2509	0	0	-2.8507	0	0	0	0	0	-2.23387	0	-3.69935	0	0	-3.45467	-2.43565	3.4961	2.65142	2.61893	3.44079	2.40952	3.96828	2.35128
	ENSG00000226781.1	TBCAP1	2.26121	0	-1.23821	-0.117898	-1.75325	-0.605911	0.220479	0	-0.589448	-0.3403	1.1306	1.44043	0.566325	1.27012	0.218434	-0.681735	-0.255367	0.0142677	0.294565	1.68049	1.0086	1.90123	0.187525	1.2575	0.00328778	0	-1.64645	-0.0115516	0	-0.602716	0.304297	-1.04405	0	0	0	-0.860201	0.844161	0.175341	0	-0.596508	4.46078	3.49057	2.99176	1.95801	3.92674	3.29841	3.14603
	ENSG00000226948.1	RPS4XP2	-0.824179	0	-0.931282	-1.39593	-2.03128	-2.29898	-2.05755	-1.96075	-2.86748	-3.20329	-1.73239	-2.64495	-0.574202	-0.493342	-1.0596	-0.959765	-1.85533	-2.84873	-2.3985	-2.91947	-2.59136	-0.656903	-1.82747	-0.136004	-1.27474	-1.48772	-1.11713	-1.55262	-3.12013	-1.88075	-1.82173	-3.32208	0	0	-2.10549	-2.72319	-2.7558	0	-1.89355	-1.4595	3.05722	4.97335	3.05077	3.8499	2.17922	4.82774	5.7072
	ENSG00000227008.2	RP3-417G15.1	2.5216	-0.0352489	2.58442	2.99424	2.65434	3.42184	3.15859	2.93961	2.98609	2.81491	3.59067	2.64334	3.61135	2.54173	2.52322	2.4304	2.24534	3.23176	2.70216	3.07016	3.27798	2.59576	2.32566	0.531699	1.97792	-1.55698	2.83915	2.51562	1.27004	1.37192	2.93683	1.19362	-0.00490747	1.57991	1.73214	1.66698	1.34486	2.6354	2.25958	2.17168	6.3865	6.15657	5.77158	7.21558	6.12376	7.54683	6.33401
	ENSG00000227018.1	IL6STP1	0	0	0	0	0	-4.24712	-3.42073	-3.90889	-4.81562	0	0	0	0	0	-4.23013	0	0	0	-4.34664	0	0	0	-3.77561	0	0	0	0	0	0	0	0	0	0	0	0	0	0	0	0	0	4.05904	3.02521	2.83055	4.19127	4.13797	6.09632	3.66469
	ENSG00000227034.1	RP11-234N17.1	-0.783589	0	0.109308	0	-0.40573	-1.25839	-1.432	-1.92016	-1.24193	-0.57774	-1.6918	0	-2.40808	-0.604755	-2.2414	0	-2.22977	-1.22317	-2.35791	-2.87888	-0.228842	-0.253743	-1.78688	-2.09541	-1.64919	0	-2.29893	0	0	0	0	0	0	0	0	-2.09764	0	0	-1.85296	-1.83395	2.9603	5.25313	3.48367	3.89049	2.10433	4.8841	5.51592
	ENSG00000227063.4	RPL41P1	1.772	0.407803	0.442507	0.562824	0.927469	0.0748102	0.316238	0	0.38078	0.977852	0.226364	-0.271163	-0.659844	1.01795	0.0918007	-0.170938	-0.159608	0.525064	-1.60968	-0.32329	-0.217571	0.231459	-1.03864	0.237785	0.420975	0	-0.228764	-1.50076	0	-0.921994	0.815094	0.373638	1.43814	-0.298966	-1.7317	0.235558	0.202954	0	-2.10473	-0.500749	3.47408	5.2577	4.51202	3.27616	0.852569	-0.306266	5.65964
	ENSG00000227203.2	SUB1P1	0	0	0	-2.34971	-0.985068	-1.25276	0	0	-1.40623	-1.15708	-3.27114	0	0	0	0	-2.49851	-2.80911	0	0	0	-3.13011	0	0	0	0	0	0	-1.82833	0	0	-2.09744	-1.27586	0	-2.2115	0	-2.67698	0	-1.05647	-2.4323	-2.41329	5.22896	4.71332	3.37	5.18562	6.06415	6.07122	4.94764
	ENSG00000227295.2	ELL2P1	-3.6743	0	-3.7814	-1.85373	-1.12651	-1.24221	-1.73774	-1.64094	-2.13263	-1.66109	-0.882066	0.0440888	0.127476	-2.7585	0.189822	-0.72242	-0.420041	-2.11388	-0.663658	-1.8627	-0.583497	-0.205852	-1.87023	-0.46256	-3.5399	-1.75288	-2.60467	-0.616138	0.369601	-3.1459	-1.40881	-0.587235	-2.2008	0.177566	0.0887848	0.0560449	0.371365	-3.36784	-1.57375	-0.917301	4.30991	4.83274	2.95554	3.47372	4.46155	4.99339	4.43573
	ENSG00000227347.1	HNRNPKP2	-2.63387	0	0.133495	-1.62066	-2.25601	-2.37171	-2.86724	-2.3554	-1.56169	-2.42802	-0.54208	-1.28472	-1.25836	-2.62496	-1.21721	-0.547065	-0.577555	-1.07345	-1.9858	-0.613686	-0.738088	-0.952022	-1.63716	-1.20873	-1.76251	0	-2.14921	-1.09927	-2.92982	-2.36851	-2.95335	-2.54681	-1.74534	-3.06741	-2.91518	-2.94792	-2.56549	0	-2.70325	-4.26919	3.20313	2.20255	2.29997	2.92918	3.50198	4.12005	2.43335
	ENSG00000227682.1	ATP5A1P2	-1.77232	0	0	-1.7591	0	0	0	0	0	0	0	0	0	-2.17845	-1.23013	0	-2.2185	-2.2119	0	-2.86761	0	0	0	0	0	0	-2.28766	0	0	-2.24392	0	0	0	0	0	0	0	0	0	0	2.457	3.3424	2.10263	2.3168	3.28553	4.2047	3.54922
	ENSG00000227939.1	RPL3P2	-1.42542	-1.56723	-1.53253	-1.18982	-0.462602	-0.677831	-0.658795	-0.339601	-0.195703	-2.80454	-0.0606134	-2.66123	-0.727987	0.0429179	-1.46819	-1.56101	0.128393	-0.865006	0.000253247	-1.01821	-0.0771271	-1.74357	-0.313237	-1.00028	-1.55406	-1.08896	-1.71837	0.382193	-1.72138	-2.48199	-1.04446	-1.60139	-1.53689	-1.53703	-1.38481	-1.00251	-1.03511	-0.703933	-1.07976	-1.06074	3.91937	6.31584	3.85324	4.88609	3.76018	1.77759	6.14634
	ENSG00000228057.1	SEC63P1	-4.07488	0	0	-4.06167	-2.69702	-2.96472	-2.13833	-4.21145	-3.11818	0	-3.39813	-4.31069	-4.69937	0	-3.53269	-4.21047	-4.52106	-3.51446	0	-2.17017	-1.52013	-4.13	0	-1.80174	-2.35552	0	-3.00526	-2.95532	-1.46394	-3.54649	-2.00204	-1.66589	-1.60138	-3.92346	-1.77123	-1.58158	-3.42154	0	-4.14426	-2.54028	3.36945	3.46434	1.80006	4.82159	4.4569	5.2787	2.20226
	ENSG00000228158.1	TLE1P1	-2.01158	1.43157	0	-0.99837	-0.633725	-1.48638	-0.338066	-2.14816	-1.05488	-2.80574	-0.749868	-2.24739	-3.63608	-3.41771	-1.46939	-2.14717	-1.45777	-2.45117	-2.58591	-2.52191	-2.77877	0	-3.01488	-2.32341	-1.87719	0	-2.52692	-1.47699	-1.72257	-2.48319	-3.7461	-2.92452	0	0	-2.70793	-1.74067	-2.35824	-1.70513	-0.495997	-0.476981	4.49784	0.177136	4.44832	2.29993	1.87634	-1.2825	3.02044
	ENSG00000228205.1	RP11-778D9.4	1.2913	2.14949	-1.40077	0.419989	0.89155	-0.598539	-0.620146	0.476655	0.417924	0.371616	-0.501434	-0.0700433	0.605406	1.65776	0.772088	0.378105	1.752	0.58868	0.524329	0.0704752	0.109079	-0.178856	0.703044	-0.798134	0.0106598	0.949685	0.775958	0.48886	-0.197299	-1.76527	-0.568749	-0.399247	-0.820168	0.0276842	-2.99001	-1.02275	-1.05536	0	-1.77808	-1.75906	4.33775	6.95251	5.23233	5.21049	4.57154	4.12658	7.13322
	ENSG00000228218.1	ATF4P3	-1.82236	0	-2.92946	0	-3.4445	0	-3.47077	-3.95893	-3.86566	0	-4.73057	-4.05817	-2.12492	-1.64352	-3.28017	-2.95794	-1.94661	-3.26194	-1.81172	-2.33269	-3.00458	0	-1.82565	0	0	0	0	-1.48041	-3.53335	-4.29396	-4.55687	-2.7353	0	-1.67094	-1.51871	-2.13641	-3.16901	-1.51591	-2.89173	-1.55079	2.30005	3.31122	3.69644	2.76926	3.27502	1.22866	4.16903
	ENSG00000228305.1	AC016734.2	-1.13771	0	0	0	-1.75986	0	-2.78612	-3.27429	-2.18101	-2.93186	-1.72399	0	0	-0.736487	0	-1.68834	0.116542	-3.5773	-2.71204	-1.42565	-0.582967	-0.870903	-1.14101	-1.86458	-3.00331	-0.631331	-2.65305	-1.28119	-0.848704	-3.60932	0	-3.05065	0	0	-2.83406	-3.45177	-2.48437	-1.83126	-1.20709	-1.18807	4.03914	5.34379	3.86651	4.5759	4.47813	0.9133	4.59064
	ENSG00000228399.1	RP4-575N6.2	-0.615067	0	0	0.135113	0.17783	-0.352901	0	-0.3366	-0.243328	0.327748	-2.10824	-1.43584	-2.82452	-2.60616	0	-2.33562	-0.0612508	-2.63961	-0.774353	-2.29532	0	-1.25515	-2.20332	-0.926892	-2.06563	1.89132	-2.71537	-2.66543	0	-1.08667	-1.93455	-2.11297	0	0	0	0	0	0	-2.2694	0	2.54386	4.15862	3.06723	3.47405	2.00982	4.87483	4.12151
	ENSG00000228502.1	EEF1A1P11	1.06761	-0.189678	0.260064	0.117346	1.48199	1.19005	0.133795	0.59983	1.50709	-0.426984	0.266313	0.353749	0.742675	0.624004	0.646323	0.5046	0.859583	0.342621	1.73144	0.241501	0.407341	0.25065	-0.0511619	0.755782	0.238532	0.703626	0.266865	1.19944	-0.928785	-0.98896	-0.144957	-0.54577	-0.744299	-0.0663718	-1.10679	-0.361923	0.135988	-1.91134	-0.287171	-0.0202272	1.72773	3.95278	0.744612	3.14434	1.25509	1.13578	4.21922
	ENSG00000228589.2	SPCS2P4	-1.85692	0	-0.964019	-0.995705	-3.80099	-1.19421	-1.50533	-0.993487	-1.90021	-0.972995	-0.917128	-0.955223	-0.896445	-3.00001	-1.63665	-0.729467	-1.81767	-0.448502	-1.94581	-0.186673	0.263428	-1.649	-1.59717	-0.403206	-3.04444	-0.935495	-0.446256	-0.184815	1.23945	-0.843094	-0.743435	0.552075	0.879615	0.779935	0.825246	0.594567	1.11836	1.37554	1.30637	0.677687	5.83558	5.91195	5.41378	5.0935	5.08412	6.36616	5.71485
	ENSG00000228847.1	ATP5G2P4	-1.49221	0	0	0	0	-2.96701	0	0	-1.95055	0	0	0	0	0	-2.95002	0	0	0	0	0	-3.25939	-2.54733	-2.4955	0	0	0	-3.00755	-1.37265	0	0	-3.22673	0	0	0	0	0	0	0	0	0	2.09968	3.46204	2.63066	2.59691	1.39571	2.17548	3.33952
	ENSG00000228887.2	EEF1DP1	0.316748	1.43798	-2.69724	-1.57693	-0.890355	-0.895017	-0.0686265	-1.40478	0.121447	-1.38429	-1.17642	-1.82595	-1.40728	0.396047	-1.2406	-0.555803	0.285602	-0.444763	0.0834619	-1.87808	-1.77236	0	1.05042	-2.90197	-1.87078	1.23817	-0.783554	0.266384	-3.30113	-2.47678	-1.32466	-1.50308	0.468317	-1.11679	-1.70153	-2.31923	-1.35184	-2.28369	-0.852163	-0.833146	3.61318	4.94908	3.92866	3.6689	3.42706	1.76344	5.77181
	ENSG00000228929.1	RP11-159C21.4	4.34651	0	2.87017	2.40553	3.2296	2.89479	2.06583	2.38502	2.59694	1.76809	2.39099	2.36596	2.65046	3.95197	2.10443	2.38601	2.46969	2.50732	2.70063	2.50647	2.79506	2.46648	3.03288	3.25041	2.69664	2.31373	2.60489	2.90419	0.488678	2.56456	2.99765	2.17981	-0.13419	1.54374	2.21952	2.16572	3.04566	0	0.644865	1.24884	4.9842	8.10303	6.27288	6.42003	4.73967	7.13076	7.75293
	ENSG00000229091.2	HSPA8P8	-4.02589	0	0	-1.42772	-2.64803	-3.50069	-3.6743	-2.5775	-0.747263	-1.01269	-2.61217	-3.2617	-0.743494	-4.43202	-2.89874	-3.16148	-1.30215	-4.46548	-1.01525	-2.31383	-1.98572	-0.621577	-1.22183	-3.33772	-1.89149	-3.10447	-4.54123	-0.906332	-3.73688	0	-2.17545	0	-1.5524	0	-3.72224	-3.33994	-3.37255	0	-4.09527	-2.07625	2.25405	4.37228	3.81484	2.72619	0.669385	1.64179	3.99944
	ENSG00000229097.1	CALM2P2	-2.55932	0	0	-0.961148	-2.18147	0	-2.20773	-2.6959	-1.01766	0	-2.46753	-1.21017	-1.59885	0	-2.01713	-2.69491	-3.00551	-1.99891	-2.13365	-2.65462	-1.74154	-2.61444	0	-2.87115	0	0	0	-1.02473	0	-2.03093	0	0	0	0	0	0	0	0	-2.6287	-2.60968	4.90704	3.21436	2.77505	3.75219	4.3286	5.34635	3.5758
	ENSG00000229119.3	CTB-63M22.1	0.602426	0.46062	-0.0896387	-0.969322	0.395323	-0.457336	0	-2.11911	-0.703907	-1.77669	-0.890745	0.589009	-0.0220653	1.61134	-2.44035	-1.11812	1.15624	0.162843	1.0281	0.0920973	0.572211	-0.45269	1.4736	-2.29436	0	1.26081	-0.497876	0.359417	-0.108563	-1.45414	-0.395124	0.104527	0	-0.831112	-1.67889	-0.711625	0.670809	0	-0.0519113	-0.447933	4.19432	7.22411	4.38426	5.91394	3.81228	1.16159	6.339
	ENSG00000229132.2	EIF4A1P10	-0.566461	0.417263	-3.133	-0.105788	-1.06307	-1.04126	-1.35237	-1.84053	-1.36875	-3.82004	-1.76418	-1.09178	-1.19095	-0.43202	-2.4837	-2.16148	-1.47208	-0.765036	-1.60022	-1.31383	-0.793073	-0.911084	-0.444221	0.306139	-0.30653	-1.51951	-0.541232	-0.68394	-2.73688	-2.4975	-1.95305	-2.93883	-1.5524	0	-1.40031	-2.33994	-2.37255	-1.71944	-2.09527	-2.07625	3.644	3.63532	2.68194	4.45554	3.35388	2.49327	4.27916
	ENSG00000229204.2	PTGES3P3	-1.69384	0	0	-2.68063	0	-3.16864	0	0	-2.73714	0	-2.01709	-2.92965	-1.31834	-3.09997	-2.15165	-0.507502	0	0	0	-3.78914	-1.87606	-1.74896	0	0	0	0	0	-1.57428	0	-3.16545	0	0	0	0	0	-2.0079	0	-1.38739	-2.76322	-2.7442	3.68232	2.17295	2.1811	3.7172	2.89452	4.2447	2.67076
	ENSG00000229228.1	LINC00582	0	0	-1.10665	-2.98634	0	0	0	0	-3.04285	0	0	0	0	0	0	0	0	0	0	0	-3.76673	0	0	0	0	0	0	0	1.09681	0.435734	0.353395	-1.32753	0.473945	0.852312	1.3041	1.49375	0.653793	2.69922	4.07062	4.71827	5.22977	3.4522	3.94148	1.5046	2.88837	5.32945	4.97803
	ENSG00000229419.1	RALGAPA1P	-2.29598	-2.94029	-0.905585	-1.28277	-1.2507	-1.33468	-0.605589	-0.965426	-0.967311	-0.855667	-2.76809	-2.22694	-2.3075	-2.88268	-2.25629	-1.51903	-3.3702	-1.82303	-3.63584	-1.83488	-1.56566	-1.68367	-2.57938	-1.17171	-1.03959	-3.46202	-2.25493	-1.42258	-2.77251	-1.94816	-2.25998	-2.59594	-3.90995	-2.0621	-2.07979	-2.89014	-1.56017	-1.61756	-2.20489	-1.91024	2.68238	2.67317	3.37108	2.76457	2.37484	4.03331	1.90492
	ENSG00000229638.1	RPL4P4	2.14353	0.923724	1.37347	1.43238	1.76532	0.742734	1.20139	0.617016	1.34416	0.560887	1.95318	1.44116	1.51904	2.62903	1.39199	1.48794	1.77135	1.70395	1.49121	1.84471	1.58786	1.54093	1.17772	2.04321	1.64471	0.986952	1.60908	2.07406	-0.230421	0.330892	0.915977	1.15259	0.369103	0.0470296	0.954144	1.30947	0.796878	0.202058	1.07416	0.0151716	6.15046	8.93919	6.39443	8.33345	6.02193	5.67454	8.6032
	ENSG00000229931.1	RP1-151F17.1	-2.22505	0.218108	-1.33215	-1.62687	-1.26223	-1.37792	0.296468	-0.361619	-1.09842	-3.0192	-4.13326	-1.46086	-3.84954	-2.04621	-1.68286	-0.553279	0	-2.07967	0	-2.73538	-2.99223	0	-3.22834	-1.95191	0	0	-2.74039	-2.69045	1.70782	0.303348	-0.637636	1.56245	0.248449	1.78436	2.24853	1.10476	0.598221	2.78184	1.51293	2.60724	4.48232	3.59594	4.36414	2.08646	3.79216	0.619516	3.18138
	ENSG00000229932.2	YWHAZP3	-2.3074	0	1.28594	-0.294181	-0.929536	1.02516	0.629158	1.19989	0.293162	-0.516583	0.993849	0.980356	0.591675	-3.71352	0.322258	0.257459	-0.583654	0.422946	0.925636	0.767238	0.680311	0.807413	-2.31069	0.904342	0.286436	-0.385974	-0.65281	0.927642	-0.0183848	-0.0785599	0.543051	-0.63537	-0.833898	-2.15597	-2.00374	-1.29952	-0.332123	0	-0.0548426	-1.77279	4.18066	3.88132	4.3749	4.28422	2.82845	5.42169	3.56966
	ENSG00000229944.2	AC004797.1	-4.15409	0	-0.939265	-0.970951	-1.77623	-1.04393	-2.21754	-1.48331	-0.673827	-0.948241	-0.538737	-1.06797	-0.456654	-2.56022	-1.15247	-1.11975	-2.60027	-0.345746	-0.921059	-1.00145	-0.0143807	-0.624244	-2.15738	-0.880952	-1.43473	-3.23267	-0.0844673	-0.53203	-1.05772	-2.30377	-1.56668	-1.7451	0.641335	-1.68074	-2.26548	-2.46814	-0.915783	-2.84764	-1.41611	-1.61949	4.06229	3.58307	4.4351	4.43753	3.73383	4.89692	3.08884
	ENSG00000229994.1	RPL5P4	0.518335	-1.12597	0.131124	-0.0964821	0.808732	-0.0439274	0.104391	1.46423	1.5774	1.72418	0.567058	1.44299	0.613735	0.548306	-0.120046	1.42457	0.685128	0.313217	0.556989	0.657509	0.949093	1.13064	0.0125436	0.119048	0.957589	-0.0627439	0.67042	0.213397	-0.280117	-0.233377	0.219918	-0.31214	0	0.389651	-0.458122	0.11682	-0.593855	1.54468	-1.6385	-2.03452	2.80703	3.74061	2.26001	3.63547	2.96265	4.51163	3.9748
	ENSG00000230202.1	RP11-632C17__A.1	2.50322	2.09838	1.22619	4.47579	4.01493	4.38987	2.14431	1.10361	1.71626	0.539141	1.85135	0.556913	1.56678	3.01463	1.19741	1.36763	2.642	2.28603	3.82506	1.32546	1.321	0.737607	2.41746	0.60643	1.37458	1.42464	1.57284	3.71338	0.429657	3.36948	4.67024	0.742283	0.806789	0.0696783	0.444297	0.478672	3.47849	0.224707	0.585845	-0.717067	6.79965	8.35237	6.56579	7.56537	7.6306	6.12847	8.2279
	ENSG00000230207.1	RPL4P5	1.78727	1.15513	-0.20248	0.725192	-0.132556	-0.663287	0.256213	-0.424593	0.990607	-0.082173	0.455845	-0.243725	0.637683	1.54289	0.804365	0.675928	1.01303	0.750442	0.722616	0.0572583	0.137441	0.308938	0.759312	0.499689	-0.0540874	-2.17396	0.7816	1.11165	-0.999012	-1.10755	-0.186037	0.313613	-0.62188	-0.774029	-1.79173	-0.824467	-0.634678	-2.78893	-0.464313	-1.56077	4.08148	6.45792	3.66221	6.21613	4.84783	5.2582	5.93665
	ENSG00000230291.4	RP11-244J10.1	1.14769	0.890404	0.340145	0.919894	0.995032	0.294377	-0.201161	1.21757	1.35815	-0.346902	0.931357	-0.466634	0.992681	0.74156	0.689879	0.119017	1.08853	0.914556	0.457887	0.0523961	0.0019951	-1.02291	0.0289195	-0.279614	-1.41835	0	0.632348	-0.210799	-2.26374	-1.43939	-0.479913	-0.465689	0	-0.816366	-2.2491	0	0	-1.2463	-1.62213	-0.281183	5.07867	5.0954	4.90716	6.4592	4.5831	6.36616	5.87921
	ENSG00000230311.2	AC004074.3	-1.54284	0	0	-2.52962	-2.16498	0	0	-2.67941	-2.58614	-0.752024	-1.86608	-2.77865	-1.58237	0	0	-2.67842	-1.98902	-1.98242	-2.11716	-1.63813	-3.31002	-2.59795	0	-2.85466	-2.40844	0	-3.05818	-2.00824	0	0	-3.27735	-2.45577	0	0	-2.23919	-2.85689	0	0	0	0	3.63402	4.27815	2.03255	3.28325	2.51501	4.34275	3.71159
	ENSG00000230409.2	TCEA1P2	0.86908	0	1.69785	1.26562	1.58136	1.08017	1.82639	1.53088	1.55015	1.83677	3.35617	2.92989	3.13888	1.58325	2.9538	2.93785	1.10879	3.01446	2.70193	2.86494	2.88212	2.96283	1.04267	3.13173	2.72785	-0.411132	2.61154	2.25516	1.63453	1.36577	1.63337	1.79013	1.14094	1.9888	1.69356	1.83882	1.85684	2.45933	0.861105	1.05005	5.92736	5.59601	5.82409	5.22471	5.34196	7.50923	5.61418
	ENSG00000230457.3	PA2G4P4	1.1443	0	1.22985	1.07263	1.64081	1.56259	2.17397	1.96591	1.96041	2.30833	-0.50087	0.586565	0.599982	-1.06918	-0.12086	-0.535602	0.738762	-0.102634	0.141137	0.129182	-0.430232	0.714792	-1.40331	-0.0488761	-0.528652	-1.4786	-0.330394	-0.128453	0.210922	-0.208656	-0.0756389	-0.438485	0	-1.51163	-1.09637	-0.977103	0.668365	-1.09356	-1.247	-0.334898	3.10941	2.88181	2.61789	3.51918	4.01147	2.84565	2.68448
	ENSG00000230508.1	RPL19P21	-0.984979	0.458176	-2.09208	-1.97177	0	-2.45978	0	-1.53659	-2.44332	0	-2.89319	-2.22079	-2.02451	-1.80614	-1.85783	-3.12056	-1.8462	-1.8396	-2.5593	-2.49531	-1.43023	-1.0401	-2.98827	-2.2968	-1.26562	0	-1.91536	-1.86542	-1.69597	-3.45658	-1.7195	0	0	0	0	-3.29903	-2.33163	0	0	0	1.60691	4.58225	3.09942	2.97861	1.22487	-1.84086	4.58678
	ENSG00000230562.3	FAM133DP	0.489933	0	0.489745	0.38767	-0.247685	0.221584	0.841524	1.11235	0.955648	1.5189	0.340716	1.30857	0.334926	-1.29471	0.419147	0.653908	0.430772	-0.328162	-1.78483	-0.135874	-0.0707972	0.734377	0.593557	0.384559	0.383324	-1.28909	0.859116	-0.505984	-0.599568	-0.512186	-0.244583	0.683911	0.26299	-1.05908	-0.321894	-0.0651271	0	2.09595	0.890043	1.13145	2.53339	2.65629	2.98637	2.75308	4.20098	4.07317	3.35204
	ENSG00000230673.3	PABPC1P3	0.54961	-0.17716	-0.727418	1.3929	1.5649	1.07481	1.0532	1.56504	1.62179	1.75546	0.930908	0.844314	1.27876	-1.02644	-0.270769	0.0514541	0.255429	0.26203	0.390324	1.67671	0.934432	1.23146	-1.62361	0.7683	-0.163988	-0.698894	0.6717	0.614722	-2.3313	-1.50696	-1.35483	-0.211324	0	-0.146963	-0.731702	-1.3494	1.03303	1.00807	-0.689691	0.651254	6.1415	5.64736	5.42455	6.43843	6.1745	5.61127	4.61102
	ENSG00000230735.1	RP11-413E1.4	0.450546	0	0	0.271115	-1.1716	0.145671	1.60949	1.6359	-0.785398	0.978323	-1.45766	-1.78526	-1.58898	-2.95558	-0.422301	-1.68504	-2.99564	-0.989037	-2.12378	-3.64475	-0.316635	-1.60457	-0.552745	-0.539351	-0.830092	-1.62803	-1.47983	-3.01486	-2.26044	-0.0210586	-1.69901	0.344963	0	0	-0.660841	0	-1.89611	3.28056	1.38117	0.722115	1.87251	4.33971	3.13285	0	3.5864	3.88007	2.18712
	ENSG00000230897.1	RPS18P12	2.02354	2.14477	1.44251	1.85233	2.5649	1.54874	1.9012	2.45257	2.79582	1.39289	1.7194	1.05077	1.84266	2.75492	1.44544	1.76766	3.12333	1.84699	2.05329	1.53232	1.6569	1.23146	2.28328	1.59142	1.09905	2.47103	1.86435	2.04357	-0.00937648	0.995543	1.8931	1.16719	-0.146818	0.116071	1.00526	0.972523	1.35496	0.686137	1.11766	0.914288	5.0111	7.29905	5.62967	6.4688	5.07496	4.44267	7.72157
	ENSG00000231043.2	AC007238.1	-2.22174	0	-1.65077	-1.7231	-1.58084	-0.931002	-1.19207	-1.87288	-0.943108	-1.01589	-0.544983	-1.32004	-0.846229	-2.14244	-2.19412	-1.09429	-2.66792	-1.39829	-0.948064	-0.684761	-1.31085	-1.59878	-2.54696	-2.04813	-2.8243	-2.62224	-1.47404	-0.76114	-3.25465	-2.69334	-1.81875	-1.4566	-2.07017	-2.07031	-1.65505	-1.85772	-2.30536	0	-0.912601	-4.59402	4.14509	3.87772	3.75754	3.93777	3.494	3.50133	3.12579
	ENSG00000231120.2	BTF3P10	-2.74663	0	0	0	-2.36877	-1.63647	-2.39504	-2.8832	-1.78993	0	0	-2.98244	-1.78616	0	-0.619478	-2.88222	-3.19282	-1.60125	-1.73599	-1.84192	-1.92885	0	0	-2.05846	-1.02727	0	-2.26197	-0.627072	-2.45762	-3.21824	0	-2.65957	0	-2.59521	0	0	0	0	0	0	2.7628	4.02705	2.8832	3.34249	2.31122	3.64542	3.33786
	ENSG00000231167.3	YBX1P2	-1.74231	-1.29915	-2.84941	-1.72909	-1.36445	-1.89518	-1.80575	-3.87888	-1.7856	-2.53646	-0.480589	-2.39315	0.0255199	-0.0609708	-0.740683	-1.29293	-1.86656	-0.722457	-0.409739	-0.930707	-1.18756	-1.21246	-1.7456	-2.05413	-0.800551	-1.82088	-0.935717	-0.748277	0	-4.21391	-1.66947	-2.07028	0	-2.59088	-1.85369	-4.05636	0	0	-1.00433	-3.79266	3.26462	2.07868	1.52496	2.84931	2.84606	2.68722	1.28972
	ENSG00000231234.1	SKP1P1	0.747776	0	1.18124	1.002	0.836129	0.720435	1.54683	1.4737	1.33251	0.664119	-0.0349017	-0.140111	-0.0142192	-0.795855	0.289967	0.152759	-0.572877	0.170689	-0.116054	0.94794	-0.478837	0.403153	0	0.298448	1.32963	0.209766	0.58036	0.282374	0.577355	-1.18326	-1.86121	0.375407	1.3468	-0.238304	-0.086077	-0.440745	0.263617	1.40215	0	0.559914	3.88024	4.06203	3.25075	3.25193	3.56858	5.23337	3.75531
	ENSG00000231245.2	C1DP1	0	0	-1.53612	0	-2.05116	0	-0.492463	0.756341	-1.88735	0	-1.0153	-0.0798643	1.26842	0	-0.564898	-1.5646	-0.290238	0	-2.00334	-1.93935	0.611157	0.10083	0	-2.74084	-0.294617	0.0773673	-2.94436	-1.30946	-2.14001	0	-0.841604	-2.34195	0	0	0.459596	-2.74307	0	0	-0.913429	0	4.24088	2.24513	3.03089	3.77558	3.04387	4.45657	1.75502
	ENSG00000231684.2	RP11-416K24.2	-2.18736	0	0	-1.17414	0	-2.66216	0	0	0	0	-3.09556	0	-1.81185	-1.59348	0	-1.32294	-1.04858	-2.62694	-1.76168	-3.28265	-2.95454	-1.24247	-1.19065	-1.49918	0	0	-2.7027	-2.65276	0	0	-2.92187	-1.10029	0	0	0	-2.50141	0	0	-0.671769	0	2.69404	2.58633	3.64179	2.90176	2.28553	4.68469	2.25971
	ENSG00000231747.1	AC079922.2	-2.2658	0.177351	0.627092	0.0693373	-0.302983	-0.418676	-0.329252	0	0.498251	-2.05996	-0.589051	-2.50162	-1.8903	1.13542	-0.401686	0.405964	-0.127026	-0.38346	-0.5182	-1.03917	-1.44802	-2.32092	-0.269096	-1.57763	-1.13141	0	-1.78114	0.0761476	-1.97679	-1.73741	-1.00032	-1.17874	0	0	0	-1.57986	0	0	-2.33518	-2.31616	4.01414	4.27341	2.77906	3.40828	2.62212	4.6985	4.89398
	ENSG00000231767.2	MIR4426	1.42991	1.37057	0.235349	1.35567	1.04224	1.18958	1.01597	-0.209156	1.91386	1.13326	0.604168	0.691604	0.4184	0.258252	-0.115357	-0.793134	0.896268	0.603309	0.675019	0.9476	0.482161	0.872298	0.339161	0.837982	0.476851	-0.151164	0.914575	1.12498	-0.783575	0.192776	0.695399	-0.985523	0	-0.506124	-0.353898	0.198325	-0.0042036	0.233867	-2.72692	0.292093	5.39377	7.12512	5.86845	6.05606	5.3389	7.29715	6.99246
	ENSG00000231841.1	RP11-206F17.2	-1.35161	0	-2.45871	-1.01647	0.0262472	-1.01906	-3.00002	-1.16625	-0.587556	-3.14576	-1.45247	-2.00246	-2.9761	-1.17278	-1.48749	-1.4872	-1.21283	-1.7912	-1.11858	-1.86194	-2.11879	0.400627	-2.3549	-2.07847	-2.21721	0	-1.54502	-1.81701	0	-0.823216	-0.086128	0	-0.878115	0	0	-3.66566	-1.11331	0	0	-1.81701	3.62494	2.83711	2.91565	1.47447	2.53631	3.97242	2.09545
	ENSG00000231848.1	AC012354.8	0	0	-1.73369	0	0	0	0	0	-2.66989	0	0	0	0	-3.03272	0	0	0	0	0	0	0	0	0	0	0	0	0	-3.09199	-2.33758	0	0	-1.53953	0	-2.47516	0	0	-0.388281	0	0	0	3.49582	1.41013	0.248357	2.87757	4.39062	3.90985	1.45791
	ENSG00000231991.3	ANXA2P2	-1.13332	0	-0.655456	-1.79817	-3.75546	-3.02315	-2.19676	-4.26989	-4.17661	-2.92747	-1.8716	-2.0472	-1.58788	-0.954481	-2.59113	-2.68394	-2.5795	-1.5729	-2.38571	-1.32172	-1.31553	-1.01851	-3.13661	-2.12321	-1.19156	-3.21189	-1.8413	-3.59872	-0.67438	-1.60492	-2.28287	-0.876328	0	-2.39693	-2.82967	-1.27744	-2.47997	0	-1.20269	-1.01375	4.86608	4.23332	4.80772	5.27773	4.48253	4.66186	4.60326
	ENSG00000232024.2	LSM12P1	1.7228	0.465518	1.23719	0.205502	-1.01482	0.354918	0.543878	-1.11421	-0.320496	0.813175	1.28408	0.874015	0.645799	1.47422	0.149516	-0.305868	0.746104	0.904708	0.769967	1.45063	1.54058	1.49081	0.925962	1.66473	0.857202	-1.05622	1.365	0.878888	0.896336	0.251198	-0.127191	0.279351	0	-1.24125	0.326013	0.030239	0.675707	0	-0.46205	0.141929	4.42161	4.15594	4.10676	5.05008	4.26784	4.4974	3.36559
	ENSG00000232134.1	RPS15AP12	2.37701	0.0652779	1.83695	1.09477	0.999982	1.05421	1.43314	-1.51445	1.16379	1.73486	1.6208	0.556237	-0.00236945	1.91643	-0.250724	0.808465	0.345864	1.50447	0.50723	1.57122	1.76183	1.65447	-0.0592407	1.70262	1.07845	0.865472	0.566214	-0.521352	0.496095	0.472446	1.05753	1.03111	0.0956194	0.0954743	0.925773	0.477995	0.597395	0.513537	-0.862291	-0.106309	4.25354	5.43143	4.05166	5.41168	3.3174	4.08817	5.66082
	ENSG00000232176.1	RP11-146N23.1	-0.446343	-0.810543	-0.775838	-0.240484	-0.875839	-1.40657	-1.90211	-0.805306	-0.296997	-0.725921	-1.16191	-1.16758	-0.556262	-1.07486	-3.71151	-2.38928	-0.24045	-0.885926	-1.24306	-1.54164	-0.32044	-0.723852	-0.449634	-1.56552	-1.53434	-0.747314	-0.44711	-0.911746	0	-2.7253	-0.988214	-3.16664	0	-1.51731	-1.95005	-3.56775	-2.60035	0	-1.32307	-3.30406	4.76818	6.67918	4.49161	5.6934	5.37569	4.54864	6.61216
	ENSG00000232346.1	SC22CB-1E7.1	2.9107	1.58127	1.44605	1.2668	1.39044	1.53778	1.07467	0.00154204	2.15371	0.928925	1.59914	1.48726	1.09858	2.43242	0.795781	1.32446	2.46452	1.81401	1.43826	1.50225	1.48641	0.305389	1.79779	1.70076	1.38799	1.05953	0.0378106	1.78819	-1.15784	0.0815459	1.27807	0.810138	0	1.0265	0.664156	0.0464532	1.20649	0	-0.931263	-0.497209	5.06258	8.09766	5.18298	7.1017	4.96463	5.19712	7.82181
	ENSG00000232362.1	ATP5LP2	0	0	0	0	0	0	0	0	-3.10203	0	0	-2.29455	-2.68323	-0.879901	-1.51654	0	-2.50492	-2.49832	0	0	-2.82592	-2.11385	-2.06203	-2.37056	-1.92434	-1.13731	-2.57408	-2.52414	0	0	0	0	0	0	0	-2.37279	-1.40539	-0.752283	0	0	0.36323	3.85245	1.62356	1.44542	0.829186	3.12978	4.57596
	ENSG00000232368.1	FTLP2	-1.2374	0	-0.929462	-2.80914	-2.4445	-3.29716	0	-2.95893	-3.86566	0	-3.73057	0	0	-1.64352	0	0	-1.68358	-2.26194	-1.81172	-3.91765	-3.58954	-2.87748	-0.82565	0	-2.68796	-1.90094	-2.3377	-2.28776	-1.53335	0	-1.55687	-1.7353	0	-1.08597	-2.51871	-1.13641	0	-1.51591	-1.89173	0	3.12317	5.1319	4.51202	5.14123	4.79348	-2.67823	4.73091
	ENSG00000232454.2	RP11-3J10.7	0.35167	0	0	0.10185	-0.27047	0.291908	1.44023	1.2151	1.42385	0.55752	-0.819573	-0.88414	-0.857784	-0.63942	-1.6911	-0.0469496	-0.357548	-0.350947	-0.222653	-0.521229	-0.193118	0.0335198	0.763417	0	-0.51393	0	-0.426703	-0.376766	0.640681	-0.382968	0	0.175699	0	-0.496906	-1.92964	-0.962382	0	0	0	-2.28365	3.83253	2.95543	2.54854	4.35833	3.46198	3.63875	1.74429
	ENSG00000232472.1	EEF1B2P3	2.74763	2.26005	1.95772	1.83011	2.40421	1.92706	2.07537	1.32418	1.75087	2.19267	1.97477	1.48797	1.80711	2.63958	1.16644	1.6355	1.9253	2.07775	1.79716	1.57958	2.15824	2.18804	1.62096	1.71452	1.27322	1.19775	1.62348	1.52142	0.690867	1.47457	2.01312	1.76194	-0.709609	1.13824	1.29047	1.25773	1.37713	2.12335	1.55487	1.46697	6.58759	8.84419	6.75793	7.4606	6.07986	7.63344	8.76203
	ENSG00000232702.2	RP3-437C15.1	-0.292087	0	0	-0.278873	-0.236156	-1.50385	0.0595036	-0.750586	-0.657314	0.591834	-0.0627922	-0.264863	0.568848	-2.02014	0.0981007	-1.16464	-1.47524	0.116327	0.271093	0.991133	0.618804	-0.669131	-2.61731	0.0741604	-0.157688	-1.69259	-0.322	-0.75749	-0.325005	-3.08562	-1.76357	0.05801	0	-0.877629	0	-1.3431	-0.375708	0.2774	-0.098428	-2.66437	1.80795	1.06013	2.34839	3.6975	2.85887	3.81551	1.57002
	ENSG00000232742.2	RHOQP2	-2.04943	0	-1.15653	-0.451251	-2.67157	-3.52423	-1.11287	-0.86407	-4.09273	0	-2.95764	-1.28524	-2.08896	0	-1.50724	0	-2.49561	-0.489011	-2.62375	-1.55976	-1.49468	-1.10454	-3.05272	0.339187	-0.5931	0	-1.24284	-1.1929	-2.76042	0	-1.78394	0.20756	0	0	-1.74578	-0.778517	-2.39608	0	-2.1188	-0.514824	3.54246	3.79464	3.93404	3.77666	2.42346	4.61826	2.95563
	ENSG00000232858.1	RPL34P27	0.0968799	0.218108	0.667849	-1.21183	-0.847189	0.62208	0.448471	1.09781	1.58963	-2.0192	-1.54829	-0.875896	-0.527612	-0.631176	-0.682857	-0.360634	0.136123	-0.0796687	1.00798	-1.73538	-0.407267	0	-1.22834	-0.95191	-0.505686	0	-0.41846	0.894512	0	-2.69665	-0.959564	-2.13799	0	-0.488662	-0.921398	-2.5391	-1.5717	0.0814043	-1.29442	0.046521	1.19692	2.81167	2.55679	1.86407	0	1.61952	3.91007
	ENSG00000232888.3	RPS11P5	2.75665	2.54773	1.51205	2.06532	2.0674	0.909886	1.34925	0.745615	1.92635	0.825	1.03287	0.868767	1.42762	2.44568	1.42438	1.2491	2.3746	1.85764	1.6771	0.661363	1.43693	1.24211	2.7202	1.57036	1.82394	1.91908	1.53677	2.11722	0.393588	0.28505	1.31759	0.706213	-0.22928	0.908078	0.922801	1.37549	1.2725	1.60368	0.0352022	-1.16817	7.46066	9.36736	7.74771	7.89941	7.46127	5.25513	9.14232
	ENSG00000233264.2	AC006042.8	2.05897	-0.855428	1.29475	1.98142	1.20856	1.18081	2.86036	2.93989	2.67493	2.60771	1.42256	2.16605	1.43448	1.15327	1.71934	1.67436	1.08812	0.619385	0.770949	2.50699	2.0217	2.41448	1.67541	1.86533	2.19337	1.37773	1.01897	1.19021	4.34357	1.9847	1.40984	3.92291	4.0078	4.0476	4.28584	3.81782	3.84661	3.84076	3.31854	3.13487	5.05412	6.48856	5.15756	5.08822	6.53771	4.25917	4.05537
	ENSG00000233270.1	SNRPEP4	-0.317124	0	-1.00919	0.69609	0.475773	0.208077	0.034467	-0.0386568	0.0546152	-1.69624	0.774668	-0.137896	-0.526578	1.01371	-0.0379672	0.547291	-1.34827	-0.0197412	-0.891447	-0.997378	0.652661	-0.957202	-0.905377	-0.628948	-0.767687	-0.980665	0.752499	-0.0455605	-0.613076	0	-0.636602	-1.81502	0	0	0	-2.21614	1.07319	0	-0.971461	0.0475548	4.94614	4.21263	3.36518	3.40943	3.98584	4.88589	4.44114
	ENSG00000233287.1	AC009362.2	-1.4433	0	0	0	-0.480479	-2.9181	0	0	-1.90164	-2.23745	-1.76655	-2.67911	-3.06779	-0.264466	-2.90111	-2.57889	-2.88948	-1.88288	-3.01762	-2.53859	-3.21048	0	-0.446592	-2.75513	-1.3089	0.478121	-0.95864	-2.9087	0	-1.91491	-2.17782	-2.35624	0	-0.706914	-0.554688	-1.75735	0	0	0	-2.49366	1.30059	4.28147	3.43164	4.38278	0.444621	2.50818	4.4632
	ENSG00000233328.3	PFN1P1	0.956953	0	0.712347	0.31809	-0.539657	-0.65535	0.656467	-0.317121	0.454223	0.288333	-0.0887593	-0.738289	0.194958	2.09139	0.36164	1.06238	1.95823	0.642901	1.09312	0.572155	-0.0997348	-0.235667	2.44843	0.185697	0.953849	1.00391	-0.0178182	1.11958	-2.21347	-2.97408	-1.65203	-1.41542	0	-2.35105	-0.613866	0	0	0	-1.57185	0	3.16741	2.45178	3.79873	3.00168	1.38544	2.03396	3.26652
	ENSG00000233347.1	ERP29P1	-3.24149	0	-1.34859	-1.22828	0	-1.39436	0	-1.7931	-0.825356	-3.03564	-2.1497	-1.89234	-1.86598	-1.64762	-2.6993	-2.37707	-1.10271	-1.68107	-1.81581	-1.75182	-3.00867	-1.71164	-0.922852	-2.55331	-2.10709	-1.32007	-3.75683	0	-2.95248	-2.71309	-2.39104	0	-0.767992	-3.09007	-2.93784	-2.55554	0	0	-3.31086	-1.29185	3.4284	2.87323	3.24817	4.43259	0.968361	3.73552	3.12312
	ENSG00000233426.2	EIF3FP3	1.54064	1.10932	0.144028	1.37982	0.0440271	0.560602	1.60272	0.468197	1.41295	1.04194	1.23909	1.33725	0.157153	2.62927	1.94532	2.01171	2.7643	1.47451	2.16509	1.052	1.58081	-0.803986	2.00865	1.52427	1.85946	2.49448	0.958183	2.28823	-0.629784	0.133163	-0.845956	0.338193	-1.4453	0.402554	-0.445219	0.226585	1.05648	-0.0273797	1.09929	-0.384191	3.31053	5.05652	4.48753	3.62976	2.13905	3.89067	5.22871
	ENSG00000233476.2	EEF1A1P6	1.36821	0.226399	0.37658	0.88392	1.1153	0.556371	0.942189	1.00422	1.06187	0.943289	0.489744	0.547433	0.288035	1.15848	0.647362	0.455013	1.00948	0.701212	0.90936	0.302661	1.08215	0.586108	-0.313157	0.756821	0.917643	0.0265928	0.437829	1.01828	-1.60582	-0.600898	0.603316	-0.670262	0.25674	-0.257978	-0.00621566	-0.530809	0.524051	-2.9103	0.0357961	-0.0971907	1.72877	5.32599	1.90612	3.64495	1.47852	1.70873	5.18451
	ENSG00000233514.1	RP11-570P14.1	0	0	0	-2.2566	-1.89196	0	0	-2.40639	-2.31312	0	-2.17803	-2.50563	-1.89431	-1.67595	-1.14266	-0.820441	-1.13104	-1.12444	0.155859	-2.36511	-3.037	-0.739972	0	-2.58164	-0.550456	0	-2.78516	-2.73522	0	0	0	0	0	0	-1.96617	0	-1.61647	0	-1.33919	0	4.32207	2.50386	3.12869	4.04169	3.07754	3.7072	3.36488
	ENSG00000233558.1	RP3-486I3.4	-0.253698	-0.617898	-2.16816	-1.46288	-0.361266	-0.535853	-2.70946	-0.390269	-0.016889	-0.855204	-1.64733	-0.711901	-1.10058	0.233259	-1.19693	-0.611676	0.740691	-0.500636	0.171978	-1.57138	-2.24327	-3.11617	-0.742416	-0.787915	0	-1.13963	-1.57639	-0.356531	-2.77204	0	-0.625644	0.0260095	0	-1.90963	-1.17244	-0.56775	-0.0857806	-1.7546	-2.13043	-1.52645	3.36091	5.55393	3.09929	3.90254	2.1488	1.253	5.37091
	ENSG00000233594.2	BTF3P5	-2.64524	0	0	-2.63203	0	-1.53508	-0.70869	0	-2.10358	-2.43939	-1.55345	-2.88105	-3.26974	-2.05137	-1.51809	0	-1.09143	-2.08483	-0.412212	-1.41861	-2.41242	-1.70036	0	0	-1.51084	0	-2.16058	-1.52568	0	0	-1.7948	0	0	0	-1.34159	-2.9593	0	0	0	-1.6956	4.13427	2.68098	1.93014	3.55935	3.56461	4.11359	2.87983
	ENSG00000233762.2	AC007969.5	1.21006	1.33129	0.196069	0.901348	1.48839	1.58326	0.654763	1.41453	1.30427	0.678946	1.48243	0.874717	1.37912	2.06697	0.752253	-0.0250588	1.55743	0.863589	0.429288	0.600198	0.995422	1.05541	2.25408	-1.42369	-0.240501	1.92503	-0.0422426	0.74466	0.177145	0.532007	0.376011	0.56016	0	-0.545404	0.414177	-0.01088	-0.458521	0.194587	1.75736	1.25281	5.70242	7.42263	6.29186	6.33089	5.45788	1.14774	7.57184
	ENSG00000233830.2	EIF4HP1	0.605224	-0.758976	0.0126943	-0.188917	-0.0169169	-0.507006	-0.85054	0.12073	-0.24543	-0.411319	0.697015	0.649521	0.495305	0.784058	0.34006	0.121715	1.25858	-0.0567517	0.545473	-0.127498	0.278615	0.327715	0.495017	-0.192027	-0.260377	0.71929	-0.132508	0.239357	-1.91312	-1.67374	-0.477215	-0.79314	0	-1.46574	-2.89848	0	-0.548787	-0.310716	-0.686544	-1.66753	4.48662	4.88383	4.34524	5.02995	4.63999	4.48889	4.52622
	ENSG00000233846.2	RP11-307L3.2	-1.12078	-0.262587	0	-1.10757	0	-3.18054	-0.76919	-1.84231	-2.16408	-2.49989	-0.806597	-0.619625	-0.52288	-3.11187	-1.16355	-0.841328	-1.56696	-1.14533	-0.695104	-0.100595	-0.150996	-0.438931	-1.12407	-0.210212	-0.249415	-0.784321	0.238349	0.150783	-2.41673	-1.17735	-1.11833	-1.03372	-0.232246	-0.969356	-1.40209	0	-1.0524	-0.39929	-1.77512	-1.7561	6.05607	5.76838	4.86964	5.57977	5.33193	6.18993	5.84752
	ENSG00000233913.6	CTC-575D19.1	1.89427	2.71293	1.38507	0.0199589	0.232601	1.068	0.0364074	0.870174	0.226481	0.0605913	0.361571	-0.381069	0.308253	1.36615	0.619325	-0.128841	1.59619	0.0525886	1.23978	0.447506	-0.381925	-0.0483714	1.63572	0.832424	0.989141	0.776163	0.693039	0.306877	-0.0261726	0.120103	0.535263	1.01981	0.158314	1.00617	-0.689605	0.458228	1.50809	1.16119	0.315881	-1.78058	3.77921	6.40336	6.11818	4.54653	4.03217	0.735831	8.05933
	ENSG00000233954.4	RP11-169K16.7	1.21081	0	-0.896295	0.224022	0.17363	-0.456637	0.562399	-0.3408	0.489437	-0.583343	1.43188	0.55996	1.10988	2.09008	0.752999	1.32315	1.40848	0.771225	1.39137	1.94841	-0.234445	0.615123	0.529445	0.898983	0.515132	0	0.943396	1.33037	1.20026	0.198635	0.0612544	0.297871	-0.315695	0.169587	0.514458	-0.781316	0.671507	0.51726	0.141433	-0.254589	4.97262	6.0318	3.99264	5.75936	4.85362	4.3773	5.22942
	ENSG00000233971.1	RPS20P10	-0.760959	0.682197	-0.868061	-1.74774	-0.383099	-0.235758	0	0.909826	1.19574	0.0298536	-1.66917	-0.411806	-0.38545	-2.16709	-2.21877	0.103456	1.60021	-0.615579	1.47207	-0.85625	-1.52814	-1.81607	-0.179287	-1.07278	0	-0.839537	-0.276298	-0.641398	-1.47195	0	-1.49547	-0.673896	0	-1.60953	0	0	0	0	0.169666	-0.811317	3.46836	2.80627	2.69895	3.91312	4.12696	5.82611	3.10115
	ENSG00000233994.2	GDI2P2	0	0	0	0	0	-1.17876	-1.6743	-0.355108	-1.06919	0	-1.61217	-1.67674	-0.328456	-2.43202	-0.676347	-2.16148	-1.47208	-0.658121	-0.792861	-1.12118	-0.623148	-3.08101	0	-3.33772	0	0	-1.95627	-0.0318631	0	-2.4975	0	0	0	-2.87447	0	-1.01802	0	-1.71944	-3.09527	-3.07625	3.15096	3.01082	2.17098	2.28562	2.32146	3.36616	2.77481
	ENSG00000234009.1	RPL5P34	-0.577247	0	-0.0993867	-0.242104	-0.877459	-0.467084	-0.418301	0.373646	0.286345	-1.04947	-0.578565	-0.491129	0.0461893	-0.176019	-0.450093	-0.0123924	-0.216075	-0.109939	0.433393	-2.08758	-1.1745	-2.0474	-1.99558	-0.567143	-0.857885	0.15153	-0.507623	0.127276	-2.28824	-2.04885	-0.311762	-2.49018	0	-1.42582	-1.2736	-1.8913	-1.9239	0.051134	0.160733	-0.168174	4.7027	4.65587	3.44745	4.31923	3.92539	5.36778	4.94307
	ENSG00000234036.3	RP11-123J14.2	0	0	0	0	0	0	0	0	-2.09739	0	0	0	0	0	0	0	0	-1.49367	-2.62841	0	0	0	0	0	0	0	-2.56943	0	-1.76508	0	0	-1.96703	0	-1.90267	0	-2.36814	0	0	0	0	3.89144	5.06063	2.72775	4.97363	4.53427	5.0089	3.5806
	ENSG00000234093.2	RPS15AP11	-0.800333	0	-0.492398	-0.372081	-0.00743589	-0.860095	0	-0.199938	0.0308378	-2.17945	-0.486149	-0.299177	-0.424824	0.378502	0.326821	-0.935918	0.490449	-0.50295	-1.37466	-0.673232	0.306955	-0.118483	-0.0666582	-0.112157	0.0710324	0.858054	-0.900635	-0.850698	-2.09628	-0.271937	-1.11981	0.0236957	1.0882	-0.233871	-0.496682	-0.699347	-1.73195	0	-2.45467	-2.43565	3.03667	5.26286	3.88197	3.8193	2.50263	4.71303	5.56427
	ENSG00000234106.3	RP11-288E14.2	-1.22505	1.80307	0	-2.21183	0	-1.69985	0	-2.36162	-1.68338	-2.0192	0.0366683	-2.46086	-1.84954	-1.63118	0	-1.36063	-2.67123	-2.66463	-1.79937	-0.998412	-0.992229	-0.280164	-1.22834	-2.53687	-1.09065	0	-2.74039	-0.368522	0	0	0	0	0	0	0	0	0	0	-0.709461	-2.27541	3.78188	2.81167	2.6499	3.73854	4.24784	3.77706	2.30002
	ENSG00000234176.1	HSPA8P1	-0.530493	0	-0.725059	-3.01978	-2.2401	-2.77083	0	-3.75453	-0.531972	-1.24218	-0.35624	-2.85377	-0.542008	-1.21673	-2.75384	-1.29411	-1.74221	-2.73561	-1.60732	-0.221395	-3.38514	-0.865717	-0.714356	-1.12243	-2.16163	-1.37461	-2.32594	-1.17647	-1.52159	-1.63013	-1.89304	-1.36097	0	-2.46653	-1.99238	-1.93201	-1.96461	0	-0.780441	-3.66831	3.08941	3.8338	3.56077	3.69356	-0.408106	3.08841	3.89281
	ENSG00000234184.1	RP5-887A10.1	1.14471	0	-0.354709	1.40946	2.41565	2.40688	0.103984	-1.79921	0.294057	-0.234402	-3.15582	-3.48342	-3.8721	0	0	0	0	0	0	-3.3429	-3.01479	-3.30272	0	0	0	0	0	0	-1.37363	0.528717	0.718317	0	-0.77411	-2.09618	-1.94396	-1.9767	0	1.64381	0.770481	0.402474	7.0962	6.50488	7.72405	5.27892	4.31274	0.218446	7.04216
	ENSG00000234290.2	AC116366.6	0.942038	0.385193	-0.290596	0.940145	-1.09514	-0.473868	-0.384443	0.242872	-0.577699	-0.392681	-0.620396	-0.20631	-0.512529	-0.494464	0.108719	-0.530583	-0.629677	-0.83458	1.19214	-0.855573	-1.82514	-2.11308	-1.18678	-0.369787	-1.92356	-0.814613	-1.35091	-0.108327	0.83591	-3.52957	-2.79248	0.421418	1.68855	1.45101	0.0182777	1.39175	1.11894	2.00338	2.25348	2.77024	-1.4136	4.06307	4.15088	1.25355	3.58485	2.00105	3.1656
	ENSG00000234335.1	RPS4XP11	-1.37042	0	-2.47752	-2.35721	-1.4076	-1.84522	-1.43387	-2.50699	-1.82876	-2.16457	-2.69367	-3.60623	-1.99491	-1.77655	-3.82823	-2.50601	-1.49468	-2.22504	-1.62282	-1.29579	-2.1376	-1.84058	-1.37371	-1.68225	-2.23602	0	-2.88576	-2.83582	0	0	-1.78301	-1.6984	-0.896925	-3.219	0	-2.68447	-1.71708	0	-3.4398	-3.42078	4.70976	4.6663	3.45872	5.36255	4.37548	5.26956	5.33298
	ENSG00000234488.1	AC096664.1	0	0	-1.5504	-2.43009	-0.480479	-2.9181	-1.09171	-2.57987	-0.164671	0	-3.35151	-2.67911	0	-1.84943	0	-0.578886	-1.88948	-2.88288	0	0	-1.62552	-1.49842	-1.44659	-1.75513	0	0	0	-2.9087	0	-1.32994	0	0	0.0301963	0	-2.13965	0	0	0	0	0	3.22659	4.28147	2.51911	3.06086	3.35151	1.87075	4.4037
	ENSG00000234518.1	PTGES3P1	0.476081	1.33427	-0.215984	1.12672	0.684015	1.22367	0.657746	1.25705	0.584785	0.512005	-0.602053	0.24027	-0.148411	0	-2.15165	-1.24447	-1.55507	-0.548465	-2.26817	-3.78914	0.123937	-0.74896	-1.69714	-2.00567	0.0255177	0	-1.62422	0.0106784	-2.40483	-0.84352	-1.8434	0	0	-2.54242	-2.39019	-0.422934	-1.0405	0.197571	0.23678	-1.15924	6.05005	4.72754	4.92257	5.7172	5.10097	6.80122	4.79275
	ENSG00000234645.2	AC097523.2	-1.35728	0	0	-2.34407	-1.39446	-3.83208	0	-0.908889	-0.593224	0	-1.68053	-1.27116	-0.074882	-0.956054	-2.23013	-1.9079	-0.803465	-0.989509	-1.60968	-1.45257	-1.80253	-1.82743	-1.03864	-1.08414	-2.22288	0.149103	-1.55069	-1.01533	-1.06827	-1.82889	-1.28444	-3.27022	0	-2.20586	0	-2.67133	-1.70394	-0.465866	-0.841694	-1.40764	3.10908	1.4164	3.04123	3.53919	3.1745	3.2787	1.87406
	ENSG00000234664.1	HMGN2P5	0.451206	0	1.3441	0.46442	0.829065	0.239441	1.06583	0.57767	0.670942	0.657056	2.86493	2.28579	2.67471	3.0807	2.62567	2.99369	3.07541	2.85962	2.72488	1.94088	1.3621	1.39609	0.933342	0.402416	-0.15136	-0.949301	2.25779	2.36432	0	-0.342326	-0.605238	0.538269	0.602775	-1.7193	-0.567072	-1.18477	-0.217377	0	0	-0.336119	5.55124	4.28147	5.15397	5.09287	5.40952	4.00132	4.07885
	ENSG00000234782.2	RP11-442A13.1	0.00979926	-0.3544	0.0953417	-0.462413	0.387659	-0.272355	0.72396	0.650836	1.3686	0.408294	0.294236	-0.711438	0.162915	1.49676	-0.44801	0.651821	0.756261	-0.652176	1.43548	-0.722922	0.435263	-0.0453169	0.521081	0.060545	-0.0781936	0	0.687105	1.12936	-0.186617	-0.947232	0.374819	0.989947	0.675942	0.8133	0.506095	0.588832	1.31522	-0.491103	0.454997	0.611517	4.01673	5.29806	5.43494	6.29156	5.44792	6.83642	6.84809
	ENSG00000234797.4	RPS3AP6	1.52339	3.18227	2.50648	2.36376	2.23245	2.73825	2.05006	2.71802	2.32031	2.09697	2.97386	2.80911	2.58855	1.06995	1.63494	1.64306	1.98099	2.0838	1.31679	2.42809	2.73275	2.58016	1.37325	1.64968	1.87351	1.3975	2.14131	1.74764	1.50206	2.11995	2.52117	0.90418	0.0426873	0.0425422	-0.319804	0.162029	1.47046	1.04557	1.02338	0.911149	5.28578	6.8283	5.92795	6.91255	4.60686	6.97188	7.23972
	ENSG00000234882.1	EIF3EP1	0.0300163	0	0.337951	0.628193	0.697382	0.908854	1.42114	1.27811	1.04561	1.31387	0.809864	1.29671	0.936039	-0.0224746	0.402282	1.53186	-0.0625304	0.912361	0.777621	1.17419	0.340838	0.448831	-0.558237	0.00769858	1.03888	-0.411132	0.702304	0.949278	-0.391466	-2.28958	-0.350863	-0.145955	0	0.0989781	0.623173	-0.453961	-1.9016	0	-0.401929	-3.19027	2.9825	3.46835	1.94449	3.97896	2.06994	3.8622	3.09143
	ENSG00000234925.2	RP11-254B13.3	0	0	0	-2.65653	-2.29189	-2.14455	0	-1.80632	-2.71305	0	0	0	-0.972312	-3.07588	0	-1.22037	-1.53097	-2.10933	-1.24407	-2.76504	-1.85197	-2.72486	-1.67304	-1.98157	-2.53535	0	-3.18509	-2.13515	-0.380738	0	-1.8193	-2.58269	0	-2.51832	0	-1.9838	0	0	-2.73912	-1.72011	2.21165	2.19704	2.52712	1.83441	2.02553	2.68383	1.99971
	ENSG00000234975.5	FTH1P2	-0.883	0.975193	-1.57507	-0.869786	-2.0901	-1.94276	-0.53141	0	-2.51126	0	0	0	-3.09245	-0.289128	-2.92577	0	-1.32918	0	-3.04229	0	-1.23514	-2.52308	0	0	-1.33356	-1.54654	0	0	0	-2.93957	0	-1.3809	0	0	-2.16431	-1.78201	-0.814618	0	0	0	3.70889	3.20618	4.21434	3.03619	3.1204	6.54653	3.05711
	ENSG00000235043.2	TECRP1	-2.62032	0	0	-1.6071	-2.24246	-2.09511	0	-2.75689	0	0	-1.52852	-1.85613	0	-1.44148	-3.07812	-1.7559	-0.481536	0	-3.19464	-2.13064	0	-2.67543	-1.03864	0	-2.48592	-1.69889	0	0	-2.3313	-3.09192	-2.35483	-1.53325	0	-1.46889	0	-1.93437	0	-0.313863	-0.689691	-1.67067	4.1592	5.16534	4.20883	5.20577	5.43753	-1.47619	4.47701
	ENSG00000235065.1	RPL24P2	-0.347821	-0.226593	-0.191889	-0.334606	0.0300388	-2.14455	0.00377023	0	-2.12808	-2.4639	-1.57796	-0.583631	-1.70928	-0.753948	-1.12756	-1.22037	-0.794004	-1.52437	0.0778561	-0.76504	-0.43693	-2.72486	-0.0880772	-2.98157	-0.535349	-1.74833	0.13684	-1.13515	0	-0.819425	-2.40426	0	0	-0.933362	-1.3661	-1.9838	-2.0164	0.636704	-0.154161	0	0.33718	3.75163	0.205196	1.41937	-0.781827	1.6443	4.96495
	ENSG00000235082.2	SUMO1P3	-2.02589	0	-0.132995	-1.01268	-0.648033	-1.50069	-1.6743	-0.5775	-0.261836	-0.820043	0.065899	0.32326	-0.0654216	-2.43202	-0.898739	-1.16148	-2.47208	-0.143547	0.859216	-1.12118	0.0142815	0.918991	-1.02918	-1.33772	-1.89149	0.895529	0.0437306	0.968137	-1.73688	-0.175569	-0.175446	-0.93883	0	-1.87447	-1.72224	-0.754982	-1.37255	0.28056	-0.0952677	-0.0762514	4.30296	4.56882	3.60394	4.06323	3.44699	5.11823	3.7431
	ENSG00000235084.2	CHCHD2P6	-1.04475	0.813442	0	-0.294572	0	-0.519551	-1.27812	-1.76628	-0.673013	-1.42386	0.04704	-0.865524	-0.669243	0.286086	-3.08752	-1.7653	0.509065	0.252631	-0.396682	-3.72501	-1.07497	0	-1.63301	-1.94154	-0.910352	0.291707	-1.14505	-3.09512	0	-1.51636	-1.36423	-2.54265	0	0	-1.32606	-1.94377	0	0	-1.69909	-2.68007	2.25168	3.32454	1.83019	3.33387	2.42813	-0.900627	3.13928
	ENSG00000235238.1	SUMO2P1	-0.927712	0.515444	-1.03481	-0.914498	-1.54985	-0.402512	0.00884122	0	-0.649083	0	0.334004	-1.16352	-0.230276	0.988088	-0.800559	0.521665	0.433459	0.217667	-0.180107	-0.701076	0.475032	-0.982828	-1.931	-1.23954	-0.20835	0	0.364303	0.606886	-0.0537388	-2.39932	-1.07727	0	0	0	-1.62406	-1.24176	-1.27437	0	-1.99709	-1.97807	5.10896	4.18701	4.11716	4.16141	4.28214	4.36616	4.43689
	ENSG00000235272.1	FAM103A2P	0	0	0	-2.23236	-0.282749	-0.398442	0.690983	0.425214	-1.28887	0	-3.15378	-2.48138	0	-1.06674	0	-2.38116	0	0	-0.819894	0	-3.01275	0	-2.24886	-2.55739	0	-1.32415	0	-1.71097	0	-2.71717	0	0	0	0	0	0	0	0	0	0.704071	3.42432	3.66562	2.62937	4.34605	4.03467	2.48352	3.42389
	ENSG00000235297.3	FAUP1	0.335903	0.971704	-1.57855	-0.458238	-0.0935925	-0.361289	-1.11986	-0.0230599	0.655175	-2.2656	-1.7947	-1.70726	0.0739814	0.444348	-0.121906	0.392963	0.889719	0.0889651	-1.04578	-1.56674	-0.916705	-2.52657	1.52526	-1.78328	-0.75209	0.0349321	-0.179436	1.31107	-1.18244	-1.35809	-1.20597	-1.38439	0	0.264935	-0.582839	-0.200541	-0.233145	-1.165	-2.54083	-1.52181	5.67843	6.64327	5.49096	5.16199	5.77402	4.67267	6.94524
	ENSG00000235363.1	SNRPGP10	0	0	0	0	-1.21389	-2.06655	0	-1.72832	-1.63504	-1.3859	-0.178027	-1.82756	0.10569	0.00212602	-2.04956	0	0	0.290599	-0.581107	-1.68704	-2.35893	0	0.726891	-1.90357	0.127616	0.914638	0.214843	0	-0.302735	-2.06335	-1.32626	0	0	0	0	0	0	0	-1.66112	0	4.22254	2.59697	2.86816	4.37184	4.20307	4.57475	3.00732
	ENSG00000235366.1	LINC01055	0	0	0	0	0	0	0	0	0	0	0	0	0	0	0	-2.93592	0	0	0	-3.89562	0	0	0	0	0	-1.87891	0	0	0	-3.27194	0.552614	0	0	-2.64891	0	-3.11438	0	1.31347	-0.0623531	1.39724	5.14519	1.52589	5.17264	4.83311	3.89494	4.69252	2.93624
	ENSG00000235552.4	RPL6P27	2.75763	2.89701	2.47603	2.42126	2.35527	2.10833	2.329	1.67483	2.32942	2.46706	2.39113	2.26243	2.03881	1.47399	2.42231	2.31827	1.84056	2.70077	2.21938	2.34724	2.51956	2.77377	0.620485	3.04892	2.7977	1.5452	2.43036	1.87109	1.60084	1.4741	2.1456	2.00035	1.24928	1.06471	1.51239	2.07054	1.91455	1.08223	0.843907	1.35769	5.97385	7.86077	6.2859	6.60906	5.50164	6.63277	7.84669
	ENSG00000235587.2	GAPDHP65	-0.0519398	-1.30922	-1.27452	-0.93181	-2.37452	-1.41982	-1.81583	-2.88895	-2.47375	-1.2246	-0.753698	-0.0812991	-0.128944	1.30092	-0.303298	0.28196	1.47386	-1.02204	0.921225	-0.847671	-0.127243	-0.485568	0.944769	-0.256849	-0.448055	-0.0236032	-0.682756	0.104146	-2.46337	-1.90206	-1.67954	-3.66532	0	-2.60096	-2.44873	-2.48147	-3.09903	0	-3.82175	-2.80274	2.25455	3.43634	0.444494	2.9997	3.13554	0.1991	3.50204
	ENSG00000235605.1	RP5-827C21.1	0	0	-1.65985	-1.53954	-0.58993	-1.02755	-2.20116	-1.10436	-0.788696	-2.3469	-2.46096	-1.2036	-0.369889	0.363048	-0.425599	0	0.586027	-0.407373	-1.12708	-2.64804	-2.31993	-2.60787	0.903389	0	0.16661	-0.046368	-1.48313	-0.0181543	-0.678779	-3.02436	-1.28727	0	0	0	0	-1.28184	0	0	-1.03716	-0.0181484	1.19114	4.44332	2.49212	2.75876	1.92013	0	5.12527
	ENSG00000235636.1	NUS1P1	-2.5626	0	-0.347774	-1.22746	-0.377386	-0.715471	-0.626047	-2.11421	-1.28397	-0.35675	-0.0113767	-0.476482	-0.72766	0	-0.850484	-1.37626	-1.42382	-0.542751	-2.13692	0.429571	-0.0818533	-0.295788	-0.980928	-1.87442	0.272239	-0.31925	-0.377499	-0.327562	0.726411	-0.864279	-0.489761	-0.153609	0.49586	1.11239	0.0629789	0.445276	-0.1019	-0.671185	1.61595	-0.443034	3.83665	3.49402	2.17033	5.36782	3.94003	5.08535	3.3439
	ENSG00000235776.2	AC000089.3	0.0358082	0	-0.945763	-1.82545	-1.4608	0	-1.48707	-1.23827	-0.881959	-2.21777	-1.16191	-1.33751	-1.46315	-0.507823	0	-3.55921	-1.28484	-0.693281	-1.99795	-1.05948	-1.1908	-1.89378	-0.256989	-1.41352	0	-2.5022	-1.61703	-0.429594	-1.54965	-2.31027	-2.15814	-2.33656	0	-1.68724	-2.11997	-1.15271	-2.77028	0	-1.90804	-3.47398	2.5219	5.19806	3.03628	3.83542	2.4643	0.042429	5.49376
	ENSG00000236058.2	RP11-215A21.2	0.430221	-0.448551	-0.99881	-1.87849	-0.19192	0.720956	0.459884	0.672162	-0.350043	-1.10089	-0.799916	-1.12752	-0.708844	-0.975907	-0.764554	-3.02729	-1.33789	-0.33129	-1.46603	-0.402036	-0.199456	-0.624895	-1.31004	0.2559	-1.17235	0	-0.599692	-1.03518	0.567229	-0.555956	0.181132	-0.804644	0	-2.74028	-1.58806	-3.20576	-0.238363	0	0	-1.94207	0.115221	3.56005	2.23117	1.93438	-0.00378497	1.15931	4.37412
	ENSG00000236152.1	MRPS36P1	0	0	-1.14716	0	0	0	0	-2.17663	-3.08336	0	0	0	-2.66455	-2.44619	0	0	0	0	-1.02942	0	-1.80724	0	0	0	-1.90566	0	-2.5554	0	0	0	0	0	0	0	0	0	0	0	0	0	2.38191	2.63409	2.15681	3.04906	2.84786	3.01096	3.28148
	ENSG00000236312.3	RPL34P34	0.339392	0	-1.35267	-0.647394	-0.867711	-1.72037	-0.89398	0.787784	0.296093	0	-2.15378	-2.48138	-1.87006	-0.0667358	-1.11842	0.203806	-1.69175	-2.68515	-1.23493	-1.34086	-1.42779	-2.30069	0	-2.55739	-0.526208	-0.324149	-1.17595	-1.12601	0	-2.71717	-2.98009	-0.573545	0	-2.09415	-1.94192	-2.55962	0	0	-2.31495	-2.29593	-0.823605	3.26508	1.21434	2.25859	-0.357648	2.42212	4.38912
	ENSG00000236349.1	SUCLG2P2	-1.53285	-1.67466	-3.22492	-1.78267	-1.73996	-2.27069	-2.76622	-2.66942	-1.83919	-2.327	-1.8561	0	-2.74231	-2.93898	0	0	-4.564	-2.97244	-2.69214	-3.21311	-2.56307	-3.17293	0	-2.42964	-3.98342	-2.19639	0	-3.58322	0	-4.58942	-1.85233	-4.03075	0	-3.96639	-2.81416	-3.43187	-3.46447	0	-4.18719	-2.58321	3.23489	2.77135	2.59002	1.70827	3.12766	3.75423	3.23614
	ENSG00000236439.3	RP11-175B9.3	0.891118	3.33427	0.368978	0.489295	0.268978	1.11676	-0.757291	-0.245452	0.432782	0.68193	-0.209735	-0.75973	-0.411445	0.944422	-0.981728	-1.24447	-0.233137	0.0364977	-0.683205	-0.619211	0.293862	-2.164	0.209755	-0.835744	-1.97448	-0.18746	-0.302293	-0.574284	0	-1.58049	-0.258435	-1.02182	0	-1.95746	-0.805231	-1.42293	0.544463	0	-2.17826	-2.15924	2.89805	2.56527	1.35103	0.395275	-0.22096	2.79013	3.78297
	ENSG00000236533.1	AC009413.2	-0.0962818	0	-0.525312	-1.405	-2.04035	-1.89301	0	-1.55478	-0.876546	-2.21236	-1.74146	-1.65402	-1.45774	-0.239375	-0.876019	-1.5538	-1.86439	-1.27283	-2.99253	-3.5135	-1.60043	-2.47333	-2.4215	-2.73003	0	0	0	-0.883612	0	-2.88981	0	0	0	0	0	0	-1.76487	-1.11176	-2.48759	-2.46857	-0.996244	3.03354	-0.543265	3.40788	0.469712	2.36977	3.64029
	ENSG00000236603.1	RANP1	1.19745	0	0.0903468	0.0586605	0.0607356	-2.01432	-0.45096	0.323913	0.532663	-0.596701	1.01171	0.727174	0.951469	2.53548	1.87714	1.64683	1.23669	1.34283	1.3012	0.303792	1.1958	0.907868	1.12016	1.02313	0.594883	-0.618095	1.71773	0.658047	-0.51354	0.403917	0.141005	-0.452453	0	-0.651127	0	-0.631176	0	0	0	-1.17484	3.75692	4.53673	3.39432	4.02353	3.51833	3.76111	4.45644
	ENSG00000236698.1	EIF1AXP1	0.042126	-0.0996808	1.15742	0.929809	-0.164977	1.06983	1.50919	-1.09444	0.413865	0	1.00839	1.22135	2.38726	0.751475	2.16928	1.02202	0.91787	1.4099	1.6902	1.11676	1.39042	2.57197	0.913304	2.46727	1.67903	-0.0364526	1.26375	1.79912	-1.25383	0.307487	1.30761	0.714151	0.930661	0.778512	0.0827421	0.950467	1.11051	-0.236384	-0.0272493	1.4068	5.44898	5.49388	4.48186	5.0906	5.01751	6.82529	5.29655
	ENSG00000236739.3	RP11-370B11.1	-2.84136	0	0	-1.82815	-2.4635	0	-2.48977	-2.97793	-1.56273	0	0	-3.07717	-1.88089	-2.24749	-0.977241	-0.169591	-1.28754	-0.280943	0.391672	-2.93665	0	-2.89648	0	-2.15318	-1.70696	0	-1.3567	-0.984834	0	-3.31296	0	-1.7543	0	-2.68994	-2.53771	-1.15541	-2.18802	0	0	-1.30676	3.70989	4.13396	4.22341	3.75026	4.36849	4.49259	3.24314
	ENSG00000236773.1	RP11-365O16.1	-1.62971	0	-0.736817	0	-1.25185	-2.10451	0	-1.76628	-1.67301	-0.423864	-0.95296	-0.865524	-0.254206	-2.03584	-2.08752	0	-1.0759	0	-1.20404	-0.725006	0	0	-1.63301	-1.94154	0	0	-0.560091	-0.0951163	0	0	0	-1.54265	0	-1.47829	-1.32606	-0.358803	-0.976369	0	-1.69909	-1.68007	4.92153	4.44653	4.33269	4.78133	5.3026	5.05357	3.23239
	ENSG00000236801.1	RPL24P8	0.333292	-0.223552	1.22619	0	-1.28885	-0.81958	0.269845	-1.21832	-0.388079	-1.46086	0.425083	-1.90252	-0.121275	1.09709	-0.539555	0.519634	-0.527929	0.0636338	0.566323	-0.177037	-0.263964	-0.136862	-0.0850367	-0.978533	0.275046	-0.160324	-0.374693	0.189818	0	-1.13831	-0.231299	-1.57965	0	-2.51528	-1.36306	-1.3958	-1.01336	-0.360256	-0.414155	-1.71707	4.70945	6.47155	4.49364	5.56537	3.86507	5.49422	7.38522
	ENSG00000236814.1	RP11-446E9.1	-2.97026	0	-2.07736	-1.14969	-3.5924	-1.27513	-1.0337	0	-1.10667	-0.594483	-0.878466	-1.62111	-1.78739	0	-2.42807	-2.52088	-3.41644	-2.08791	-0.737226	-2.06555	-1.73744	-1.44041	-2.97355	-1.96015	-2.2509	0	-0.785157	-1.26574	0	-4.44186	-2.70477	-1.56127	0	-2.81883	-3.66661	-2.28431	-3.31691	-2.66381	-2.45467	-0.561185	4.13821	3.16332	3.38042	3.39188	2.50263	4.74372	3.44644
	ENSG00000237176.3	RP11-813P10.2	0	0	0.223149	-1.65653	-2.29189	0	0	0	-2.71305	0	0	0	0	-3.07588	0	-2.80533	0	0	0	0	0	0	0	0	-0.950387	0	0	-2.13515	0	0	0	0	0	0	0	-2.9838	0	-1.3633	-2.73912	-2.72011	4.07415	3.75163	3.11209	3.7413	3.3881	4.99008	2.19236
	ENSG00000237214.2	RP11-12M9.3	-0.162903	0	-0.492398	-0.372081	-0.27047	-1.44506	-0.296739	-1.52187	-0.106666	-0.764408	-1.87847	-0.88414	0.212605	0.871542	-0.428067	-0.298488	0.283998	0.0495909	-0.0851495	-0.606118	-2.73744	-1.02537	0.726891	-0.960154	-0.835858	-0.0488363	0.421293	-0.43566	-1.68125	-0.856899	-0.534849	-1.29823	0	0	0	-2.28431	-1.31691	0	-0.45467	-1.43565	2.25906	4.82727	2.48965	3.62136	1.72502	0	4.61977
	ENSG00000237350.1	CDC42P6	1.13957	2.49527	1.11493	1.58889	0.599894	1.4842	1.92726	0.722894	2.15856	1.50589	2.72886	2.8163	2.5569	1.34642	2.23816	2.64444	1.92785	2.03879	1.68724	3.07576	1.95735	3.16692	1.57238	2.54764	2.43444	1.78089	2.9962	2.96175	3.22376	1.5347	1.31759	1.22664	1.84754	1.45146	1.94072	2.51942	2.70545	1.35856	1.23066	1.17168	5.46276	4.47349	5.40279	5.14123	4.0275	6.2269	6.03316
	ENSG00000237668.1	RPS15AP38	-0.732161	0	-1.42423	-1.30391	-1.93926	-1.20696	-0.38057	-0.868732	-0.190497	0	-0.64037	-2.55293	-1.35665	-0.401324	-0.453005	0.132253	-0.763307	-1.17174	-2.89145	-1.82745	-3.0843	0	-2.32041	-1.62895	-1.18272	-1.3957	-1.83246	0.0248289	-1.02811	0	-0.244285	-2.23006	0	-0.580737	-2.01347	-0.309248	-0.663779	0	0	-2.36748	3.56427	3.40765	2.25826	2.99439	3.47769	4.60836	3.63244
	ENSG00000237748.1	UQCRBP1	0	0	0	-1.15707	0	-2.64508	-1.81869	0	-1.21358	0	-1.07849	-1.40609	-0.209812	0	-2.62809	-1.30587	-2.61647	-1.0249	-2.74461	-3.26557	-2.93746	0	-2.17357	-0.897144	0	0.336102	-2.68562	-2.63568	0	0	-2.9048	-1.08322	0	-2.01886	0	-1.48433	0	0	-0.654695	0	3.05904	4.7409	2.87459	2.33387	2.88756	4.48164	4.70677
	ENSG00000237758.1	BANF1P3	0	0	0	-0.792657	-0.428012	0	-1.45428	-0.942441	-0.849169	0	-1.12912	-2.04168	-1.43036	-2.212	-2.26368	-1.94146	-0.252055	-1.24545	-0.795232	-0.901163	0	-0.860987	-1.80916	-0.532733	-1.67147	0.115551	-0.736248	0.0506548	0	0	0	0	0	0	0	0	0	0	0	-1.85623	3.78602	3.52035	1.87643	2.69829	2.08205	0.923216	2.17171
	ENSG00000237991.2	RPL35P1	1.58977	1.71099	0.575774	-2.30391	0.382664	1.53	0.034467	0.546306	0.0990093	1.47369	1.0966	0.906498	1.30631	1.18364	-1.18997	-2.45271	1.04405	0.565221	-0.891447	0.835512	1.08562	0.797685	1.00151	-0.30702	0	0.18926	0.167537	-1.19756	-1.02811	0.381197	1.47192	-2.23006	0	-1.1657	-0.0134732	-1.04621	-1.66378	0	0.420856	0.21748	4.27477	6.48041	4.44046	5.85946	4.52499	2.35056	6.58937
	ENSG00000238000.1	RP11-274E7.2	1.1225	0.173338	-0.791958	-0.0866789	-0.570031	-2.15966	-0.918227	-0.406389	-1.31312	0.105957	-2.17803	-1.50563	-0.19387	-0.216514	-0.557702	-1.82044	-0.0155619	-0.124439	-1.84414	-3.36511	-0.577567	-0.324934	0.534246	-1.25971	0.671936	0.458958	-0.615232	-0.413292	-0.658879	-0.281991	-0.834409	0.139173	0	-1.53343	0.0338325	-2.58387	-0.616473	-0.963366	-1.75423	-2.32018	4.17452	5.16683	2.96268	4.27873	3.97566	2.60223	4.77551
	ENSG00000238041.3	RP11-59K5.1	-1.79477	0	0	0	0	0	-1.44318	-1.93134	-2.83807	0	0	0	-2.41926	0	-2.25258	0	0	-2.23436	-1.3691	-1.89006	0	0	0	0	-1.66037	0	0	0	0	0	-2.52929	0	0	0	-0.491123	-2.10883	0	0	0	-1.84513	3.21215	2.65698	1.66513	3.29435	3.26307	3.47863	1.06733
	ENSG00000238072.1	RP11-305M3.2	1.38073	0	-0.896295	-0.191016	0	-2.26399	0	-0.925763	-1.83249	0.00161992	0	-0.44004	-1.41368	0.126608	0.560354	-0.924778	-0.650413	-2.22878	-0.363516	-1.29952	-0.971411	-1.84431	-1.79248	0.220912	0	0	-1.30453	0.330368	-1.50018	0.324166	1.06125	0.619799	0	-1.63777	-1.48554	-0.518282	1.44911	0	1.60086	-0.839551	4.63277	4.24753	3.25568	6.14123	4.74259	4.67686	3.8455
	ENSG00000238150.1	AC008753.3	0.0722879	0	-1.03481	-1.9145	0	-2.40251	0	0	-2.97101	0	-2.83592	0	-0.967241	-1.33384	-2.38552	-1.0633	-0.0519676	-2.3673	-1.50204	-3.023	-2.69489	-0.982828	-1.931	-1.23954	0	-1.00629	-0.443051	-1.39311	-1.6387	0	-2.66223	0	0	0	-0.624062	0	-1.27437	0	0	0	3.40114	4.91636	1.5322	4.48334	3.28214	1.91685	3.87299
	ENSG00000238165.1	AC007560.1	0	0	0	0	0	0	0	0	-2.71001	0	0	0	-2.2912	0	0	0	0	-2.10629	0	-1.17704	0	0	0	0	0	0	0	0	0	0	0	0	0.806789	-1.51528	0	0	0	0	0	0	2.75526	3.52201	2.66767	4.00737	4.02857	3.38431	2.61043
	ENSG00000239223.2	RPL34P31	-0.31324	0	-1.42034	-0.300026	0	-0.78804	0.360279	0	-0.356539	-0.522428	-0.899521	-1.54905	-1.35277	-0.719368	0	-1.44883	-1.75942	-0.167861	-1.88756	-2.40853	-2.08042	-2.36836	-0.731569	0	0.143087	0	-2.82858	0.0287123	0	0	-2.04776	-2.22618	0	-1.16182	-2.00959	-1.62729	-0.659896	0	0	-2.3636	3.50104	5.16826	4.26214	4.83477	2.89661	4.46024	5.65739
	ENSG00000239246.2	RP11-464D20.2	-2.5821	0	-0.689199	-0.246954	-1.20424	-1.0569	-1.23051	-1.1337	-0.81804	-2.37625	-1.90534	-1.81791	-2.20659	-0.403261	-0.717977	-2.71768	-0.706351	-1.43672	-1.15642	-1.67739	-1.76431	-1.63721	0.221968	-1.30896	0	-0.660675	-0.775507	-1.0475	0	-1.46874	-0.731649	-2.49503	0	0	0	-1.89615	0	-0.275643	-2.65147	0	0.424832	4.58848	2.46277	2.24399	0.305826	-0.853009	4.58986
	ENSG00000239528.1	CTB-118N6.1	1.78202	3.45964	0	1.70777	-0.927583	-0.780242	-0.953851	0.14295	2.17482	2.60085	1.9958	0	-2.92993	2.68075	1.55868	1.14394	2.37766	-2.74502	1.76409	1.95682	-3.07262	0	2.59816	0.842165	0.828958	2.52287	-0.820781	1.47708	1.56853	2.61527	-0.454995	0.588976	0	1.01591	0.320137	-1.61949	0.347903	1.32294	-0.374817	0	2.70149	2.46824	3.26994	3.52064	3.28292	3.79288	5.38109
	ENSG00000239557.1	RP11-168J18.6	-1.72165	-0.600424	-0.828754	-2.4454	-1.08076	-1.51838	-0.884634	0.067777	-0.443022	-0.83773	-1.95179	-0.819959	-0.967632	-2.12778	-1.04196	-0.719734	-1.31984	-0.782723	-2.29598	-1.13887	-1.11032	-1.29134	-0.876946	-0.895973	0.260745	-1.12216	-0.973957	-0.508982	-1.43264	-1.93022	-2.19313	-1.14916	0.0148797	-0.570228	-2.15497	-1.77267	-2.39024	0.262873	-0.791027	-0.187048	2.07883	2.18076	2.04082	3.16102	2.23666	3.78002	1.87742
	ENSG00000239559.2	RPL37P2	2.58069	0.500284	1.95003	1.24027	1.24234	1.66979	1.73065	1.72791	1.76872	2.16987	1.60835	1.28075	1.60256	2.73846	1.18428	1.7289	2.19591	1.4249	1.65273	1.13176	1.0973	1.32394	2.22376	0.915229	0.77649	0.97855	1.34914	0.913654	0.668067	0.585524	2.18059	0.729153	0	0.208552	0.945741	-1.25692	1.29544	0	-0.427285	-0.408268	6.07901	8.06091	6.05101	7.3557	5.80303	6.02143	8.28847
	ENSG00000240036.3	RP11-587D21.1	-0.747591	0.110602	0	-0.31934	-1.95469	-0.222391	0.019037	-0.147196	-0.0539242	-0.126704	-1.6558	-0.983401	-1.95705	0.261318	-1.79036	-0.883177	-0.778737	-1.77214	-0.321915	-3.42785	-3.09973	-1.38767	-2.33584	-0.644378	-2.19815	-0.411132	-2.84789	-0.212994	0	-0.48223	-1.48211	-0.660528	0	-2.18113	-1.0289	0	-0.679209	-1.0261	-1.40193	-0.79795	3.17687	3.9605	3.34975	3.34153	3.55537	2.76577	4.09434
	ENSG00000240376.1	RP11-36C20.1	2.75801	2.82771	2.27745	2.49292	2.85757	3.00491	2.70297	2.71929	2.90419	2.41637	2.74483	2.57195	2.67567	3.56339	2.0219	2.2158	3.3493	2.89493	2.37316	2.16968	2.81615	2.1554	2.92183	1.56749	1.45184	1.934	2.49724	2.60946	2.02148	1.73892	2.8771	2.01218	-0.601384	1.16401	1.22877	1.65546	1.48535	1.93201	2.31518	2.12269	6.25398	8.20554	6.81687	7.17074	6.28065	4.6617	8.30489
	ENSG00000240395.1	RPL5P23	-3.53952	0	-2.64662	-1.94134	-3.16166	-3.01432	0	-1.67609	-0.997852	0	-1.2778	-1.77533	-0.994083	-2.94564	-1.41236	-1.6751	-2.9857	-1.65717	-1.79191	-2.63481	-2.3067	-1.2727	-3.54281	-1.52941	-2.40512	0	-2.05486	-2.00492	-3.25051	-2.42616	-2.68907	-2.45245	0	-3.38809	0	-3.85357	0	-2.23306	-1.60889	-2.58988	3.13038	4.53673	2.92039	3.35696	2.2553	3.04755	4.86175
	ENSG00000240489.1	SETP14	-0.547803	-1.10465	-2.65491	0.552874	-1.84231e-05	-0.0226023	0.611143	-0.684373	0.163786	-0.341953	0.298876	0.386312	0.412668	-0.953931	-0.305172	-0.0984258	-0.824061	0.0126142	0.578314	0.311102	0.144448	0.397081	-1.96613	0.3883	0.0460284	-1.62638	0.329175	0.379112	-0.451437	-2.01941	-0.375428	-1.13881	0	-1.07445	-2.24415	-1.53993	-0.57253	0	-2.61718	-1.0132	5.87979	5.64991	5.17263	5.85117	5.40621	5.92948	5.18877
	ENSG00000240509.1	RPL34P18	-0.660608	0	-0.352673	-1.23236	0	-1.13541	-0.309017	-0.382141	0.618022	-2.03972	-1.56882	-0.481381	-0.0627072	-0.651698	-0.70338	-1.38116	-0.106792	-1.68515	0.350031	-0.533507	-1.42779	-2.30069	0.0730666	-0.972432	-1.11117	0	-1.76091	-1.71097	0	0	0	-2.15851	0	0	-1.94192	-1.55962	0	0	0	-1.29593	3.93128	5.58701	4.91478	5.34605	3.54924	5.82337	6.07049
	ENSG00000240652.1	RP11-832N8.1	0.961508	0.234738	0	1.26423	0.49137	0.638711	1.72814	0.655012	2.24014	-1.00257	-0.309271	0.8777	-0.0255542	1.70738	-1.08126	0.825922	2.20338	0.352	1.9177	-0.981781	0.194327	-1.26353	1.69518	-0.198314	-0.489055	0.713004	1.18313	2.41364	-1.91941	-1.68002	-1.94293	-1.12135	0	0	-1.90477	-0.937507	0	0	-2.27779	-1.25878	4.16774	6.56527	4.36697	5.20263	3.84943	0.743062	6.44376
	ENSG00000240809.1	RP11-550F7.1	0.15185	1.01004	0.111862	-0.642291	-0.403176	-0.545342	-0.429445	-1.37704	-0.0358382	0.0528452	0.343177	-0.388815	0.594473	-0.187163	-0.174714	0.267803	0.635277	0.127305	-0.00743568	0.123673	0.162277	0.348273	-1.24376	0.401905	0.751913	-0.734083	0.244193	-0.120907	-2.36649	-1.71207	-1.39002	-1.56844	0	-2.50408	-1.35185	-0.854079	-2.58712	-0.934015	-3.30984	-1.1209	2.85392	1.83578	2.67887	1.26369	0.45481	2.88094	2.32208
	ENSG00000240950.1	RP11-372E1.1	0.0858984	0	-2.19113	-0.748884	-1.70617	-0.973864	0	-1.2206	-0.667894	-1.87818	-0.992235	-0.997909	-1.70852	-0.0307229	-1.21991	-0.897684	0.46979	-0.52361	-1.33642	-1.85739	-0.851208	-1.55418	0.0826073	-0.588496	0	-2.16261	-2.59937	-0.964466	0	-1.97067	-2.23358	0	0	-1.34764	-2.78038	-3.39808	-2.43068	0	-2.1534	-3.13439	3.50786	3.68966	3.14847	2.87956	3.19621	0.230023	4.75536
	ENSG00000241061.2	RPL5P1	-0.417004	0	-0.694032	-1.25179	-1.62411	-0.739801	-0.235338	-1.7235	-0.723337	-1.38108	-0.325213	-2.82274	-1.21142	-0.408094	-3.04474	-1.13755	-1.44815	0.0609507	0.086675	-0.77533	-1.03218	-1.05708	-2.00526	-1.31379	-2.45253	-1.66551	-1.29491	-0.467369	-1.71296	-4.05853	-0.862013	-1.17794	-1.11343	-1.85054	0	-2.90098	-1.93358	-0.695514	-1.6563	-1.63729	2.69302	4.52779	2.57342	3.61767	2.30099	3.66572	4.76703
	ENSG00000241081.1	RP11-488C13.1	-1.32486	0	-1.43196	-1.31165	-0.362038	-1.2147	-0.388306	-1.46143	-0.560803	0	-3.23307	-1.56067	-0.364389	-1.73099	-2.78267	-1.46044	-2.77104	-2.76444	-0.0918279	-2.42015	-1.50708	-2.37998	0	0	0	0	-1.8402	-0.790262	0	-2.79646	-3.05938	0	0	-2.17344	0	-2.63891	-0.671515	0	0	-2.37522	4.68207	4.09652	3.79801	4.57161	4.37042	5.90141	4.08157
	ENSG00000241255.1	RP1-89D4.1	-0.429017	0	0.0488433	0.391552	-2.05116	-1.90382	-0.0774258	-0.980625	-1.15039	-2.22317	0.910702	0.335173	-0.73158	1.16486	0.283099	0.435398	0.584231	0.301325	0.903551	0.176131	-0.611235	-0.484133	-0.432308	-0.418913	-1.29462	0	-0.359394	0.427509	-2.14001	-1.31566	-0.57857	0.827971	0	0.0443355	-0.540404	0.256932	-0.19071	-0.122564	-2.49839	-0.479376	4.27835	4.1657	3.53339	4.53457	4.3658	4.79192	4.22316
	ENSG00000241282.1	RPL34P33	-1.16167	0	-1.26877	-2.14846	-0.78381	-1.05151	0	-2.29824	0.379995	0	-3.06988	0	-0.786161	-1.5678	0	-1.29725	-1.60785	-0.601252	-0.15103	-3.25696	0	0	0	-2.47349	-2.02727	0	-1.09205	-1.04211	0	0	-2.89619	0	0.311828	0	-1.85802	-2.47572	0	0	-0.646082	-1.21203	0.260296	3.16455	1.52063	1.92745	-0.273747	1.15238	3.7879
	ENSG00000241352.2	RP11-392P7.1	-0.175996	1.09723	0	-0.525352	0.0319383	0.179279	-0.672402	-0.482492	0.820234	0.181857	0.330833	-0.411806	0.11705	0.335414	-0.481802	-0.0220749	0.114786	0.121387	0.167218	-0.35375	-0.206211	-1.40104	-0.541857	-2.65775	0.373441	-1.4245	-0.86126	0.0955673	-3.05691	-1.4956	-0.273082	-0.0889332	0	-1.60953	-2.04227	-0.659973	-2.69258	-1.03947	-0.0933682	-0.811317	0.8834	3.82465	1.22946	2.48016	1.12696	0.705094	3.94245
	ENSG00000241431.1	RP11-17A4.1	-0.432601	0.0105547	-1.5397	-0.834424	-1.05474	-0.585472	0	-2.56917	0.430991	-2.22675	-2.34081	0	-0.249738	-0.838729	-0.305448	-0.983224	0.821655	-0.550256	-0.00692435	-1.52789	-0.614819	-1.48772	-1.43589	-0.744425	-0.713239	0.073783	-0.626012	-0.576075	-2.14359	0	-0.845189	0	0	-1.28118	-2.12895	0	-1.77926	0	-2.50198	0	2.4488	4.71959	2.69027	3.07156	3.04028	3.17095	4.71491
	ENSG00000241494.1	RP11-796G6.1	0.0322105	0	0.662074	-1.53954	-0.58993	-0.705623	0.120767	0.310677	0.796267	-0.76194	-0.00152895	-0.788562	0.144684	0.848475	-0.010561	-0.366409	0.170989	0.17759	0.457887	0.258847	0.586958	-0.0229057	-2.55604	0.135424	-0.418352	0	0.632348	-0.433192	-1.26374	-1.02436	-0.117343	-1.46569	0	-2.40133	-0.664139	-1.28184	-0.314445	-1.2463	-1.62213	-1.60311	3.91361	3.9579	4.38828	5.67933	3.6571	4.95769	4.89431
	ENSG00000241506.1	PSMC1P1	-1.82236	-1.70113	-1.25139	-2.54611	-1.76643	-1.44916	-2.7927	-2.28086	-1.38023	-1.13108	-1.0525	-1.3801	-0.309347	-1.22849	-2.6021	-1.47252	-1.42055	-0.776515	-0.631148	-0.917651	-1.21103	-1.02948	-3.14758	-0.871149	-2.00989	-3.22287	-1.20019	-1.15026	-2.85528	-2.03093	-1.55687	-3.05722	0	-2.4079	-2.84064	-2.45834	0	0	-1.40631	-3.19465	4.66138	2.58049	3.4449	4.31407	3.72091	4.81362	3.42748
	ENSG00000241511.1	RPS15AP24	0.400033	0	-1.51442	-0.394107	-2.02946	-1.29716	0.266197	-1.54389	0.54938	-2.20147	-3.31553	-0.643132	-1.03181	-0.228487	-2.86513	-0.957945	0.731457	-1.26194	-0.396682	0	-1.58954	-2.46244	-2.41061	-1.71915	-2.27292	0	-0.922661	-0.287761	0	-0.878926	-1.55687	-2.32026	0	0	0	-1.13641	0	0	0	0	4.71508	5.05938	3.71555	5.58869	4.69005	5.39501	4.91421
	ENSG00000241741.1	RPL7AP30	0.833338	1.02857	-0.521692	-0.23145	-0.229375	-1.30443	0.106926	-0.55116	0.127074	-0.401385	-0.000870033	-0.6504	-0.717153	0.501211	-0.0650437	-0.965213	0.724189	-0.854173	-0.288473	-0.117564	-0.596808	0.337649	0.904047	-0.141451	0.179242	-0.493168	-0.229489	0.367936	-0.318224	-0.886194	0.0208196	-1.74256	-0.941092	0	-0.525977	-1.40671	-0.439317	-2.10814	-1.16204	-1.87999	4.46681	6.66166	4.30585	6.49045	5.68279	2.93899	6.55778
	ENSG00000242071.2	RPL7AP6	2.28284	2.45751	1.03278	1.77759	1.79076	1.75255	1.95091	1.87778	1.68155	1.76077	1.89464	1.226	1.76332	2.96897	1.09711	1.54862	2.66333	1.73005	1.9806	1.10349	1.4316	1.25469	2.27955	1.1973	0.776786	1.93578	1.4319	1.54895	0.931397	-0.109326	1.82041	0.889914	0	0.954275	0.443537	1.04823	0.530196	0.446339	1.43974	0.826493	6.1568	8.41819	6.30639	8.10074	6.95855	5.375	8.54201
	ENSG00000242162.1	RP11-128A6.3	0	0	0	0	0	0	0	0	-3.60917	0	0	0	0	0	0	0	0	0	0	0	0	0	0	0	0	0	0	0	0	0	0	0	0	-2.41444	0	0	0	0	0	-1.61623	2.31553	2.82449	1.63101	3.10821	2.78149	3.9533	2.10359
	ENSG00000242327.1	CTD-2184D3.1	0.206023	-0.158176	-1.70843	-2.58812	0	-3.07613	-1.24974	-2.7379	-0.644631	0	-2.50954	-1.25218	-1.22582	-0.422498	-2.05914	-1.73692	-3.04752	-2.04092	-0.853727	0	-2.36851	0	-0.604623	-1.32819	0	0	-1.11667	-1.48177	0	-3.07294	-1.01392	-1.51427	0	0	-0.712719	0	0	0	0	-2.65169	1.99056	5.25414	3.97405	2.90282	2.09394	5.48531	4.89498
	ENSG00000242358.1	RPS21P4	0.267839	0	0	-0.718947	-0.354302	-2.20696	0.204392	0.716231	-0.453532	0	-2.64037	-1.96797	-1.35665	0.183639	-0.18997	-1.86775	1.40662	-0.586782	0.0154435	-1.82745	-2.49934	-0.787277	1.0719	0	0	0	-1.2475	0.124365	-0.443151	0	0	-1.6451	0	0	0	0	-1.07882	0	-0.216574	-1.78252	2.6898	3.04152	2.14278	2.772	2.74072	1.21932	2.63244
	ENSG00000242477.1	CTD-2161E19.1	-0.124479	0	-0.646619	-0.789336	-1.74662	-0.139847	-0.187925	0.198382	-0.582815	0	-1.44772	-2.36029	-0.74897	0.054356	-0.774933	0	0.336228	-1.24213	-1.6988	0.172547	-0.721735	-3.17959	-0.12777	-1.4363	-0.668151	-2.20306	-0.639818	-1.58988	0	-2.59608	-0.399563	-3.03742	0	-1.97305	-1.23587	-2.43853	-0.886172	0	-0.386499	-2.17484	2.6898	3.99024	2.79486	2.96464	2.93337	3.61956	4.94708
	ENSG00000242951.1	RP11-507E23.1	-0.429017	0	0	-0.83084	-1.05116	-0.581888	-2.07743	-2.56559	0.527685	-0.223167	-0.337225	-0.342899	-0.246153	-0.0277896	-0.564898	-0.242674	0.825239	-0.283637	-0.418378	-0.354383	-0.611235	-0.89917	-0.847345	-1.74084	-1.29462	-0.507595	0.0556439	0.105581	0	-1.90062	-1.16353	-1.34195	0	-2.27759	0	0	-1.77567	-1.12256	0	-2.47938	3.8003	4.6077	3.44593	4.93312	4.66836	3.88503	4.52055
	ENSG00000243175.1	RP11-58H15.1	0.00914534	-0.635162	-0.600458	-0.364664	-0.700458	-1.38319	-0.726727	0.370074	-0.263635	-0.065113	-2.40156	0	-4.70281	-3.48445	-4.53613	-3.2139	0	-3.5179	0	-1.58865	-2.8455	-4.13343	-4.08161	-4.39014	-2.94392	0	-3.00869	-4.54372	2.14143	-1.09049	-1.11239	2.07483	-1.60482	-0.467462	1.17953	1.49027	1.27547	4.03549	2.85231	3.43357	1.04409	3.78847	4.74499	3.63529	2.97953	1.82069	2.89926
	ENSG00000243199.1	RP11-408P14.1	1.36405	0.485282	1.59799	1.59966	1.78922	1.30429	1.20107	1.32059	1.64268	0.569904	1.33031	0.976241	1.19022	1.1385	1.58432	1.7139	-0.404058	2.16733	1.83704	1.06231	1.39042	1.53133	0.623797	2.14534	1.67903	-0.0364526	2.09157	1.54635	-0.0839008	0.444991	0.767042	0.936544	0	0.415942	0.345777	1.42851	1.19797	0.763616	0.557713	0.313695	4.27145	6.32958	4.68966	4.74268	4.91494	5.6861	6.13945
	ENSG00000243547.1	HNRNPKP4	-0.755245	0.228479	-0.514424	-0.742031	-0.836817	0.0654115	-0.0557308	0.736216	-0.170512	-0.686899	0.807852	0.0730753	0.861272	-0.533341	0.414977	0.293594	0.696692	0.203722	0.568552	-0.100515	0.603105	-0.0218651	-0.633005	-0.134183	-0.495314	-0.12333	0.176875	0.127276	-1.11831	-1.36435	-1.14184	-1.32026	0	-2.06325	-0.589098	-1.3588	-1.2394	0	-3.28405	-1.26504	4.91465	4.79677	4.94567	5.23199	4.59211	5.32391	4.74897
	ENSG00000243680.1	RPL37P23	0.829718	0.465518	-1.08474	0.620539	0.72215	-0.130509	0.373953	0.470755	0.564027	0	0.114154	0.108481	-0.0171665	1.07567	1.02399	0.886777	-0.423821	-1.41722	0.255394	-0.487966	-1.74482	0	0.0190717	-0.704499	0.47869	-0.0562158	0.0919858	1.01639	-0.103664	-1.44924	-0.712153	-0.890574	0	0	-0.0890242	-0.706727	-0.324293	0	-2.04701	-0.443034	3.96789	5.58959	3.06723	4.11148	4.15821	2.62592	6.31631
	ENSG00000243802.2	RP11-390K5.1	0.722189	0	0	-1.2646	0.100049	-2.75261	0.07378	-2.41438	0.926818	0	-3.18602	-1.51362	-0.580374	1.12342	-1.15066	-0.0914683	0.445931	-1.71739	0.317791	-2.3731	-1.46003	0	0.526253	-1.58964	-1.14341	0	-1.20819	0.716218	0	0.42051	0.447105	-2.19075	0.195686	0	-1.97416	-2.59186	-1.62447	0	-1.34719	-2.32817	3.05105	3.71826	3.1821	3.54827	1.61011	4.09513	4.44227
	ENSG00000243829.1	CTB-33G10.1	0.354139	-0.524634	0.51007	-0.632647	-0.58993	-0.635234	0.553726	-0.519398	-0.011088	-0.76194	-0.0686431	0.118328	-0.422356	0.87401	-1.10367	-0.103375	1.22988	-0.600018	0.54535	-0.893156	-0.413042	-3.02291	0.93581	-2.27961	-0.511462	-0.046368	-1.1612	0.566808	-1.67878	-1.43939	-0.53238	-0.0733717	0	-1.81637	-2.66414	-1.69688	-0.314445	-0.0763745	-1.4522	-2.01815	3.45418	5.11817	3.07708	4.49056	3.09006	-0.501737	5.14224
	ENSG00000243859.3	RPL5P17	-1.96944	0	0	0	0	-4.0292	-3.20281	0	-1.27577	0	-3.46261	-1.79021	-2.59393	-2.96053	-4.01221	0	-3.00058	-1.99398	-1.80679	-3.64969	-4.32158	-3.60951	-3.55769	-2.86622	0	0	-4.06974	-2.43484	0	0	-4.28891	-3.46734	0	0	0	0	0	0	0	0	1.95503	2.70471	1.1279	1.53472	2.58145	4.10543	2.89267
	ENSG00000243964.1	RP11-16F15.1	-1.06337	0	-0.755432	0.534809	0	0	-1.29674	0.0224547	0.700689	-2.44248	0.691389	0.575292	0.0491068	-0.469495	1.14179	0.538013	1.22741	-0.280558	0.099275	0.163269	-0.245586	1.10391	-1.06666	2.46611	0.293425	1.44302	0.421293	0.208196	-0.0373909	0	-0.797883	0.608658	-0.174832	0	-2.34468	-1.96238	0	0	-1.13274	-1.11373	1.09556	4.21846	2.87047	3.66318	1.56152	3.19623	4.35673
	ENSG00000243988.1	RPS24P17	-0.917516	0	-1.60958	0	0	-2.97728	-0.150888	-1.63905	-0.545777	-0.711667	-1.08876	-0.153326	0.77992	0.413321	0.847067	-0.316136	-1.3637	0.227863	-1.0768	-0.427845	-0.684697	-0.235667	0.816158	0.185697	-1.36808	0	0.789537	-1.38292	0	-2.97408	0	-2.41542	0	0	0	0	0	0.388936	-0.986892	0	2.82638	3.40871	3.58192	4.32361	2.38544	2.59584	4.02259
	ENSG00000244073.1	RPS4XP6	-3.4164	0	-1.5235	-3.40319	-1.45358	0	-1.47985	-3.55297	-1.65234	-2.21055	0	-2.06725	-3.04089	-0.822529	-2.28925	-1.55199	-1.86258	-3.85598	-0.820799	-3.51169	-1.59862	0	-1.41969	-3.72823	-3.282	-2.49498	-1.60981	-2.29684	0	-3.88801	-1.82899	-1.32934	-0.942904	0	0	-1.73045	-1.17809	0	-3.48578	-1.8818	2.95976	4.41618	2.9504	4.13215	2.71945	4.95173	5.08474
	ENSG00000244245.1	RP11-120B7.1	-1.2658	0	-1.37291	-0.252591	0.433982	-0.740605	-1.91421	-1.40238	0.391336	-2.05996	-1.58905	-0.501615	-0.305334	0.787499	0.0837409	-0.0794624	0.747443	0.464537	1.3298	-0.776134	-2.03299	-2.32092	1.05283	-1.57763	-2.13141	0.240579	0.218856	0.0761476	0	-1.73741	-0.678393	0	0	-2.11438	0	-2.57986	-0.61246	0	-0.33518	0	4.51371	5.18595	4.1327	4.48628	1.94405	5.57181	5.52704
	ENSG00000244363.2	RPL7P23p	-3.44508	0	-2.55218	-1.43186	-0.745289	-2.33491	-1.09349	-1.58165	-1.48838	-1.23923	-1.35329	-2.68089	-0.899643	-2.26624	-2.31792	-2.58066	-2.3063	-0.562731	-0.212045	-2.54037	-1.4049	0	-3.44837	-1.17194	-1.31068	-2.52366	-1.15306	-0.740554	-1.5711	-2.33172	-1.37224	-1.35801	0	-3.29365	-2.14143	-3.75913	-1.79173	-1.13862	-1.92949	-3.49544	3.02128	2.81403	2.55915	3.4514	2.61277	3.35726	3.65224
	ENSG00000244485.1	RPL18P13	-2.93025	-0.487094	-2.03735	-1.91704	-1.55239	-1.82009	-1.57866	0.633619	-0.388586	0	-3.83846	-3.16606	-0.747387	-0.751415	-2.38806	-3.06584	-0.206508	-2.36983	-2.50457	-4.02554	-3.69743	0	-0.348578	0	0	-1.00883	-3.44559	-1.39565	0	0	0	0	0	0	0	0	0	0	-2.99963	-2.98061	2.29907	3.10647	3.03216	3.66137	2.54263	-0.786126	4.25378
	ENSG00000244716.2	RP11-20O24.4	0.424079	-0.592197	-0.142455	0.147786	-0.657493	0.297203	-0.0987995	-0.364568	0.00881152	0.977852	0.448756	-1.27116	0.247046	0.365874	-0.171234	-0.170938	-0.0221048	-0.0155042	-2.02471	-0.32329	0.445394	0.368963	0	-0.539822	-0.0935983	-2.11393	-0.0912606	-1.50076	-1.16138	-1.18503	0.137022	-0.363327	0	-2.88393	-0.409774	-0.764442	-1.38201	0	0.480234	-0.763784	3.59607	5.31526	3.86196	4.32679	2.1745	3.60062	6.37365
	ENSG00000249129.1	SUDS3P1	-1.10888	0	-1.80095	0	-1.73102	-1.84672	-1.34225	-1.83041	-3.73714	-1.16607	-2.28012	-1.92965	-1.51098	-2.09997	-2.56669	-1.5075	-0.680596	-1.13343	-1.94624	-1.61921	-1.00159	-1.164	-2.69714	-0.835744	-1.97448	-1.18746	0	-1.15925	0	-2.16545	-1.42836	-1.28485	0	-3.54242	-1.39019	-1.42293	-2.0405	0	0	-1.42228	3.34283	2.34287	2.64053	1.61767	2.44201	2.92601	1.71258
	ENSG00000249264.1	EEF1A1P9	0.432306	1.55353	0.76881	0.0495913	1.02429	0.837212	1.30997	1.3243	1.4594	0.0817621	0.687596	0.41062	0.864398	0.739874	0.284837	0.29672	0.927228	0.84072	1.21413	0.15259	0.635978	0.488221	0.485598	-0.131057	0.446411	-0.705166	0.131091	0.966903	-0.752615	-0.8758	0.513365	-0.665056	-0.738053	-3.06013	-1.32294	-1.06617	-0.236278	-0.097743	0.242636	-0.0139818	4.91086	4.11467	2.41828	5.47252	3.58326	2.23635	4.07122
	ENSG00000249274.1	PDLIM1P4	-3.75238	0	-1.85948	0	0	-2.64222	-2.40079	-0.88895	-3.79568	-2.54653	-4.66059	-2.98819	0	0	0	0	0	0	0	0	-2.51956	0	0	0	0	0	0	0	0.343986	-4.22398	-2.90193	-0.665317	0	0.206399	-1.86377	-0.0664314	-0.0990349	-0.445927	-2.82175	1.00462	0.476941	3.30424	1.98055	3.14409	2.72051	0.713673	2.30612
	ENSG00000249353.2	NPM1P27	1.773	0.968223	2.73989	2.09287	2.22485	2.05027	2.85394	2.41086	2.22324	2.34563	3.00918	2.69865	3.08048	0.642502	2.65222	2.6183	1.66385	2.7437	2.7321	3.15088	3.1502	3.50337	1.04534	2.81316	2.88829	0.616414	2.50158	2.58323	0.984003	1.72589	2.31411	0.934058	0.583527	0.924419	1.47257	1.38094	1.17841	2.00145	1.50009	1.17515	6.40646	7.4833	6.16156	6.78411	7.56274	6.54417	7.24412
	ENSG00000249485.1	RBBP4P1	0.364054	-0.652222	-0.617518	-0.760235	-0.910163	-0.17786	0.0635682	-0.91002	0.320756	-0.430096	0.0838767	0.128244	0.138112	-0.33158	0.0317759	-1.646	-1.21963	-0.213032	-0.0258448	0.332893	0.45937	0.308938	-0.928744	-0.0852738	0.039022	-0.0040311	0.0897227	-0.312852	-0.484439	-1.39706	-1.50797	-0.686387	-1.62188	-2.35899	-0.984372	-1.60207	-1.85707	-1.78893	-0.705321	-1.82381	4.13394	3.98087	3.89851	4.05264	2.96247	4.75611	3.59962
	ENSG00000249565.2	SERBP1P5	-1.66183	-1.5406	-0.768933	-0.511112	-0.798544	-1.28863	-1.0472	-0.798401	-0.939594	-0.607984	-0.0339858	-1.04964	-0.0232874	-1.21996	-0.634212	-0.949419	-2.42994	-1.25342	-0.558082	-0.271695	-0.429011	0.353443	-3.98705	-0.836151	-0.389927	-3.06234	-1.17717	-0.641806	0	-1.8704	-0.910919	-2.31173	0	-2.83233	-1.68011	-2.29781	-2.33041	-0.355378	-2.05313	-3.03412	4.79576	3.91646	3.67255	4.01225	4.26172	3.03073	3.20027
	ENSG00000249936.2	RAC1P2	-0.15821	0.963018	-2.58724	-1.46692	-3.10228	-1.63301	-0.806619	-1.03175	-0.822996	-0.95236	0.656048	0.0914071	1.02465	0.573166	0.0620533	-0.0307607	1.11807	0.250204	-0.732533	0.0684269	0.560036	-0.213326	-0.676074	-1.47003	-0.175813	-2.55872	0.463955	-0.486108	0	-0.629814	0.177664	-1.07115	0	0	-0.369132	-2.20923	-2.82679	-2.17369	-1.22758	-1.94553	3.87257	4.15484	2.97977	3.83137	3.45218	4.16383	3.06379
	ENSG00000249988.1	RP11-669M16.1	-3.12004	0	0	0	0	-2.59484	0	0	-2.57838	0	0	0	0	0	0	0	0	0	0	0	0	0	0	0	0	0	0	0	0	-2.59164	-2.85456	0	0	0	-2.81639	0	-0.881733	2.0933	1.51102	1.91706	5.02985	4.43325	4.32476	0	3.46832	-1.97592	3.03975
	ENSG00000250182.2	EEF1A1P13	1.42295	1.54418	0.671989	0.650287	1.06384	0.474217	0.590114	1.52516	1.93547	-0.0150588	1.29715	0.900833	1.47653	1.25561	1.10264	1.28736	1.42037	1.42697	1.84862	0.792324	0.844801	0.811438	0.729997	1.27462	1.04277	-0.492132	0.878462	1.58048	0.39003	-0.692513	0.0445757	-0.133846	0.837551	-0.747556	0.170205	0.323021	-0.108132	0.255469	-0.589844	-0.0233399	2.00841	4.20047	1.239	3.37071	1.75448	2.38265	4.16998
	ENSG00000250461.1	RP11-631M6.2	-0.147199	0.710994	0.745699	0.783553	-0.131909	-1.20696	0.034467	1.13127	0.849031	1.47369	-1.9034	0.447066	-0.619687	0.0841033	-0.605008	-1.13078	-0.441379	-2.17174	-0.721522	0.0470162	-0.177414	0.715223	-0.998487	0.277943	0.139204	0.604298	-1.51054	-2.19756	-0.706185	-1.78873	-0.592208	-0.422706	-0.843627	-2.1657	-0.206118	-0.461251	-1.66378	0.796684	0.613501	-1.04555	2.6898	3.13463	3.23025	2.88747	5.27124	3.52744	2.00441
	ENSG00000251333.3	RTN3P1	0	0	-2.35877	0	0	0	0	-3.38824	-4.29497	0	-4.15988	0	-2.87616	-2.6578	0	-2.38726	0	0	-3.82599	-4.34696	0	-3.30679	0	-3.5635	-3.11727	0	0	-3.71707	0	-3.72327	-3.98619	0	0	-2.10025	0	-3.56572	0	-0.945218	0	-3.30203	3.25776	4.10697	3.55401	3.77605	2.80618	6.47554	3.15475
	ENSG00000253144.1	RP11-281O15.7	0	0	-1.8935	-1.77318	0	0	0	-1.338	-2.82969	0	0	0	-1.82592	0	0	-1.92198	-2.23258	-3.22598	-1.36072	-3.88169	-1.55357	-2.84151	0	-3.09822	0	0	0	-3.2518	0	0	-3.52091	0	0.687104	-2.63497	-0.897781	-3.10045	0	0	-1.85577	0	3.44293	3.47272	3.25848	3.4182	3.18899	4.32351	3.16317
	ENSG00000253341.1	RP11-730G20.2	-2.74519	0	-2.85229	-1.73198	-1.78237	-3.21999	-1.3936	-2.2968	-1.32906	-2.53934	-1.06844	-0.981001	-2.04775	-0.450879	-2.61804	-1.55885	-0.606412	-2.59981	-0.232052	-1.38105	-2.19044	-1.80031	-0.748482	-3.05702	-2.02583	-2.82377	-4.26053	-1.40324	0	-2.2168	-1.67235	0	-0.271694	-3.59377	-3.44154	-2.47428	0	0	0	-2.79555	4.88623	4.60542	5.07227	5.02575	4.27201	4.51787	3.52064
	ENSG00000253395.1	KB-1460A1.1	-1.52616	0	-1.63326	-0.512944	0.436664	-0.679029	0.147361	-1.07777	-3.56946	-1.32031	0.0250653	-2.76197	0	-2.93229	-1.98397	0	-0.972341	-0.643813	-2.10048	-0.299521	-0.708376	-2.58127	-0.944486	-1.83798	-2.39176	0	-1.45653	0	1.08478	0.172163	-0.938746	2.02034	0.947339	2.01758	0.947418	2.20418	2.21465	1.95022	2.65239	1.67141	1.89581	2.66256	2.51871	1.56296	2.53169	2.01028	1.21042
	ENSG00000253785.1	CTC-308K20.3	-2.53285	0	0	-1.93468	0	0	-2.18126	-2.08446	0	-3.327	-2.8561	-2.1837	-2.15734	0	-2.4057	-2.66844	-2.97904	-3.97244	-2.10718	-3.04318	-2.71507	-2.58797	0	-3.84468	0	0	-4.04819	-2.99825	0	-4.00446	0	-3.44579	0	0	0	-3.8469	0	0	0	0	2.34854	3.70898	1.86565	2.8782	2.74739	2.7812	3.17055
	ENSG00000254332.1	GS1-44D20.1	-0.154934	0	-0.110034	-0.311645	-2.947	-0.629734	-0.973269	-1.46143	0.155404	-0.311655	0.52182	-0.101238	-0.779426	-1.14602	-1.46074	-0.29052	-0.771043	-0.17948	0.100817	0.709132	0.155887	0.789949	-1.32815	-0.314756	1.13147	-1.40344	-1.8402	0.531666	-1.45089	-1.79646	-1.25202	-1.2378	0	-3.17344	-2.02121	-3.63891	-1.08655	-1.01841	0.77569	0.325221	4.78361	4.06549	3.83549	3.82315	4.54034	4.76763	4.64577
	ENSG00000254343.2	RP11-760H22.2	-3.33255	0	0	0	-2.95469	0	-1.396	0	-1.5685	-2.1267	-0.1533	0.0165985	0.290882	0	-2.2054	-0.660784	-1.45681	-0.187174	-0.447446	-4.42785	-3.09973	-3.38767	0	0	-3.19815	0	-3.84789	0	-3.04354	-1.2192	-4.06707	-1.24549	0	-3.18113	0.293025	0.353394	-2.67921	2.55886	2.15266	1.14065	3.17687	0.856167	2.75184	3.34153	2.36272	7.01858	2.82723
	ENSG00000254373.1	RP11-34P1.2	0	0	0	-2.14413	0	0	-1.80575	-2.29391	-3.20064	-1.95149	-3.06555	-1.39315	-1.78183	-2.56347	-0.615152	0	-2.60353	-1.01196	-1.73167	-3.25263	-2.92452	0	0	-2.46917	0	0	0	0	0	0	0	-2.07028	0	0	0	0	0	0	-2.22672	0	3.51255	3.56743	2.17703	3.66874	4.77497	5.36182	2.82024
	ENSG00000254780.1	RP11-793I11.1	0.067217	0	-1.03989	-1.91957	0	0	0	0.515609	-2.97608	0.594995	2.40694	1.15333	1.96629	1.74855	0.931336	0.931631	1.206	1.08707	1.30025	0.431357	0.759468	0.0121008	1.38585	0.0773207	1.78658	0	1.45877	0.40917	-0.0588098	0	-1.08234	-1.84572	0	0	-0.629133	0	0	0.373669	-2.00216	0	2.07415	2.93401	1.52712	3.15634	1.95514	1.53327	3.0448
	ENSG00000254893.3	RP11-466P24.2	-3.69832	0	-2.80542	-1.6851	-1.15053	-0.7808	-2.34673	-1.66496	-0.78742	-1.90751	-0.0829644	-0.126773	-0.278415	-3.51948	-1.15613	-0.663978	-2.33715	-0.437461	-0.81321	-0.793609	-0.765059	-0.665971	-3.11665	-1.01014	-1.39399	-3.7769	-0.690095	-1.46328	-0.409307	-2.58496	-1.04052	-3.02629	0	-4.54689	0	-2.20501	-3.04497	0	-2.44576	-3.74868	4.60016	3.84795	3.35654	3.71273	3.86203	5.45703	2.91867
	ENSG00000255022.1	RP11-665E10.1	0	0	0	0	0	0	0	-2.14816	-2.05488	0	-2.91979	0	-2.63608	0	0	-2.14717	0	-2.45117	0	-3.10688	-2.77877	-0.481738	0	0	0	0	0	0	-0.137611	0	-2.7461	0.882833	0	1.30976	2.09942	1.92229	-0.35824	3.87983	4.22282	4.46162	2.86981	4.37877	6.05318	0	2.4613	-0.282498	3.72499
	ENSG00000255642.1	PABPC1P4	-1.48071	0	0	-1.83007	-4.27278	-3.12544	-1.97712	-1.78721	-1.69394	-1.44479	-1.38892	-1.42702	-1.27513	-1.47181	-1.30109	-0.326794	-1.39638	-1.63079	0.167354	-1.16097	-1.51093	-2.12079	-1.1945	-0.570147	0.184199	-2.14426	-0.996054	-0.0285793	-2.0397	-1.80032	-2.38516	-1.24165	-1.17714	-0.106898	-1.34699	-2.64276	-1.9973	0	-3.72002	-3.701	2.83742	3.83086	2.29039	3.58144	2.19148	2.68331	2.52132
	ENSG00000255883.1	AC099522.2	-0.610855	0	-0.0398856	-0.334606	-0.969961	0.292857	-0.99623	-0.747425	-1.39112	-1.14197	-1.51906	-1.16859	-0.557275	-3.33891	-2.39059	-3.06837	-1.05704	-1.37237	-2.50711	-0.706147	-1.37804	-1.40294	0.0639259	-0.244607	-1.21342	0	-0.640768	-1.81322	-2.64377	-1.40439	-3.6673	-1.26076	0	-2.78136	-2.62913	0	-2.27944	0	0	-0.661214	3.53358	2.79199	3.33448	3.27181	2.95514	2.63761	3.55381
	ENSG00000255909.1	RP11-841C19.3	0	0	0	0	0	0	0	-1.186	0	0	-1.95764	0	0	0	-2.50724	0	0	0	0	0	-2.81661	0	0	0	0	0	0	0	0	0	0	0	0	0	0	0	0	0	0	0	2.54246	3.62472	1.99544	4.03969	2.64585	3.55413	1.92815
	ENSG00000256210.2	AC005255.3	0	0	0	0	-2.27355	0	0	-2.78798	-1.69471	0	-1.97466	-2.88722	-3.2759	-2.05754	0	0	-3.09759	0	0	0	-3.41859	-2.70653	0	0	0	0	-2.16675	-3.11681	-0.777436	-3.12301	-1.80096	-1.56435	0	0	-2.34776	0	0	0	0	-2.70177	3.57791	4.8153	2.92398	3.85275	3.32398	4.7501	4.5446
	ENSG00000256745.1	RP11-680H20.1	1.2913	1.14949	-1.98573	0.941942	0.669157	-1.0315	0.932395	0.792157	0.663037	-0.35085	1.34245	1.40912	1.25177	1.10756	0.751027	1.07325	1.06751	1.26675	1.50125	0.980277	0.998048	0.651219	-1.29696	1.26898	1.06313	-0.372243	-0.224042	1.24093	-1.00465	-0.180306	-0.805788	-1.2066	0	-1.7272	-0.990014	-1.19268	-0.64032	0	-1.948	-1.92899	4.18719	4.51173	5.23472	4.62553	3.40161	5.59193	5.13998
	ENSG00000256968.1	SNRPEP2	-0.317124	0	0.990811	0.433056	-0.524227	1.43047	0.034467	1.28327	0.0546152	1.11112	0.774668	-0.552934	0.0583846	-2.30821	-1.3599	-0.452709	-2.34827	-2.34167	0.693515	-1.99738	0.652661	0.62776	0	-0.213911	-0.182724	1.6043	-0.417426	-0.0455605	-1.61308	0	-1.05164	0	0	0	-0.598436	-2.21614	0	0	-0.386499	-0.952445	2.51988	2.77206	2.29479	1.60207	1.98584	4.0234	3.58451
	ENSG00000258427.3	RBM8B	-0.00678363	0	0	-0.478996	0.148683	-0.703976	-1.46255	-0.628781	-0.857437	-2.60829	-0.914992	-0.728021	-0.631275	-1.6353	-0.95002	0.0502759	0.199109	-1.25372	0.859466	-1.10208	-2.58132	-2.86925	-1.23247	-1.541	-1.67974	0	-0.522123	-0.279541	-1.52513	-3.28574	-1.22673	-0.727076	-0.340641	-1.66271	-2.51049	-3.12819	-2.16079	-1.50769	-1.29855	-0.864497	5.56202	4.41021	3.94345	4.49737	5.34057	2.9447	3.71093
	ENSG00000258608.1	DNAJC19P9	-2.23329	0	0	-2.22008	-0.27047	-2.70809	-1.8817	0	-0.954663	-2.02744	-1.1415	0	-1.85778	-1.05446	0	-2.36888	-1.67948	-1.08791	-2.80762	-1.74362	-3.00047	0	0	-2.54512	0	0	-1.74863	-2.69869	0	0	-1.96781	0	0	0	0	-2.54734	0	0	-2.30267	-2.28365	3.58099	4.33394	2.72912	4.85583	3.56152	4.56904	3.68771
	ENSG00000258895.1	CTD-2643K12.1	0	0	0	0	0	0	0	0	0	0	-3.70854	0	-3.42482	-2.20646	0	0	0	0	0	0	0	0	0	-3.11216	0	0	0	-3.26574	0	0	0	-2.71327	0	0	-2.49668	0	-2.14699	0	0	0	2.32207	3.27591	1.77505	3.02575	1.67255	2.15115	2.33479
	ENSG00000259020.2	RP11-529H20.3	-2.10888	0	-1.21598	-2.09567	0	-2.58368	-1.75729	-1.24545	-0.15218	-0.903032	-1.01709	0	0.0739814	-0.193082	-1.56669	-2.24447	1.0299	0.25889	1.12415	-1.20417	-0.554135	-0.579035	-1.11217	-1.42071	-1.97448	0	-0.302293	-0.252356	0	0	-2.8434	-2.02182	0.364615	0	-1.80523	-2.42293	-0.455537	0	0	0	4.35748	2.34287	3.57342	4.09571	4.02697	3.46151	2.25572
	ENSG00000259022.2	DNAJC8P1	0	0	0	-2.30391	0	0	0	-2.45369	0	0	-2.22533	0	-2.94162	-2.72325	0	-2.45271	-2.76331	-2.75671	-2.89145	-3.41242	0	0	0	-1.62895	0	0	0	0	0	0	-2.05164	0	0	0	0	-1.63118	0	0	0	0	4.3143	2.25011	2.64528	3.18703	3.03023	3.97675	2.71491
	ENSG00000259032.2	ENSAP2	-1.2374	0	-1.3445	-1.22418	0	-1.12723	-0.885806	-2.37397	-0.958767	-0.0315469	-0.823677	-1.47321	0.308037	0.526401	-0.373278	-1.37298	-1.68358	-1.67698	0.510208	-1.74773	-1.41962	-2.29251	0.0812405	-1.54922	-1.103	0.268987	-1.16777	0	0	-2.709	-1.38695	0	0	0	-1.93375	-2.55145	0	0.654018	-0.721809	-0.702793	5.16185	3.9148	3.63755	4.07412	4.04284	4.66162	3.59433
	ENSG00000259051.1	HNRNPUP1	-2.15734	0	-1.26445	-0.559167	0.220516	-1.04718	-0.22079	-1.29391	0.706249	-1.95149	-1.48059	-2.39315	0.218165	0	-2.61515	0.0289993	-1.60353	-0.596926	-0.731667	-0.44528	-0.602596	-0.627497	-2.16063	-0.14724	0.562019	-1.23592	-0.350755	-0.300818	0	-2.62895	-1.89186	-2.07028	0	-2.00592	0	0	0	0	-0.226719	0.37726	5.19536	3.83873	4.44552	3.66874	5.34529	4.98678	3.47735
	ENSG00000259086.2	RP11-134E15.2	-2.59175	0	-1.69885	0	-2.21389	0	0	0	-3.63504	0	-3.49995	0	-2.21624	0	-3.04956	0	-3.03793	0	-1.58111	-2.68704	-3.35893	-1.0619	0	-1.90357	0	0	0	0	0	0	-2.32626	0	0	0	0	0	0	0	0	-1.05714	3.00014	2.73448	2.2832	2.49737	2.99662	2.7223	2.32925
	ENSG00000259216.2	RP11-227D13.2	0	0	0	0	0	0	0	-2.85117	-2.7579	-2.50875	-3.62281	0	-3.33909	0	-2.17241	-2.85019	0	-3.15419	-3.28893	-3.80989	0	0	-2.71789	0	0	0	0	0	0	0	-1.86416	-2.62754	0	0	-2.41095	0	0	0	0	0	1.51472	2.32211	3.3698	0.789554	-0.826681	3.88895	2.81047
	ENSG00000259706.1	HSP90B2P	-1.67521	-0.553978	-1.10424	-0.896456	-1.44935	-1.15	-0.397615	-0.0893099	-0.339992	-0.0363963	-0.695889	0.124608	-0.492342	-1.70282	-0.548052	-0.432279	-0.489121	-0.851754	-0.527063	0.0368579	-0.371997	-0.194269	-0.912962	-0.55407	-1.16229	-3.07571	-0.92751	-1.07022	-0.184561	-0.71385	-1.82476	-0.209631	-0.201708	0.198685	-0.0496267	-0.14126	-0.343789	0.00975875	0.142945	0.53747	6.8374	5.6657	5.52347	5.83794	4.95148	8.10282	4.96125
	ENSG00000259838.1	TCEB1P2	0	0	0	0	0	0	-1.80141	0	-2.1963	0	-2.06121	-1.38881	-1.7775	-2.55913	-2.61081	0	-2.59919	0	-2.72733	0	-1.33522	0	0	-2.46483	-0.0186048	0	0	-1.61841	0	0	-2.88752	-1.06594	0	0	0	-2.46706	0	0	0	0	2.59089	2.71379	2.62883	2.67308	3.19435	4.18094	2.82458
	ENSG00000259917.1	HNRNPLP2	-1.22459	-1.95136	-1.91665	-1.79634	-0.846729	-1.86931	-2.04292	-1.72373	-1.18988	-1.86674	-0.495367	-1.17089	-0.0648091	-0.156785	-1.26736	-1.07067	0.288586	-0.746634	-0.21395	-0.402343	-0.702263	-0.279705	-0.938373	-0.618875	-2.26011	-1.47309	-0.739928	-0.689991	-4.1055	-3.28116	-2.12903	-3.30745	0	-1.92116	-2.5059	-1.90121	-1.74117	0	-1.46389	-2.12294	3.83481	3.89013	4.15286	3.86453	3.27477	2.5951	3.71552
	ENSG00000259918.1	NDUFA5P11	0	0	-0.307132	-2.18682	-1.82217	-0.674829	-0.263476	0	0	0	-0.523276	-1.43584	-2.82452	-2.60616	-0.0728763	-1.33562	0	-0.317685	0	-0.710359	-1.38225	-2.25515	0	-0.511854	-2.06563	0	-2.71537	-0.0804695	0	0	0	0	0	0	-1.89638	-1.51408	-1.54669	0	0	-2.25039	4.07992	3.57365	3.25988	3.76356	4.00982	3.96646	2.66207
	ENSG00000260290.2	CTD-2033A16.2	-0.0613106	-1.78808	0	-0.75859	-1.53145	-1.53611	-1.55772	-1.56045	-0.689572	-1.21803	-0.554482	-0.467046	-0.685802	0.720189	-0.601582	-0.907389	0.492506	-0.422891	0.281904	-0.867096	-0.538985	-0.585912	-1.23453	-0.636169	-0.00937319	-1.30981	-0.354258	-0.173076	-1.6203	-2.11788	-1.64382	-3.14417	0	-2.49485	-2.92759	-1.54529	-1.25596	-2.92478	-2.71565	-2.69663	3.14493	2.88348	2.94749	2.59485	3.049	1.81978	2.67526
	ENSG00000260747.1	RP11-421N8.1	-2.56587	0	0	-2.55265	-1.18801	-1.04067	-2.21428	-1.70244	-1.0242	-2.36002	-0.666721	0	-0.190359	0	-2.02368	-1.11649	-2.01205	-0.420488	-1.14019	-1.0762	-0.525694	-0.0360212	-2.56916	-1.87769	-2.43147	0	-1.08121	-0.709342	0	0	-2.30038	0	0	0	0	-1.87992	-1.91252	-1.25942	-1.05028	-1.03126	5.28236	4.02885	3.39654	4.26022	3.78149	4.82618	3.9011
	ENSG00000261461.1	UBE2MP1	0	0	-0.988355	0	-1.50339	-2.35605	-1.52966	0	-3.92455	0	-2.78946	-3.11706	-3.50574	-1.70242	0	-2.01684	-3.32744	-3.32084	-1.45558	0	-3.64843	0	0.115456	-3.19308	0	0	-2.39659	-3.34666	-2.59224	0	-3.61577	0	0	0	0	-3.1953	0	0	-2.95063	0	3.06427	3.84352	2.94789	3.43026	3.00667	1.96331	3.06831
	ENSG00000261612.1	SUB1P3	0	0	0	-1.06396	-1.69931	0	0	-2.21374	-2.12047	-0.871323	-2.98538	-2.31298	0	0	0	0	0	0	0	-3.17246	-1.84435	0	0	0	0	0	0	-2.54258	0.533766	-0.963815	-2.81169	0.00988988	0	0	-0.773522	-2.39122	-0.423828	-0.77072	-0.561586	-0.127532	5.80422	6.44783	5.2572	5.51445	6.23701	7.07818	7.01375
	ENSG00000262519.1	RP11-141J13.4	0	0	0	0	0	0	0	0	0	0	0	0	-2.67858	0	0	0	-2.50027	0	0	-3.14938	0	-2.10921	0	0	0	0	0	0	0	-1.52569	-1.78861	0	0	0	0	-2.36814	0	-0.747637	0	0	2.95284	4.83507	2.99078	4.15051	3.74072	4.1124	2.86691
	ENSG00000264222.1	RP11-757O6.1	-0.600695	0	-2.02973	0	0	0	0	-2.05919	-1.96592	-1.13181	0	-2.15843	-2.54711	0	0	-2.05821	-0.783844	-2.36221	-3.49695	-4.01791	0	-1.97774	0	0	0.0191313	0	-3.43796	-3.38803	0	0	0	-2.83556	0	-1.7712	-1.61897	0	-0.684316	2.19118	0.914892	0.933908	1.82127	5.62365	4.20025	3.90346	3.82328	1.92194	2.84637
	ENSG00000264350.1	SNRPGP2	0.723784	0	0	0	-1.22028	-2.07294	-0.246553	-1.73471	-1.05648	0	0.663573	-0.248992	1.09929	-0.00427176	-1.05595	0.851233	-1.04433	-0.0377269	0.634888	-0.371507	-0.365325	-0.0682976	-1.60143	0.897387	-1.46374	0	0.693872	-0.478584	0	0	0.252303	0	0	0	0	-0.327233	0	0	0	0	4.77802	4.39793	3.18369	3.90601	3.61171	4.9383	3.20256
	ENSG00000266145.1	RHOT1P1	0	0.325341	0	-2.1046	0	-1.59261	0	-2.25439	-1.57615	-0.327003	-1.44106	-2.35363	-2.74231	0	0	0.331562	-0.979036	-2.5574	-1.69214	-2.21311	0	0	0	0	0.0165846	-0.196393	-1.63315	-2.58322	0	0	-2.85233	0	0	0	-1.81416	-0.846904	0	3.58095	2.27224	2.22414	2.88911	6.40719	5.51202	4.77866	4.29367	4.59616	3.71392
	ENSG00000266282.1	UBL5P2	0	0.890404	0	-1.53954	-1.17489	-1.02755	-1.20116	-0.689323	-1.59605	0	-2.46096	0	0	-0.95888	0	-1.68834	-1.99894	-0.992335	0	0	-1.31993	0	-1.55604	0	0	0	0	-0.433192	0	-2.02436	0	0	0	0	0	0	0	0	0	0	1.45418	4.22093	2.78162	2.53637	1.92013	3.0508	3.58237
	ENSG00000266501.1	RP11-766H1.1	-0.903809	0	-1.59587	-2.47556	-2.11091	-2.96357	-1.13718	0.696586	-0.947107	-0.697959	-1.81202	0	-0.791335	0	-0.624652	-0.624357	-0.349993	-0.343392	0.396337	-0.584063	-0.67099	-0.543888	-1.49206	-0.215633	0.230591	-0.56735	0.803244	-0.632246	-2.19976	-2.96038	-2.22329	0.183254	0	-0.752385	-1.18512	-0.480895	0.486501	-0.182319	0	-0.954168	0.933194	2.28491	2.19353	1.01539	0.984113	2.51333	2.1103
	ENSG00000266993.1	RP4-657D16.3	-0.773126	0	-1.10262	-1.39734	-0.74319	-0.662963	0.019037	-0.909697	-0.0388173	0.14893	-0.733802	-1.11585	-0.504533	-0.738682	-2.45333	-1.1311	-2.21931	-0.772137	-1.83288	-0.427845	-1.2602	-0.465672	-0.776417	-1.89231	-1.44608	-3.65906	-1.00836	-2.72396	-0.291471	-1.59265	-1.73003	-0.686064	0	-1.6217	-1.9549	-0.572605	-2.34217	1.93542	0.809575	1.20205	0.163412	2.14429	2.68678	2.0936	1.21433	2.14861	1.80518
	ENSG00000267185.1	PTP4A2P1	-1.67883	1.34929	0	0	-0.71601	-3.15363	-1.32724	-2.8154	-0.72213	-0.151054	0.582885	-0.107287	0.784139	-2.08496	0.0332842	0.355508	0.334416	-0.118415	1.27041	-0.452195	-0.124085	0.266052	-1.09716	0.816699	0.914999	0.24259	-0.386816	0.0256909	-0.389821	0.937027	-0.0914195	-1.00681	0.794665	-0.527408	-0.790219	-0.407921	-0.440525	0	-0.748207	-2.72919	4.35784	3.83182	4.19611	4.58021	3.53102	5.04272	3.52905
	ENSG00000267544.1	AC007229.3	-0.464465	1.97869	0	-0.866289	0	-1.3543	-2.11287	-2.60104	-2.50776	0	-2.37267	-1.11531	-2.08896	-0.0632384	-0.922275	-1.01509	-0.588721	-0.58212	-0.453826	-1.23783	-0.424292	-0.934619	-0.145828	0.0310651	0	-1.54304	-1.39484	-0.929868	-1.17545	0	-1.19898	-1.3774	0	0.271921	0	-1.77852	0	0	0	-0.514824	1.9575	3.20968	2.11092	0.0396914	2.23081	3.13909	2.20499
	ENSG00000267701.1	RP11-28F1.2	3.132	2.11573	2.68095	3.14522	2.9249	3.10466	3.86546	3.92832	3.65902	4.29346	-0.0132449	-0.148201	-0.95192	0	-0.785238	-2.04798	0	0	-1.48671	0.451749	0.90539	-0.967507	-0.33072	-0.224216	0.543936	0	-1.42773	-0.0558655	0	0.616005	0.353093	-0.240366	0	0.239033	-1.60874	-0.226443	0	4.56399	3.99551	4.49668	4.26446	5.98782	6.7241	3.59177	2.56049	5.34026	4.8566
	ENSG00000267766.1	RP11-299P2.1	1.52855	0	0.421446	-1.45824	0.49137	0.861103	1.4651	2.09242	1.07021	2.43484	-1.37966	-1.70726	0	0	-1.92926	0	0	0	-1.04578	0	-2.23863	-1.52657	0	-0.783276	-1.33705	0	0	-1.93685	0	1.22687	-0.621005	-0.384389	0	0	0	0	0	2.835	2.26653	2.87051	3.75787	2.9803	5.23638	4.0327	2.7384	3.71707	1.61304
	ENSG00000267809.1	NDUFV2P1	-1.01796	-1.15977	-2.71003	-2.58971	-1.22506	-1.49276	-1.66637	-1.41757	-1.18679	-1.07515	-1.92617	-2.83873	-0.642453	-0.839127	-0.601301	-0.738509	-1.46414	-0.135616	-0.592285	-1.52829	-1.3701	-2.65804	-1.60621	-1.32979	-0.661169	-1.6815	-0.417823	-0.898401	-3.31391	-2.07453	-2.75248	-2.51586	0	-1.86654	-3.29927	-1.33201	-0.627651	-2.29647	-0.864944	-3.65328	3.9065	4.49269	3.29439	4.4862	3.98544	5.02502	4.39532
	ENSG00000269374.1	CTB-50E14.5	-1.09764	1.34552	-1.20474	-0.49946	-0.134815	-1.25051	0.253954	-0.91228	-0.333581	-0.0844325	0.453586	-0.163522	0.365334	-0.503765	0.444554	-1.23322	-0.543821	-1.53722	-0.864606	-0.105466	-0.0574631	-0.830825	0.0689969	-1.08753	0.206687	-0.176216	-0.291048	-0.103608	1.5133	-0.247313	0.25531	-0.425612	0	0.375715	-0.793987	-0.604334	-0.85933	1.53074	1.15492	0.173932	2.02477	2.22859	3.02524	4.21387	2.59764	3.23631	2.1795
	ENSG00000269378.1	ITGB1P1	0	0	-2.13537	-0.693121	-2.6504	-1.9181	-0.676673	-1.57987	-4.07156	-2.82241	-1.61454	0.195358	-0.48283	0	-1.16414	-0.356494	-3.47445	-0.00841475	-0.602587	-1.12356	0.292018	0.0865455	-2.03155	-1.75513	-1.3089	-2.10684	-0.736248	-1.17174	0	-3.49987	-3.76278	-1.9412	0	0	-2.72461	-3.34232	-0.374919	-0.721811	-3.09764	0	2.3937	3.12393	0.16861	3.79782	2.31909	3.98623	2.15577
	ENSG00000269800.1	PLEKHA3P1	0.587829	1.86106	1.21769	0.823436	2.35035	2.38605	1.76949	1.32573	1.419	1.71122	-1.90534	-2.81791	-1.03666	-3.98822	-0.039905	-1.71768	-0.706351	-2.43672	-0.45598	-1.35546	-1.76431	-1.31528	-2.58539	0.0129703	-1.4477	-0.660675	-1.29008	-0.588067	-0.708123	-0.731772	-0.731649	-0.0356015	-0.108599	-0.623317	0.52891	0.0107428	0.393177	0.309319	-1.32954	-1.31053	2.36343	2.89941	2.33724	3.44562	1.30583	3.52781	2.28001
	ENSG00000269919.1	RP1-134E15.3	-0.0195509	0	-0.711616	0.408701	0.580701	0.090612	1.55443	1.34638	1.21017	0.771261	-0.342797	-0.518396	-0.907077	-2.01064	-0.254968	-0.418171	0	-2.0441	0.280595	2.50965	1.21327	1.24726	0.714124	1.83855	1.52989	-0.683092	1.20208	1.57394	4.98828	2.78186	2.01852	4.65247	4.86898	5.16896	4.53203	4.9823	5.04883	3.40238	3.49604	2.70268	4.81745	5.41203	4.24771	5.73253	5.14139	4.04741	3.695
	ENSG00000270302.1	RP11-461L13.4	-1.45745	0	-1.56455	0	0	-1.93224	0	-2.59402	-2.50074	-0.666633	0	-2.69326	-1.08194	-2.86357	-2.91525	0	0	-2.89703	0	-1.55274	-0.639664	-0.512561	0	0	0	0	-2.97278	0	-0.583472	-2.92905	-3.19196	0.629618	0	-0.721059	-0.153794	0.228503	-0.219138	0.43397	1.99674	2.24708	1.28645	4.40935	3.3717	1.63167	0.430477	-0.313321	2.46355
	ENSG00000270532.1	PEBP1P2	-1.31712	0	-2.00919	0	0	-0.791923	-2.5505	-1.45369	0	-2.69624	-1.81029	0	0	-3.30821	-1.77493	-3.03767	-1.34827	-2.34167	-2.47641	-2.99738	-3.66927	-2.9572	-2.90538	0	0	0	0	0	0	-3.37369	0	-2.81502	0	0	0	0	0	0	-2.97146	-2.95245	3.42677	3.0091	1.55782	3.60207	1.98584	2.10002	2.41945
	ENSG00000270750.1	RP11-461L13.3	-0.746632	0	-0.268772	0.0739373	-0.368772	-1.63647	-0.0731129	-0.883202	-0.330499	0.266573	-0.65484	0.187483	-0.786161	-0.567797	-2.20444	-0.297255	0	-0.864287	-3.32096	0.328002	-0.191885	0.657684	-1.74992	-3.05846	0.387768	0	-1.67701	-0.627072	1.62984	-0.0483109	-1.15922	1.66236	-0.273135	0.404792	1.14198	1.6942	2.22864	1.14478	1.57631	2.06099	3.48269	4.61201	4.2576	2.75753	3.72625	2.44189	1.4374
	ENSG00000271525.1	RP11-349K21.1	0	0	0	0	0	0	0	0	-2.90075	0	0	0	0	-3.26358	0	0	0	0	0	0	0	0	0	0	0	0	0	0	0	0	0	-2.77039	0	0	0	0	0	0	0	-2.90781	1.37187	2.8167	1.71793	2.45406	1.61543	3.97318	2.81201
	ENSG00000272341.1	RP1-151F17.2	-3.08744	0	-2.19454	-2.7523	-1.70958	-1.39232	-2.15089	-1.76458	-2.80881	-0.794129	-2.99565	-3.73829	-4.12697	-5.49357	-2.22332	-2.9011	-5.53362	-2.3571	-3.33984	-1.79042	-2.26966	-3.55759	0	-1.69883	-2.14569	0	-3.60278	-2.96788	0.330852	-0.915189	-2.0146	0.0440157	0.386056	0.707839	1.38613	0.664596	0.5201	1.50441	1.25257	2.15682	3.91195	3.16306	4.03068	2.73864	2.84487	3.62654	1.8762
	ENSG00000272574.1	RP11-359K18.4	-1.7581	0	0	-2.74489	-0.795283	-3.2329	-0.821551	-1.89468	-1.47947	-2.55225	-0.858958	-0.993915	-3.3826	-1.57927	-1.63095	-1.89369	-1.20429	-1.61273	-3.33243	-0.683471	-0.940323	-1.22826	-1.7614	-0.262574	-2.6237	0	-1.68848	-0.638544	1.99034	-0.644746	-2.49262	1.97281	0.715393	1.30021	0.715471	1.38728	1.35467	3.1922	3.05516	3.58385	2.12329	4.86358	4.32629	2.06798	5.29974	3.59547	3.35193
	ENSG00000272588.1	RP11-440L14.4	-0.68285	-0.824657	-0.0529874	0.330364	-0.304991	0.0647425	0.891133	0.987934	0.595779	0.745392	-0.475582	-0.333698	-1.57038	-1.35201	-0.918267	-0.818436	-0.392068	-1.7074	-2.84214	-0.0411765	-0.227639	0.136503	-2.2711	-0.120206	0.188515	-0.761429	-0.783152	-3.73322	1.54476	-1.41749	-2.41737	0.51969	0.205684	0.343043	0.0358376	-0.996902	-0.0295058	0.0386396	-1.33719	0.489183	4.19855	1.50587	3.53787	0.236344	3.79003	2.36816	-0.405709
	ENSG00000272990.1	RP11-305K5.1	-1.76665	0	-1.87375	-2.75344	-2.38879	-0.656487	0.169904	-0.90322	0.359977	0.246555	-3.67486	-1.00246	-3.39114	-0.850849	-3.22446	-1.31727	0	-1.20623	-1.01904	0.0449493	-0.948868	-1.2368	0	-2.07847	-1.04729	0	-1.69703	-0.424697	2.27725	0.569101	-1.17924	2.17839	1.29181	0.969737	1.99643	2.12875	1.47166	3.82521	1.80783	2.04097	1.65532	6.03088	4.83622	3.6444	3.64483	4.89317	4.23841
	ENSG00000273035.1	RP11-449G16.1	-1.67581	0	-1.78291	-1.6626	-0.712989	-2.15061	-0.32422	0.187619	0.088246	1.33739	0.116421	0.788819	-0.492947	-0.496976	-0.811691	-0.004041	-1.12199	-0.793465	-1.66517	0.929338	0.141971	0.969513	-0.679101	-0.987635	1.26594	-1.75439	-0.869222	0.180715	1.78313	-1.56245	-1.82536	0.218607	0.797687	1.06058	-0.787197	0.180063	1.29946	2.2156	-0.423258	2.63138	0.746155	3.04896	2.7841	2.82835	2.53404	3.39905	2.68879
	ENSG00000273237.1	CTB-119C2.1	-1.65755	0.522573	-1.34961	0.677594	0.835788	0.411973	0.0159707	0.527809	0.621081	1.00773	-2.34336	-1.67097	-1.69708	-2.32671	-1.11536	0	-4.68869	-1.87474	-2.81683	-2.75284	-2.68776	-1.1277	-2.2458	-2.96937	-0.938186	-1.73613	-2.75785	-2.38598	0.631463	-1.39219	-1.6551	0.702533	-0.184051	0.230841	1.10553	0.301418	0.410834	1.8713	1.68811	2.27699	2.67131	3.55502	3.0587	2.34911	1.96734	2.50153	1.84199
	ENSG00000273306.1	RP11-527J8.1	0.253944	0	0.146842	0.115155	0.309876	0.705144	0.0909619	1.74964	1.13665	1.13787	-0.39123	0.696206	0.307525	0.333243	-1.52579	0.118359	-0.929205	-0.507567	-0.472382	1.12213	-0.375733	0.198828	-0.486312	-0.572453	0.236341	0.175366	0.808994	0.554077	0.680459	-0.732233	-1.21754	0.719519	-0.594487	0.990331	1.23567	1.3184	1.17032	2.6979	1.81684	1.83585	2.52391	3.08421	2.61432	1.7581	3.52038	3.20542	2.56671
	BCSlncRNA_000738	NA	0.660196	0	0	0.576021	-0.042498	2.2694	1.65346	4.20375	1.31293	5.09455	1.43206	0.784813	3.04331	-0.839921	0	0.537804	-1.22606	1.54303	0.560347	0.494766	2.87048	3.3134	-1.54437	1.55435	2.02839	-0.865224	-0.642449	0	3.91633	1.96297	4.59072	0.933427	0	-0.247229	-0.0488949	0.561316	0	0	5.12798	4.84051	5.52025	5.3678	5.98689	3.70184	0	6.54576	5.75066
	BCSlncRNA_000958	NA	-0.0311616	0	-1.03995	-0.285261	0	3.21548	-0.622857	3.14982	2.12407	2.73077	-0.844262	1.50849	0.76699	1.20569	-0.335108	0	-1.50238	0	0.868989	0.218446	2.0092	0	-1.82069	1.86299	0	-1.14154	-0.918769	0	4.96193	4.00858	2.72943	1.39407	0	1.28381	0.674785	1.60692	-0.269274	1.49673	4.85166	5.71619	2.24392	6.29311	6.2158	5.01048	5.09593	4.37635	6.33684
	BCSlncRNA_001301	NA	-0.1327	0	0	-0.801837	0.579644	2.47651	-0.139432	3.14782	1.84196	2.79915	-0.360837	1.99192	4.05777	-0.632816	0.148317	1.32987	0.981041	2.4871	0	2.0238	1.49262	3.84243	0.247701	0	2.55742	0	1.14962	0	4.70839	4.97743	2.21286	1.14053	0	-1.04012	1.15821	3.22785	1.21415	0	2.87565	3.87769	5.04928	5.83793	4.23979	4.90894	5.16432	0	4.0833
	BCSlncRNA_001555	NA	0.315528	-2.9312	-1.15892	1.46084	0.16989	3.72972	3.27736	4.72902	3.20304	4.98931	2.79926	3.29641	3.84066	0.911627	1.26213	2.06308	0.429269	1.84288	0.6431	3.52574	3.17033	4.09943	0.297379	3.14612	3.07367	-1.48291	1.54722	2.64252	4.08872	3.21976	1.61046	0.233278	-3.5443	-0.591897	0.207888	1.2894	-0.973211	1.12499	3.10975	3.39867	4.04552	6.10531	5.00497	5.22711	4.56192	5.44357	5.05437
	BCSlncRNA_001672	NA	1.48048	-3.47812	-1.02135	1.14837	0.0323555	3.38608	1.61813	3.7761	2.1141	4.46208	0.32634	0.942129	0.200625	-1.6826	-0.901472	-0.567915	-2.06875	-1.46958	-0.8673	1.45944	3.94533	0.885752	-0.38705	1.29663	0.4081	-4.29287	-1.0701	-0.0527979	7.76014	5.78325	5.9875	5.28714	0.745272	4.726	3.93285	5.84791	3.38675	4.60279	6.81833	7.18545	8.43689	6.72675	5.98008	7.31858	8.29775	5.75752	6.13037
	BCSlncRNA_001688	NA	0	0	0	-0.615182	0	0	0	0	0	1.40085	0	0	0	0	0	0	0	0	0	-0.111475	0	0	0	0	0	0	0	0	3.89505	3.35673	3.39951	1.74222	0	0.731493	1.66679	3.65551	0	3.97416	3.06231	5.8717	5.49897	5.43963	3.01141	5.68056	7.01394	6.32654	4.26995
	BCSlncRNA_001693	NA	0	0	0	0	0	0	0	0	1.05273	0	0	0	0	0	0	0	0	0	0	0	3.44035	0	0	0	0	0	0	0	4.07116	3.11781	3.16059	2.5033	-0.994173	2.22954	1.6909	3.03808	0.576921	4.51285	2.82338	5.41038	3.67508	5.52263	4.18753	5.85667	6.98652	6.45959	5.44607
	BCSlncRNA_001696	NA	0	0	-2.53251	0	0	0	0.46954	1.43487	0	1.2382	0	0	0	0	0	0	0	0	0	-0.274119	0	0	0	0	0	0	0	0	4.14744	3.77905	1.23687	1.57958	-2.9179	1.15381	1.18222	2.25186	-2.3468	2.00417	3.89966	5.70905	4.75136	4.86195	3.58573	5.74031	6.12693	5.6	4.10731
	BCSlncRNA_002186	NA	0	0	0	0	0.625176	4.25901	1.9061	1.87143	2.88749	3.84469	0.684695	2.03745	4.29595	1.41272	2.51578	0	3.02657	2.21071	1.81298	2.33237	0	4.151	0	2.80699	2.86599	-0.612587	0.610188	2.62749	5.16896	0	5.25839	2.6011	0	0.00540798	0	1.81395	0	0	5.50615	5.50818	8.29644	6.10586	7.87029	6.53944	7.71235	5.68292	7.24431
	BCSlncRNA_004510	NA	0.569667	0	0.730806	1.90053	1.28201	5.29435	1.56293	4.69818	1.54433	1.91656	0.34153	0	3.95278	1.06955	-0.149316	0	0	1.86754	0	1.40424	2.19499	2.22287	-0.634895	2.46382	1.93786	0	0.267023	0.699358	5.41076	0	0	1.25794	-1.23954	1.98417	2.1825	4.05575	-0.668445	0	4.57802	0	10.8048	3.95534	5.74952	6.61131	8.23592	6.56215	4.78566
	BCSlncRNA_006179	NA	-2.37871	-1.50442	-0.802533	-0.725918	-2.66637	0.230499	-0.0635139	1.38724	-0.918623	2.55314	1.09359	2.6528	3.58937	1.70614	1.54616	2.89122	2.82249	3.00663	2.52144	2.45586	4.20081	3.91835	1.27471	3.76337	3.07695	0.903225	2.87324	2.75098	5.7354	3.92407	4.05431	2.30956	-0.100452	3.32858	4.14102	4.25033	1.08362	0.5415	4.33008	5.56241	7.31423	5.29237	6.20324	3.24789	6.84114	3.39138	6.60988
	BCSlncRNA_007214	NA	0	0	0	0	0	0	0	2.72998	0	0	0	0	0	0	0	-0.672928	0	0	0	-0.715965	3.88214	1.10267	0	0	0	0	0	0	5.87552	3.75224	4.96495	1.94509	0.225221	3.0656	3.59835	3.52051	2.11824	1.56232	5.15825	6.36674	8.64936	5.9226	7.99188	7.73903	5.62095	6.80451	6.40243
	BCSlncRNA_007275	NA	0	0	0	0	0	2.00516	0.974178	1.9395	0	0	2.33774	0	2.36402	1.48079	0.261928	0	2.09465	1.27878	0	1.81548	2.60623	2.63411	0	1.87507	0	0	0	1.1106	4.822	0	0	2.66918	0	2.39541	1.27182	3.20396	3.83026	2.67873	2.98926	3.9913	7.01089	4.95155	7.16076	0	3.69297	7.33596	6.4193
	BCSlncRNA_007623	NA	0	0	0	0	0	0	0	0	-0.464478	0	0	0	0	-0.617326	-0.836193	-0.239601	-1.00347	0	-0.217058	-0.282639	0	2.53599	-1.32177	1.77695	0.250987	0	2.16511	0	0	0	0	-0.428941	-1.92642	-0.0246343	0.758662	0.783911	0	0	0	0	2.74284	3.26846	4.57721	3.92443	6.59485	0	6.83575
	BCSlncRNA_008018	NA	-0.723254	0	0	0.929537	-2.01091	3.30099	2.97045	3.8203	2.0994	3.2086	0.633571	1.40136	1.65986	1.36159	-1.44224	2.61379	1.19784	-0.425381	0.176897	1.69628	1.90207	2.51491	-1.92782	0	3.10437	0	0.559064	0.406436	0	2.57952	3.94423	-1.03499	0	-0.0457165	0.567655	0.762829	0	1.3896	1.2851	3.60906	6.52911	7.72851	6.45659	0	7.34636	4.63179	8.72796
	BCSlncRNA_008688	NA	0	0	0	0	0	0	0	0	0	0	0	0	0	0	0	0	0	0	0	0	2.62147	0	0	0	0	0	0	0	0	3.29892	0	0	0	0	0.287055	0.897266	0	4.27893	6.81185	6.70697	5.44116	6.84125	10.1168	9.20771	9.38063	4.76623	11.4216
	BCSlncRNA_008826	NA	-0.104411	0	-1.52823	2.03381	0.607933	3.72719	0.888857	4.02411	2.45521	2.24248	0	3.34213	3.2787	-0.604527	0	0	0.0093302	0.193462	1.79574	1.31512	4.10587	3.13375	-1.30897	0.789745	0.263786	-0.0448684	-0.407055	0.0252798	5.32164	4.19837	4.24115	2.58386	-1.91362	0.573127	1.99385	3.25614	1.46483	4.53201	5.36337	6.81287	5.56299	6.74069	5.43801	6.74458	6.06708	6.9876	6.52662
	BCSlncRNA_009788	NA	0	0	0	-0.314027	-1.93255	0	0	0	-1.99216	0	-0.873027	1.47973	0	0.439956	-0.363873	-0.767282	1.79078	1.23795	0.840224	0.774643	2.56539	0	-0.849452	0.249266	1.30827	0	-0.947534	-0.515199	3.1962	1.65789	0	0	0	-1.55231	-1.35398	1.25623	-1.883	0	0	2.3655	4.80012	3.32574	3.04953	4.98171	6.87452	1.54023	4.7935
	BCSlncRNA_010270	NA	-1.01073	0	-1.43455	0	-2.29839	0.0135162	-0.0174625	1.53283	1.44936	3.50609	2.46157	0	3.95735	1.65908	0.270287	1.86688	-0.896989	2.45707	0	3.07177	3.61459	4.34291	-1.21529	1.88343	0.357466	-2.53615	1.27159	-0.881039	5.63772	4.61398	3.33483	3.06986	-1.81994	2.78229	2.98062	4.5051	1.55851	3.35005	6.31955	5.58462	6.37288	7.37494	5.88533	4.03091	4.70133	2.75936	6.47829
	BCSlncRNA_010273	NA	0	0	0	0	-2.54507	0	-0.264146	0.701179	0.395318	0	1.09941	-0.132796	2.44763	-0.172567	-1.9764	-1.37981	0	-0.95954	0	1.74708	1.36791	1.39579	0	0.636743	0.110783	0	0.439942	0	4.69916	3.85272	4.78858	2.67878	-1.06662	1.00509	1.35542	3.5979	1.08944	2.6628	6.3359	6.11052	3.60264	5.77211	5.63864	2.78423	4.03961	2.51267	5.62155
	BCSlncRNA_010653	NA	-0.796696	0	0.364442	1.53417	-0.0843529	2.81251	3.00393	2.1619	1.441	0	0.975166	3.64985	1.58642	-0.296813	-0.51568	0	0	0	0	1.62284	3.82862	3.44147	-0.00125828	0	0	0	0	0	0	0	4.54886	0	0	0.880841	0	2.42635	-0.0348089	2.63809	3.21165	5.67312	5.38528	6.8369	4.89773	4.24494	4.91536	4.97339	6.15627
	BCSlncRNA_011270	NA	-1.38048	0	-1.8043	0	0	0	-1.38721	1.16308	0.0796069	2.28834	1.39138	2.74414	3.00263	1.70437	-0.0994634	1.49713	0.903186	3.91739	0	1.62402	1.8298	3.27272	0.222313	1.51368	1.30964	0	0.638804	-1.25079	6.19758	5.24423	4.66552	5.07597	-1.18969	3.10441	3.58285	5.61867	2.84084	6.41888	9.33523	9.50642	6.43377	7.88784	9.45758	6.24612	4.33158	5.55953	8.78971
	BCSlncRNA_011271	NA	0	0	0	0	0	0	0	-0.155783	0.123319	1.23252	0.657487	2.01024	2.59067	0.970471	-1.83336	1.76323	1.58433	2.50543	0	0.720195	0	1.53883	0.0029912	-0.220219	0.838784	0.53013	1.58298	-0.984685	6.14176	4.64783	4.23118	4.35525	-1.33862	3.50176	3.7001	5.31031	1.5544	6.12776	8.94926	9.02013	6.13799	7.62885	8.89836	5.24919	3.59768	3.8781	8.16052
	BCSlncRNA_011274	NA	-1.75908	-1.46975	0	0	-2.04674	0	-0.765815	0.19951	-3.10635	1.58781	0.820135	2.9505	3.43139	0.548156	-1.47807	2.57796	1.16201	3.44568	-1.85893	1.24541	0.866238	2.47908	-0.378681	0.720036	0.194077	-0.284502	-0.0617267	-0.0444292	5.74498	5.54369	3.39383	4.73654	-0.760933	3.6189	4.36472	5.60147	2.49466	6.30214	9.25489	9.40359	7.25071	8.2848	9.22259	5.74199	5.76033	5.011	8.98048
	BCSlncRNA_011275	NA	0	0	0	0	-1.43291	0	0.848016	1.81334	1.09244	3.20164	-0.373389	4.30129	3.82283	1.9396	1.45769	2.05429	0	3.47455	-0.2451	2.01125	3.06503	3.09291	0	0.748905	2.54487	0	1.87403	0	6.57031	5.61696	2.20031	4.86495	0.630506	3.33964	4.19005	5.48379	1.78656	6.21553	9.2468	9.50899	7.29976	8.12306	9.26616	6.21832	5.15177	5.03987	9.07075
	BCSlncRNA_011276	NA	-2.42862	0	0	0	0	-0.404376	-1.43536	1.11493	-0.453963	0.918268	0.665168	3.50335	1.95449	-0.343776	0.659749	1.90842	0.685118	3.51311	0.0564912	0.99091	2.78166	1.80954	-1.04822	1.0505	2.2615	0	0.268733	-0.298932	6.11291	5.39772	4.23886	4.73538	-1.23783	2.75142	3.79302	5.25386	1.85683	6.53598	9.28709	9.02056	6.75335	8.07599	9.01801	4.61302	4.8684	4.45694	8.56873
	BCSlncRNA_011277	NA	0	0	0	-2.54412	-4.16263	-1.85073	0.118289	1.89097	-1.90032	1.27927	0.356316	2.7732	3.63742	0.624906	-0.786607	1.32456	1.32623	2.74482	-0.389864	0.959592	2.45078	1.94815	-0.3791	-0.980822	1.07818	-0.815436	0.629732	-0.42336	6.0954	5.12824	4.11443	4.44992	-0.983744	3.16011	3.75578	5.19105	1.66827	6.3464	8.9375	9.14663	6.55493	7.9783	9.11498	5.97402	4.08501	4.43943	8.63257
	BCSlncRNA_011278	NA	-3.03922	0	0	0	-5.32687	-2.01497	-0.460987	1.67426	-0.862923	0.892636	0.590627	2.57725	3.25079	1.21555	-0.7582	1.74528	1.00526	2.50658	-0.679634	1.15291	2.5403	2.0063	-0.488891	-0.337706	0.788411	-1.97967	1.4395	-1.32456	6.18846	5.13392	3.47626	4.58274	-1.14798	3.21323	3.91347	5.22604	1.94184	6.30606	8.95711	9.17513	6.63461	8.14249	9.11832	6.00242	4.37328	4.73087	8.75547
	BCSlncRNA_011280	NA	-1.42462	0	0	0	0	0	-0.431356	1.53397	-0.771892	0	0	1.69999	2.95849	0.0752599	-1.14361	0.452984	1.27408	0.873249	1.06049	0	0	3.55051	-0.629185	0.469532	2.2655	-1.95004	-0.727268	0	4.83151	5.78504	2.92093	3.9075	-1.23383	2.36839	3.62117	5.12035	-0.662736	6.73263	8.46637	9.0615	6.68335	7.71594	8.97578	5.93895	4.60936	4.7605	8.29387
	BCSlncRNA_011281	NA	0	0	-2.75572	0	0	0	0.661372	0.626697	-2.67916	0.0149947	-0.560033	1.37768	3.05122	0.752951	-2.05088	-0.454288	1.10377	1.96598	-1.43174	1.6726	0.293425	1.90627	-0.536457	0	1.84366	-2.85732	1.68739	-1.20221	6.05352	3.55584	3.82102	3.84823	-0.556139	3.22011	3.60287	4.87301	1.59992	6.27281	8.88591	9.03604	6.81356	7.94859	8.90478	5.03167	5.83959	4.17516	8.60292
	BCSlncRNA_011283	NA	0	0	0	0	0	0	-0.729056	2.23627	0	0	-0.950461	0.402294	2.66079	0	-1.44131	0.740247	0.391417	1.89748	0	0.697209	0	2.51584	0	0	0	0.337219	-1.02497	0	5.99324	3.90238	3.2082	3.66638	0	2.17761	3.02802	4.30808	1.62453	6.132	8.09338	8.56419	6.38565	6.98528	8.53891	4.90428	4.98974	3.4628	8.33498
	BCSlncRNA_011284	NA	0	0	0	0	0	-1.31465	-1.34563	-0.380301	-0.878807	1.008	-2.56703	1.37069	2.62918	0.16099	-3.05788	0.538714	-0.225153	1.41841	-2.43874	0.665602	1.87139	1.63624	-0.543456	-0.444738	1.72974	-2.86431	-0.31961	-1.2092	4.91724	4.54885	3.46609	4.0218	-1.34074	2.07561	3.58137	4.7814	0.744922	6.23749	8.73285	8.8979	6.54352	7.70499	8.70956	5.28771	3.95813	3.75312	8.69302
	BCSlncRNA_011285	NA	0	0	0	0	0	0	1.18483	0	0	1.95349	0	1.73122	3.31164	-0.893514	-1.11238	0.48421	-1.27966	1.90448	0	0	1.23192	2.2598	0	0	0	0	-0.696042	0	5.4477	3.90938	1.95216	3.68719	-1.2026	1.8691	3.54137	4.41461	1.82792	6.22725	8.74424	8.85539	6.46665	7.79963	8.77351	5.23321	2.31866	1.79173	8.62995
	BCSlncRNA_011286	NA	0	0	-0.506164	0	0	0	-0.674036	0	-0.429609	0	0.104559	1.45731	3.71581	-0.167419	-1.38629	0.795268	0.0314005	1.9525	0.817811	0	2.54298	1.9859	-1.87186	0	1.28586	-2.19272	0.0300526	0	5.83676	4.44283	2.67825	3.66482	-1.47651	2.51274	3.5778	4.44327	0.90194	6.42283	8.62645	9.2196	5.65218	8.00377	9.04504	5.37434	3.62972	4.83975	8.59309
	BCSlncRNA_011287	NA	0	0	0	0	0	-0.756897	-0.202913	-0.82255	-0.806483	-0.434253	-2.00928	1.6654	2.9239	-0.696297	0	1.09647	-1.6674	2.83866	0	0.860782	-0.155823	0	-2.9857	0.113013	-0.412947	0	-0.498825	0.670476	5.76039	4.91395	3.73434	2.99459	-1.26842	2.52089	3.4405	4.42376	0.980745	5.98992	8.58915	8.80667	6.43646	7.35942	8.50124	5.2605	3.73827	2.72591	8.59136
	BCSlncRNA_011288	NA	0	0	-2.23984	0	0	0	0.177253	0.142578	-1.16328	0	-0.0441523	1.89357	2.15206	0	-1.535	0.646556	0	1.48186	0.0841365	0.0185557	1.80931	1.83719	0	0	-0.447818	0	-1.11866	0	6.5694	3.80869	3.52954	3.77914	0	2.977	2.86721	4.37051	2.03334	5.52566	8.49612	8.60376	5.74447	7.69894	8.40823	5.22563	3.89604	4.53903	8.60944
	BCSlncRNA_011289	NA	0	0	0	0	0	0	0	0.545455	-0.760405	0	0	2.29644	3.2919	0	0	1.04943	-0.299396	2.20666	0	0.421433	0	2.24007	-1.6177	0	0	0	0.284218	0	5.16492	4.69699	2.93242	3.08249	0	2.2644	3.78466	4.24287	1.93371	5.78718	8.38963	8.81642	7.25427	7.61639	8.81734	5.21347	0	4.09391	8.52168
	BCSlncRNA_011291	NA	0	-1.80361	0	0	0	0.516271	0.222257	1.86565	-1.44021	2.71338	1.00085	3.67554	4.19707	0.728874	1.09497	2.73887	1.92769	4.08758	0.129141	2.49652	2.85431	3.2607	-0.490145	1.60857	1.86022	-0.158927	1.92635	-1.96325	7.19662	6.41929	4.34008	5.00472	0.0978564	4.14938	4.97276	6.3666	2.99088	6.76811	9.62277	9.7955	7.1765	8.69788	9.53222	5.27063	5.70658	5.44974	9.57702
	BCSlncRNA_011296	NA	-2.80305	0	-2.5488	0	0	0	-0.546746	1.47747	-0.427849	0.39184	0.106319	2.2091	2.58007	0.374908	-0.756496	1.72991	0.770125	2.30218	-1.41747	1.06715	1.89266	2.11319	-0.422647	-0.423464	1.15011	-2.32847	1.27282	-0.82536	6.2809	5.33767	4.05347	4.78004	-0.764256	3.64003	3.98292	5.268	1.72438	6.88421	10.0658	10.2446	7.45275	8.83624	9.91817	4.50163	5.74695	5.58371	9.95779
	BCSlncRNA_011297	NA	0	0	0	0	0	-0.391484	0.1625	1.35022	-1.44107	0.931161	-0.0589048	1.51624	2.96738	0.543586	-1.54975	1.54934	0.867936	2.40571	0	1.0038	2.66902	2.04483	-1.62029	0.800354	1.85936	-0.94115	0.0889808	-1.28604	5.77114	5.05697	3.92983	4.63886	-1.05501	3.18464	3.47509	4.70456	0.990014	6.49154	9.62604	10.0062	6.92005	8.5091	9.61854	4.43327	5.72259	5.49731	9.3977
	BCSlncRNA_011298	NA	0	0	0	-0.493848	0	0	0	0	-0.171979	0	-0.0528485	2.29991	3.14337	1.26014	-0.543694	1.0529	-0.71097	0.473162	0	0.00985954	1.80061	2.82849	0	0	0.543485	0	0.872645	0.30498	5.60134	5.9375	2.52085	3.95102	-0.633917	3.07522	3.05116	4.39834	2.2591	6.0955	9.78355	10.1687	7.84269	8.53824	9.75724	4.21693	2.88735	4.36041	9.82869
	BCSlncRNA_011299	NA	0	0	0	0	0	0.934191	-1.09679	0.868537	-1.43732	1.25683	-0.318193	1.03456	2.29306	-0.00520929	0	0.787553	-1.97631	-0.792182	0	0.329477	1.53526	0.563147	-1.29462	0	2.60007	0	0.929228	-0.960365	4.86651	5.30018	3.57743	3.7275	-1.89926	2.75741	2.44878	4.5115	-0.0062397	5.62271	9.13261	9.87162	7.35496	8.44536	9.52799	0	5.08144	4.68003	9.52966
	BCSlncRNA_011301	NA	0	0	0	0	-3.43291	0	0	0.398304	-1.17059	1.7866	-0.373389	0.564329	2.40779	-0.645367	-2.86423	-1.26764	0.138415	0.47455	0	-0.725718	0.480069	-0.492048	0	0	0.222945	0	1.01154	-1.01556	5.19834	4.85797	2.52223	3.42566	-2.36949	1.99172	2.57192	3.56322	-0.798401	5.43521	8.93991	9.61835	6.20665	8.20042	9.00038	1.89639	4.26725	4.2878	9.31233
	BCSlncRNA_011303	NA	-3.83658	0	0	0	0	-1.81234	-0.521388	1.70697	-2.18385	-0.489693	-0.742793	1.45796	0.868459	-1.3367	-3.55557	-0.15162	-1.72284	1.46129	0	-0.41705	1.59609	0.81662	-3.04114	-1.94243	0.853541	-4.362	-0.554265	-1.70689	5.17444	3.71412	3.7569	3.20924	-1.47586	2.03735	3.16857	4.03032	0.173232	5.31519	8.76982	9.67365	6.54703	8.18933	9.22241	0	5.1974	4.39293	9.60502
	BCSlncRNA_011304	NA	0	0	0	0	0	0	1.40956	0	0	0	0	0.955952	0	0	0	0.708943	0	0	0	-0.334095	1.45665	2.48454	0	0	0	0	-0.47131	-0.0389747	0	3.71907	2.17689	1.84153	0	1.73126	3.37017	3.98038	0.91515	4.80217	7.51211	8.25111	5.01331	7.42646	8.3637	0	2.54339	4.01646	8.21726
	BCSlncRNA_011305	NA	0	0	-3.21165	0	0	0	0	0.170763	-2.1351	-0.440939	-1.01597	0.921751	1.59528	0.297017	-1.50681	-1.91022	-1.08913	2.3174	0	0.368669	0.837491	-0.134626	-1.99239	0.106327	0.16533	-0.728287	-1.09047	0	5.05326	4.3223	2.55773	3.02972	0	2.25894	2.63236	4.30312	1.06152	4.98324	8.5243	9.13844	4.77266	7.67466	8.56194	2.25381	4.38366	4.30418	9.22691
	BCSlncRNA_011306	NA	0	0	0	0	-2.92071	-0.60881	0	0	-0.658396	0	0	0.491561	2.33502	-1.13317	-1.35204	-0.170486	0.28804	1.47217	0	-0.213523	0.992264	0	-2.83762	-0.7389	-0.26486	0	-0.935701	0	4.62307	4.75718	3.51986	3.54707	-1.8573	2.62944	3.05017	3.94049	0.298756	4.31269	8.60891	9.2322	5.92743	7.91249	8.59742	0	4.079	4.63953	9.09601
	BCSlncRNA_011307	NA	0	0	0	0	0	0	-0.588385	0.37694	-1.92892	0	-0.80979	0.542966	1.80146	0	0	0	0	3.17565	0	1.57485	1.04367	1.07155	0	0	0	-2.10707	0	0	6.0668	4.72112	3.7639	3.75047	0	2.21136	2.87918	4.07436	0.765198	5.11617	8.97359	9.61856	5.86336	8.12595	8.72748	4.45999	4.93776	4.9254	9.57295
	BCSlncRNA_011308	NA	0	0	0	0	0	0	-2.49459	-1.52927	-1.25016	0	-1.13103	1.80668	1.70261	-1.40301	0	0.38975	-1.05219	1.81001	0	-0.33136	0.137462	0.165344	-2.10746	-0.00873983	-0.5347	-3.01328	0.209497	-2.35817	4.97773	4.76911	1.44266	3.32969	-2.7121	1.51161	2.66103	3.95242	0.18092	5.30448	8.932	9.38981	5.32639	7.762	8.56763	1.55378	4.61652	4.78473	9.47409
	BCSlncRNA_011309	NA	0	0	0	0	0	0	-0.455747	0	0	-0.102124	-1.67715	0.675603	-0.0659004	0	-2.168	-0.571406	-2.33527	1.17079	-1.54886	0.385556	0	0	0	0	0	0	0	0	5.12904	4.76065	2.89654	2.56118	-2.25822	2.10299	2.23421	3.94396	0.634801	5.2932	8.63615	9.11979	5.80335	7.99194	8.70811	2.59263	4.26304	5.19554	9.42519
	BCSlncRNA_011310	NA	0	0	0	0	0	0	0.684121	0	-0.656415	0	0	0	0	1.19074	0	0.568462	-0.195406	0.988727	0	0.525424	0	2.34406	0	0	0	0	0.388209	1.82054	5.26891	4.99363	0	4.28601	0	2.95335	1.98176	4.05141	1.45274	5.19603	8.98461	9.53413	6.5509	8.46884	9.06335	0	4.40291	3.87598	9.84545
	BCSlncRNA_011311	NA	0	0	0	0	0	0	0.863372	1.8287	0	0	0	0	0	0	0	0	-0.0161548	1.16798	0	0	0	0	0	0	0	0	0.56746	1.99979	3.12623	4.75784	0	4.36573	-0.939101	0.962679	4.0679	4.35619	1.21695	3.98296	8.57889	9.77531	6.31512	8.11376	8.528	4.91174	3.58216	4.05523	9.84099
	BCSlncRNA_011312	NA	0	0	0	0	0	0	-1.55517	0.995117	-2.89571	1.38342	-0.776575	0.57618	0.834676	0	0	-0.670829	0	-1.25056	-1.64829	0.608061	1.07688	2.10477	-2.753	0	0.404721	0	-0.266119	0.581253	6.02962	4.21377	2.79712	2.66339	0	1.1291	2.60045	3.96739	0.0208051	4.34578	8.34866	9.35979	5.48154	7.98698	8.66011	0	4.62305	4.22165	9.18063
	BCSlncRNA_011313	NA	0	0	0	0	0	0	-0.219792	0	-1.56033	0	0	0.911558	2.17005	1.28682	0	-0.335451	0	1.08481	0	0.621511	0	0	0	0	0	0	-0.515704	0	4.62803	5.08972	3.1325	2.47521	-1.02227	2.20144	2.24777	3.77552	1.13379	4.60023	8.64078	9.70422	5.81691	8.0795	9.01118	0	4.08396	3.55703	9.26347
	BCSlncRNA_011314	NA	0	0	0	0	0	0	0	0	-1.7242	0	1.39493	0.747681	0	-0.877053	-1.09592	-0.499328	-0.263196	0.920936	0	1.0426	0	1.27627	0	0	0	0	-0.679581	0	4.46416	5.09577	3.55358	2.89629	-0.60118	3.2392	1.91397	3.22462	-0.0300864	4.78031	8.81132	9.89084	6.57058	8.38377	8.98424	3.6647	5.92008	5.61554	9.43401
	BCSlncRNA_011315	NA	0	0	-2.95324	0	0	-0.505167	0	1.01414	-2.87668	0.40244	-1.17259	1.18017	-0.146299	-1.02953	-1.66343	-1.6518	-2.41567	1.09039	-2.62926	-1.10988	0	0.708753	-3.73397	0	0.838784	-2.46987	-0.832057	0	4.68091	4.41722	2.13807	2.51641	-3.33862	1.84856	2.66839	3.2046	-0.5976	4.3648	8.25043	9.64839	5.18862	7.79877	8.76194	3.09719	4.43057	4.24067	9.60942
	BCSlncRNA_011316	NA	0	0	0	0	0	0	0	0	0	2.03527	0	0	3.07149	0	0	0	-0.197882	0	0	0.522947	0	0	0	0	0	0	0.385732	0	4.52947	4.57612	0	1.37665	-1.12083	3.10288	3.43872	1.5895	0.450264	4.38619	7.86665	9.46695	6.13339	7.82894	8.45319	0	0	2.8735	9.67696
	BCSlncRNA_012112	NA	-1.11862	0	0	0	0	1.90562	0	0	1.70403	3.81323	1.97517	0	0	1.38126	1.74735	1.75898	0	2.76421	1.36649	3.17538	0	2.53458	-1.32319	0.775531	0	-1.64404	1.90066	0	5.30743	3.18415	4.22693	1.15461	0.394098	0	0.172285	2.7825	1.64326	2.80158	5.34916	4.89176	4.74142	7.02194	5.34133	0	4.91536	4.0665	6.76034
	BCSlncRNA_013116	NA	1.0066	0	-0.739154	1.33746	-0.602987	2.70892	1.2629	3.96519	2.58533	3.83891	3.04149	1.80929	4.76822	0.769516	0	1.14724	0.383373	1.56751	1.16978	2.68917	3.63192	4.7973	0.0650704	0.578826	1.05287	0	2.18938	0	1.9408	3.57241	3.61519	1.37294	0	-0.222755	-1.02442	1.17075	0.768485	1.38249	4.50037	4.50241	4.12968	6.7142	4.64213	5.72631	4.98169	0	6.40317
	BCSlncRNA_013252	NA	0	0	0	0	0	0	0	0	0	0	0	0	0	0	0	0	0	0	0	0	0	0	0	0	0	0	0	0	0	2.31975	0.362527	0	-3.79223	-2.89045	-1.10716	0	0	0.714788	6.53312	6.75528	7.35275	5.72457	7.76015	7.75905	7.83755	6.15629	9.32043
	BCSlncRNA_013255	NA	0	0	0	0	0	0	0	0	0	0	0	0	0	0	0	0	0	0	0	0	0	0	0	0	0	0	0	0	4.01292	0	0	0	0	0	0	0	0	0	3.18018	6.70577	6.2018	4.14246	6.71424	6.79843	8.2762	3.94191	7.38782
	BCSlncRNA_013256	NA	0	0	0	0	0	0	0	0	0	0	0	0	0	0	0	0	0	0	0	0	0	0	0	0	0	0	0	0	0	3.66281	0	0	0	0	0	0	0	0	7.06882	6.82985	7.22008	6.06763	8.12484	7.98663	9.20137	4.54515	8.63492
	BCSlncRNA_013257	NA	0	0	0	0	0	0	0	0	0	0	0	0	0	0	0	0	0	0	0	0	0	0	0	0	0	0	0	0	0	2.65985	1.70263	0	0	0.0346133	0	0.258196	0	-0.53007	6.00928	6.95242	7.17132	6.44319	7.56246	6.72064	8.19842	5.12716	9.48796
	BCSlncRNA_013258	NA	0	0	0	0	0	0	0	0	0	0	0	0	0	0	0	0	0	0	0	0	0	0	0	0	0	0	0	0	0	0	0	0	0	0	0	0	0	0	4.17672	6.50068	0	5.87597	7.39884	6.79497	6.68778	3.35349	8.19172
	BCSlncRNA_013740	NA	0	0	0	0	0	0	0	0	0	1.8303	0.255274	0	2.86653	0	0	0	0	1.78128	0	0.317982	2.10873	2.13661	-0.72115	0	0.851608	-0.0420088	0.180767	0	5.06147	2.78619	4.82897	4.17168	0	2.16095	3.77432	3.84396	1.56723	5.88167	8.64151	9.35178	6.66539	7.82328	8.71389	0	4.19547	4.66854	8.97243
	BCSlncRNA_013742	NA	0	0	0	0	0	1.20301	0	0	0	0	0	0	1.56188	0	0	0	0	0.476634	0	0.0133317	0	0	0	0	0	0	-0.123883	1.30845	2.43489	4.48154	0	3.18896	0	1.8563	3.05463	3.24981	0	4.61354	8.77207	9.17783	4.62377	7.69372	8.39675	4.2204	4.89082	0	8.76399
	BCSlncRNA_013743	NA	0	0	0	0	0	0	0	0	0	0	1.57078	2.92353	0	0	0	0	0	3.09679	0	0	0	0	0	0	0	0	2.49627	0	0	0	0	3.48718	0	0	2.67479	3.285	0	5.61221	9.12919	9.56419	5.65896	8.43251	9.47519	0	5.51097	4.98404	10.1848
	BCSlncRNA_014017	NA	0.464924	0.169289	-0.543862	2.21082	1.39966	3.90421	0	3.16048	1.99213	2.81181	0	2.58954	2.84804	1.70177	-0.839022	1.75757	1.31563	0.177835	1.78011	2.03646	3.09024	0	0.6754	3.09605	0	0	-0.422683	2.81701	2.13609	2.18274	4.22552	0	-1.92924	0.557499	0.755833	-0.218918	0.641849	3.57778	3.47327	4.21228	7.54737	4.8506	7.33992	4.9216	6.39938	6.38701	4.511
	BCSlncRNA_014172	NA	0	0	0	0.155836	0	0	0	0	-2.10726	0	0	0	0.623125	0	-0.478973	1.70258	-0.646248	0	1.14016	1.39651	3.18726	1.89321	0	0.134167	-0.391793	0	-1.06263	1.3697	5.0811	3.12775	1.58557	0.513242	0	1.79202	1.70084	2.14113	0.809253	3.74518	5.49629	6.57232	6.18752	5.71315	6.5667	6.86661	6.2	7.49122	5.19297
	BCSlncRNA_014288	NA	0	-0.702223	0	0	1.30576	4.35462	0.00171745	0.967042	1.46854	0	1.36528	3.13307	3.39156	1.0933	1.87443	1.47102	3.02908	0.306323	-0.0913987	1.84302	2.63377	3.24662	-1.19611	3.48757	1.37665	0	1.29077	2.13814	3.26458	0	0	0.696719	0	0	1.29936	-0.0904296	0	2.1213	5.33873	3.01884	8.70139	2.39412	6.77326	0	3.72051	6.5155	4.63949
	BCSlncRNA_014352	NA	-1.89741	-0.608083	-2.32123	-2.56655	-1.6001	0.711798	-0.319181	2.06118	0.562676	3.14992	0	0	0	0	0	0	0	0	0	-1.06284	-0.27209	0.755792	0	0	-1.52921	0	0	0	4.81815	4.10581	3.03311	2.31442	-2.70662	0.195165	1.64143	2.39603	0.671832	3.53737	5.83886	6.47053	4.96264	5.1887	5.17552	4.14423	6.3065	7.06907	5.19306
	BCSlncRNA_014840	NA	0	0	-1.46994	0	0	0	-0.0528447	0	0	1.30078	0	0	0	0	-0.765096	0	0	0.251761	0	0	2.57921	1.60709	-0.250674	0.848044	1.90705	0	0	0	4.21002	2.25666	3.29944	3.22712	-1.85532	1.36839	2.82976	4.17694	1.0377	3.23667	2.96224	7.2862	5.3989	6.73188	7.86554	0	4.25091	6.99699	3.58492
	BCSlncRNA_014961	NA	0	0	0	0	0	0	0	0	0	0	-0.254784	0	0	0	0	0	0	0	0.873505	-0.192076	1.59867	1.62656	-1.23121	0	0	0	0.670709	1.10304	5.03684	0	2.31891	2.46898	-1.83585	3.23585	2.72369	3.45944	1.05717	0	2.9817	3.5687	0	6.16638	4.51577	5.01499	7.32927	5.74344	6.30483
	BCSlncRNA_015029	NA	-0.79758	0	0	-1.46672	0.236691	3.03402	1.19569	1.16101	0	0	0.559245	0	0	-1.2977	-1.51656	-0.919972	0.316161	0	-0.897429	2.03699	2.4127	0	0	2.09658	2.37797	-1.323	0.899775	1.33211	6.31653	0	2.54798	3.21262	0.852646	3.68731	3.07829	3.6885	1.42374	0	3.21077	4.21281	8.48873	5.28853	6.9843	6.05142	6.49944	5.29443	7.04291
	BCSlncRNA_015178	NA	-2.86447	0	0	0	0	1.74473	-1.87121	0	0	0.482417	0	0.260144	0	-2.36459	-1.58346	-1.98687	-0.750733	0	-1.96432	-1.0299	-0.239153	0	-3.06904	1.61465	-0.496277	0	0	-0.734783	4.91522	4.4383	3.94051	1.8238	-0.673679	3.06099	2.5139	2.12411	0.482377	3.49631	5.66744	6.84635	8.21474	6.87875	7.91316	7.03515	9.35934	7.97886	7.05196
	BCSlncRNA_015930	NA	-0.64194	0	0	0	0	0	0	0	0	0	0	0	0	0	0	0	0	0	0	0	0	0	0	0	0	0	0	0	0	0	2.70362	0.0463283	-1.45115	3.35753	0.648969	1.25918	0	0	0	0	7.125	0	2.73055	5.98466	4.65508	0	3.98909
	BCSlncRNA_016527	NA	-1.03266	0	0	0	0	0	0	0	0	0	0	0	0	0	0	0	0	0	0	0	0	0	0	0	0	0	0	0	0	0	0	0	0	0	0	0	0	2.08019	5.78304	5.67816	5.41235	8.92286	2.92479	6.00898	5.26436	7.43786	6.0578
	BCSlncRNA_016533	NA	0	0	0	0	0	0	0	0	0	0	0	0	0	0	0	0	0	0.251761	0	0	0	1.60709	0	0	0	0	0	0	0	0	0	0	0	0	0	0	0	1.06674	5.66268	5.87116	5.98386	8.84735	3.91134	4.99553	4.66595	8.47886	7.04435
	BCSlncRNA_016534	NA	0	0	0	0	0	0	0	0	0	0	0	0	0	0.185788	0	0	0	0	0	0	0	0	0	0	0	0	0	0	0	0	0	0	0	0	0	0	0	2.38372	5.01618	6.39673	5.86788	8.90447	4.38033	6.72754	5.39796	8.59895	8.01738
	BCSlncRNA_016680	NA	0	0	0	0	0	0	0	0	0	0	0	0	0	0	0	0	0	0	-0.306269	0.62815	2.4189	0	0	1.68774	0	0	0	1.92327	5.21964	5.26628	4.94649	1.80378	-2.01563	3.47112	3.60805	3.86463	0.555467	0	0	0	0	5.76421	3.75104	5.42018	8.17806	4.30063	6.42461
	BCSlncRNA_016693	NA	0	0	-0.496462	2.25822	0.224668	4.75896	0	2.47092	0.902022	2.27425	0.699224	3.37391	4.6324	1.74917	2.3783	0	3.43342	1.8102	2.82751	0	4.13764	1.58056	-0.2772	1.82152	0	1.2093	0.624717	2.86441	0	0	0	0	0	1.01994	1.80323	-0.171518	0.274212	0.0402163	1.93571	2.93775	7.87487	5.77247	7.05474	0	6.72688	4.69745	7.14336
	BCSlncRNA_016785	NA	1.26102	0	-0.162805	2.17684	0	4.60719	4.57621	4.21961	3.82064	5.77783	0	3.38564	0	0	0	0	0.37476	3.14385	0	2.09559	0	0	0	0	0	1.7356	0	0	0	5.14876	3.60658	1.94929	0	0	0	0	0	2.95884	4.26937	0	6.70603	7.10612	7.95544	0	0	8.35303	0
	BCSlncRNA_016789	NA	2.95488	-0.340755	0.531056	2.94871	1.66722	4.30105	3.82262	4.65044	4.43204	6.10913	-0.85822	2.0795	0	0.454763	0	0.832488	0.483658	0.66779	1.85503	2.52642	2.5802	2.60808	-0.834644	0.264073	0.738114	0	-0.932727	0	0	3.99462	2.71547	0	0	-1.53751	0	1.59297	0	2.9422	4.54819	4.96527	6.75353	7.42801	8.04619	5.99652	5.2519	8.21325	2.00095
	BCSlncRNA_016790	NA	3.01436	1.5447	1.71607	2.69315	0.437197	3.97149	3.90575	5.70335	4.52959	6.32808	0	-0.320454	2.523	0.0548119	0.835945	0.432536	-0.746368	0.437764	1.04004	1.3895	2.9876	3.20813	0.520292	1.44908	2.24505	-0.970492	0.574212	1.26958	0	4.44267	5.07041	0.565125	0	-1.3525	-0.154162	-0.543951	0	3.57467	5.60767	6.58768	7.36917	7.95183	8.56405	5.40392	6.35445	8.57926	4.8864
	BCSlncRNA_016795	NA	3.00536	1.70973	1.87105	3.1663	1.35514	5.18161	4.7829	6.00348	5.02733	6.64176	0	2.96006	0	1.33532	0.116456	1.29801	1.27111	1.13331	0.73559	1.67001	2.46076	2.48864	-1.36912	2.31456	1.20364	0	1.53279	-0.0348703	0	6.04511	6.26846	0	0	-1.07199	0	-0.263441	0	4.47186	5.01371	7.05528	7.55347	8.24348	8.57426	6.19901	6.00693	8.92745	5.27383
	BCSlncRNA_016962	NA	-0.214053	0.0752747	-3.63788	-0.561262	-1.50171	-0.189807	0.364177	0.329502	-1.23939	0.132838	-0.44219	-1.08944	0.169061	0.607759	1.82185	0.47091	1.48465	-0.91618	2.49345	2.4785	4.7332	3.02411	0.751311	4.6343	3.06103	1.43045	1.39019	3.91564	6.91244	3.08872	3.1315	3.2291	1.14667	4.25356	4.11028	3.99085	2.67712	3.853	7.16062	7.28819	6.28985	5.21601	7.04108	6.47144	6.14186	4.82905	4.66491
	BCSlncRNA_017641	NA	-0.42004	0	-0.843864	-1.08918	-0.122734	2.18917	2.74315	2.53855	1.55462	3.51181	0	1.70458	0	1.07984	0	1.04253	-1.3063	-0.122167	0	1.99949	3.20528	1.23316	0	0.474116	0	0	0	0	5.74298	2.88274	3.51048	3.17512	-1.22925	3.31639	2.45583	4.06604	-0.658152	3.86274	5.39567	6.9479	0	4.77299	4.53742	5.94353	4.87698	0	5.211
	BCSlncRNA_018248	NA	-0.906723	0.604996	-2.91551	-0.160823	-0.19438	2.70249	0.82351	1.78883	0.968401	2.44017	-0.134861	1.21789	1.47639	-0.40684	-2.21067	0	-2.37794	1.12812	-0.00657221	1.15024	3.13363	2.48344	-1.69625	0	0	0	0.20567	-1.362	0	2.81109	2.43883	0.518511	-3.30089	-0.814148	1.12115	1.21679	-1.14484	3.42852	6.2171	6.40134	1.36836	4.89399	3.88081	5.35731	4.3903	2.2784	5.38728
	BCSlncRNA_018350	NA	0.343048	0	0	-0.911051	-1.52957	0.782332	-0.248647	3.71668	0.732746	1.10498	0.529948	0.882703	0	0	0	0.635694	-1.12817	0	0	1.59266	0	0	0	0	0	0	-0.544559	0	4.01422	4.38279	4.42557	0.446355	-2.05112	-1.14934	1.049	3.11864	0.519973	3.19287	5.22587	5.2279	4.94006	5.14376	6.13058	6.60708	6.55761	5.8501	5.71105
	BCSlncRNA_020850	NA	0.301661	-2.57894	-0.97016	1.63252	-0.15592	2.85642	1.44693	3.17779	1.30803	3.17907	0.903598	2.71579	2.68477	-0.0464523	-2.58725	-0.990656	0	0.0145716	0.61685	1.96631	3.34202	2.95486	-2.07283	0.0258921	0.82186	0	1.15102	-0.153611	5.19522	2.43451	2.47729	2.82	-2.67747	1.9792	3.204	3.42517	1.53748	0.829553	3.31001	4.04901	2.99179	6.2723	3.82616	5.75834	4.54423	5.36125	5.51766
	BCSlncRNA_020851	NA	0.525619	0	-0.313243	1.50034	0.48589	4.07343	2.60635	4.63396	2.99853	4.54493	1.10484	2.97216	3.81562	-1.38954	-0.193365	1.21058	0.339799	2.14542	-0.252302	2.53011	3.47287	4.08571	-0.0939809	2.87921	1.80071	-0.677874	1.92341	1.46266	5.89027	4.35196	3.77807	3.23626	-0.698625	2.54893	3.30838	3.71214	0.987946	2.59267	4.70389	4.78393	3.19302	7.11096	4.48308	5.73718	4.99256	6.26533	5.54897
	BCSlncRNA_022366	NA	-1.41487	-1.12554	-0.83869	-2.084	0	1.19434	-0.421599	-0.456274	-1.76213	0	0	0	0	0.892373	-1.13385	1.2701	-0.716163	0.46797	0.0702477	0.00466688	2.53238	0	-0.619428	2.64922	0	0	0	1.03675	5.01119	4.05784	4.10062	1.85837	-1.22407	1.76517	1.04597	2.18669	0.516947	3.94592	7.30773	8.16538	4.90461	5.14073	6.73899	0	3.88216	5.4707	6.5381
	BCSlncRNA_022526	NA	0	0	0	0	0	0	1.12753	0	0.786994	2.48115	2.90612	0	2.51738	0.634146	0	1.01187	1.248	1.43213	0	1.96883	4.34454	2.78746	0	3.02842	2.50246	-0.391158	0.831617	0	0	0	3.47982	0.822531	0	0	0	0	-0.103851	0	6.60204	6.72961	3.99431	5.84186	4.09172	6.76087	5.43128	0	0
	BCSlncRNA_023093	NA	0	0	0	0	0	0	0	0	0	0	0	0	2.23232	0	1.93758	0	0	0.147078	0	0	0	0	0	1.74336	0	0	0	0	3.10534	3.15198	2.19476	1.12244	-0.96	-0.0582195	0	1.33529	-1.38891	0	4.85756	4.66695	8.97604	7.04223	7.52548	10.5202	4.88319	3.61929	6.18068
	BCSlncRNA_027791	NA	-1.56929	0	0	0	-0.27198	0.45496	0.423981	0	0.405374	1.7776	0.787539	0.555332	3.98375	1.25253	1.29669	0.893285	3.12942	2.31355	3.65279	2.07264	1.05603	2.08392	1.39608	2.32487	-0.20109	-1.09471	1.12807	3.36776	4.27181	0	2.77627	1.70395	-2.37849	1.52329	-1.27838	2.65376	0.192602	4.003	7.05377	6.83342	3.87573	6.81639	8.4967	6.27971	7.6022	3.2008	7.5536
	BCSlncRNA_028503	NA	1.6621	0.729039	0.0158876	1.99297	1.15206	4.78589	3.01794	4.9008	3.8998	5.66107	-0.373389	3.30129	3.82283	-0.645367	1.13577	1.31732	0.96849	3.32255	0.7549	3.14875	3.48007	3.82988	-1.34981	3.33387	0.222945	-1.67067	-0.447896	-0.0155606	2.11088	4.47945	3.20031	0.543018	0	0	0	0.755869	0.201599	1.55257	2.8631	2.86513	2.7148	5.82538	6.18144	7.06631	6.37416	6.84723	5.29314
	BCSlncRNA_028504	NA	1.80733	0	-0.423844	1.9158	0.519678	4.02423	2.99325	4.2065	2.93811	4.73919	1.09377	2.70956	3.38309	-1.50014	1.281	0.46255	2.02061	2.10521	0.485093	1.6419	1.6253	2.23814	-0.61962	1.4791	0.953138	-0.940478	0.282298	-0.87033	0	3.62468	4.15289	-1.31175	-2.80923	-0.907445	0.875851	0.9011	-1.23813	2.57227	3.33026	4.81772	2.86003	5.47311	5.17983	6.50105	5.17147	6.09199	4.21598
	BCSlncRNA_028505	NA	0.62401	0.176372	-0.121742	1.21791	-0.400612	2.32633	2.99579	4.72011	3.04228	3.9709	1.07394	2.01166	0.685196	0.386928	1.16806	0.764652	2.50329	0.599955	0.202233	0.721615	0.927402	2.54025	-0.90248	2.19624	0	0	-0.000562795	0	2.55821	4.18982	3.2326	-0.00964953	-2.50712	0	0.177953	1.2032	-0.936031	0.999899	4.31043	5.39993	4.48406	5.00968	5.53256	6.51365	4.33607	5.48721	4.25504
	BCSlncRNA_033480	NA	1.00948	-1.28615	0.170619	2.51027	1.45879	4.9082	3.37198	5.16447	3.93523	5.6043	2.36631	3.45603	3.89509	0.509364	1.02746	2.20902	-0.461741	1.89232	1.32467	3.01398	3.37177	4.16518	-0.195082	2.6406	2.96264	-3.1009	0.121873	3.01364	3.00258	4.18673	3.77007	2.20025	-0.799725	-0.897945	2.03736	2.9106	0.508333	2.7073	2.01783	4.24226	7.32896	7.25313	6.15456	6.37305	5.3065	6.85757	6.48182
	BCSlncRNA_034278	NA	0.531433	0	0.107609	0	0.243777	0	0	3.49003	2.18416	2.87832	1.3033	0	2.91455	2.03132	1.81245	2.40904	0	0	0	1.366	0	5.18464	0	3.42559	0	0	0	1.66112	5.37253	5.83421	0	1.2197	-0.277773	0	0.822342	2.43255	1.29332	4.22925	6.12475	7.00125	5.39148	6.50207	5.22586	5.57307	4.24349	6.30152	4.16247
	BCSlncRNA_034304	NA	0	0	0	0.461758	0.428201	1.15514	1.12416	3.89684	2.10555	3.79971	1.48772	0	0	0	0	0.00850313	0	0.428768	0	2.28739	0	4.59145	-1.07367	0	0.499091	0	0	1.26059	0	2.43367	0	1.81916	-1.67831	0.808433	2.22916	1.03202	0	2.56568	3.13925	4.72624	3.99094	6.21701	1.50339	5.7575	3.84295	6.56395	5.93186
	BCSlncRNA_034433	NA	0	0	0	0	0	0	0	0	0	0	0	0	0	0	-0.191983	0	0	0	0	0	0	1.1802	0	0	0	0	0	0	0	0	0	3.38519	0	-1.38042	0.402872	3.01308	0.288888	4.54675	7.41799	6.85931	2.38705	4.91267	2.48446	5.1536	5.56099	3.29709	5.32796
	BCSlncRNA_034613	NA	2.31046	-1.00508	0.0891262	2.20638	0.476832	3.95223	2.69886	4.18775	2.37328	4.4448	1.21442	2.15214	2.50375	0.320956	0.209004	0.998241	-0.595701	1.41851	1.60575	1.86209	3.55331	3.68073	0.616511	1.82214	2.13269	-0.404788	0.987913	0.709755	6.00612	3.3303	4.22108	3.62908	-1.36664	2.721	2.26952	4.27914	1.37437	2.78808	5.80141	6.02584	4.373	5.17873	5.91098	5.3322	5.73958	5.51521	5.55902
	BCSlncRNA_034617	NA	0.888465	0	-1.53536	0.80429	-0.399192	1.91271	2.46669	4.30649	0.863125	2.82032	-0.339673	0	0	0	0.169481	0	0	0	0	1.308	3.09875	1.54167	-1.3161	0	0.256661	0	0	0	5.1446	3.19124	3.23402	3.48362	0.0792592	2.78839	3.08626	4.43344	0.650352	0	5.06674	5.48381	4.74851	5.08149	5.84592	4.93011	5.92245	5.07359	5.5195
	BCSlncRNA_034773	NA	-1.55193	0	-3.56072	-1.22107	0	0.88735	-0.143628	1.14362	-2.48416	1.53192	-2.36503	0.572684	1.56815	0	-2.85588	0	-1.02315	-1.83902	-0.651782	0.50503	1.48842	-0.483693	-2.34146	0	0	-3.66232	-2.43954	-2.00721	5.61109	3.62531	1.79362	3.0108	0	2.54064	2.36347	4.04963	1.48297	2.43539	3.95892	4.26581	4.81062	5.53418	4.14249	1.90474	3.89709	4.21815	6.138
	BCSlncRNA_034829	NA	1.33399	-0.961648	0.325201	2.07989	0.783296	4.58063	1.74229	2.70762	0.986719	2.68088	3.10585	3.4586	3.13214	3.1558	1.615	2.43399	2.86277	1.0469	1.23414	3.39095	3.69627	3.98719	-0.455537	3.45054	1.11722	0.545532	1.03134	2.68607	3.59012	2.0518	2.09458	2.24465	-1.06018	1.8416	2.6249	2.23511	1.51091	2.44684	5.45781	4.92934	6.60907	6.30462	6.20898	5.37563	7.8534	6.84104	5.83949
	BCSlncRNA_035863	NA	1.59728	0	0.288933	1.66511	0.532015	4.08096	2.32751	4.90165	2.44641	4.56866	0.784179	1.94429	2.20279	-1.4878	-2.70667	0.474888	-0.28898	0.895152	-1.08753	0.846887	2.44499	2.66552	-1.60728	0	0.702441	0	0.0316005	1.46394	4.43837	3.90006	3.81731	0.700586	-3.79689	-0.0877531	-0.374846	0.913437	-1.64083	2.76903	4.60563	5.0671	0.872366	3.20534	3.70674	6.51339	4.53173	5.32672	5.10278
	BCSlncRNA_035901	NA	-1.89163	0	-2.31545	-1.56077	0	0.132618	0	0.0669644	-0.238896	0.455262	3.63512	2.55492	4.81341	2.77818	2.91295	4.07344	2.47004	3.72817	3.09599	3.40237	3.90362	4.0835	-1.09619	4.70297	3.936	-1.41705	2.26516	3.23806	5.17186	2.41115	2.45393	1.3816	-1.70083	1.90139	3.48674	2.00949	-0.12974	0	0	0	11.9356	5.19448	9.09189	8.67357	7.27986	2.87846	5.98733
	BCSlncRNA_035945	NA	0	0	0	-1.05668	0	0	0	0	-1.73481	0	0	0	0	0	0	0	0	0	0	-0.55297	2.23778	1.26566	0	0	0	0	0	0	3.45355	3.91524	1.95802	1.62266	-0.611784	1.70503	2.60381	3.21402	1.1817	0	5.08024	3.62285	6.05747	5.69857	5.07242	5.23906	5.64645	5.88505	4.82846
	BCSlncRNA_036195	NA	0	0	0	0	0	0	1.21615	2.76644	-1.12438	0	1.57971	1.3475	3.606	0	0	0.100492	0	2.10572	0	3.05745	1.8482	1.87609	0	2.11704	1.59108	-1.30254	0.920239	0	0	0	0	0	0	0	0	0	0	0	0	0	6.78337	0	1.59538	4.26452	0	5.21536	0
	BCSlncRNA_036939	NA	0.818279	0	-0.342511	0.412176	-0.791306	2.84252	2.07458	3.91437	2.39701	2.4282	-0.731787	0.620968	3.20139	-1.00377	-0.222633	-0.626041	-1.38991	1.37919	-0.603498	0.915883	1.12167	1.14955	0	1.39051	0.864547	-2.02907	0.193706	-0.373959	0	3.38409	2.84191	0.769582	-2.31286	0	-1.21274	1.39747	0	2.41656	5.41159	4.31409	4.67833	5.58246	2.45381	3.53799	5.90885	4.68147	6.65095
	BCSlncRNA_037561	NA	-0.513365	0	-1.93719	0.402461	-1.80102	1.51088	0	0.445228	0.946722	3.83353	1.84346	2.19622	3.86975	0.571481	1.76765	0.949206	0.922304	2.10644	1.70871	1.64313	3.69692	4.30976	0.282074	3.55072	2.66219	-0.453822	1.18399	2.20129	1.74277	1.78941	3.83219	0.759867	0	-1.42079	-1.22246	0.387756	0	2.18445	5.66491	6.19746	4.93165	7.29857	4.76602	7.33563	6.28616	6.57865	7.02456
	BCSlncRNA_039157	NA	-1.06458	0	-1.48841	0	-2.35224	1.54462	1.51365	2.21594	0.17311	1.86727	-0.292722	2.38196	0.318529	1.24265	0.216432	0.813023	-0.950844	1.23329	-1.16443	1.76999	2.88266	2.58862	-0.269147	0	0.303612	-1.00504	1.44013	0.0651058	0	3.23819	1.28097	-0.376316	-2.87379	-1.97201	0.226325	-0.163464	-1.3027	0.0482699	4.4032	4.26773	1.79546	5.64302	4.2148	3.97706	4.23244	5.208	5.88838
	BCSlncRNA_042055	NA	0.927362	0	0	0	0	0	0.920629	0	0	0	1.69922	0	3.31048	0.427245	0	0.80497	1.0411	2.22523	1.82751	1.76193	0	2.58056	0	1.82152	0	0	0.624717	0	0	0	0	0.61563	0	1.01994	0.218271	0	0	5.36214	7.63615	9.1472	6.10934	6.31303	4.29986	5.969	7.63942	0	5.88032
	BCSlncRNA_042199	NA	0	0	0	0.274377	0	0.96776	0.936781	1.90211	0.181208	0	0	0	0	0	0	0	-0.942745	0	0	0	2.56883	1.59672	0	0	0.31171	0	0	0.0732046	4.19964	5.05365	4.28907	3.87971	-0.865692	2.49552	3.55635	3.9321	0.705402	0	0	0	6.38853	5.91415	0	3.98515	5.9775	3.12864	2.57455
	BCSlncRNA_044885	NA	0	0	0	0	0	0	0	0	-0.143965	0.228266	0.975166	0	0	-1.61874	0	0	0	0	0	-1.28405	2.5067	0.534578	0	0	0	0	0	0	2.13751	4.35408	4.03429	0	0	0	0	0	0	0	0	1.89176	0	8.31144	2.83883	8.44658	4.91536	6.19578	4.68234
	BCSlncRNA_045135	NA	0	0	0	-2.65217	0	-0.958783	-0.989762	-1.02444	0	0.363861	0.788833	3.31151	2.57001	0.324209	0.998427	1.21651	0.938067	1.77428	1.82401	1.02147	-0.357709	-0.329826	-1.60263	0	1.19252	0	-0.285674	-0.853339	3.59503	0.319748	1.94749	0.290202	-2.79223	-0.0830992	-0.69212	0.503054	-3.22114	4.46968	6.41764	7.35827	4.19895	3.40264	4.0899	5.75905	3.72903	6.06008	3.64801
	BCSlncRNA_045412	NA	-0.0998802	-2.39552	-2.10867	-0.0320518	-2.9725	2.03984	-0.106613	1.85871	0.87478	2.24701	2.89437	3.34667	3.65247	0.274472	0.0556052	0.652197	-1.5711	0.934958	0.0226633	2.39766	2.84737	0.96836	-0.889405	0.794276	0.00528162	0	0.182438	1.2522	5.78074	2.2029	0.660714	2.86141	-2.49405	1.05159	0.306506	3.77087	1.03124	1.42801	4.71583	5.41301	4.49713	6.71206	4.49501	7.08472	5.67107	6.07014	6.48535
	BCSlncRNA_045413	NA	-0.466346	0	0	0	-2.33896	-0.0270623	0	2.49225	-2.39858	1.29558	1.04248	2.39524	2.65373	1.7705	-0.185329	0.411262	0.0624326	0	1.84884	2.59062	2.15897	1.60189	0	0.842848	-0.683112	0	0.646047	1.40031	5.45275	2.25147	2.29425	2.95889	-2.86051	0.363195	-1.7604	2.65717	-2.28942	-0.938454	4.7644	5.71397	4.13067	6.88895	4.02163	6.79769	5.90868	4.83426	6.78918
	BCSlncRNA_045414	NA	0	0	-3.23284	0	-2.09668	0.800189	0.184248	-0.850427	-1.15629	0	0.547805	1.3156	1.57409	0.012792	-0.528003	0	0	-0.511147	-1.90887	0.832906	0.8163	0.844183	-2.01358	0.670099	-0.440823	0	0	-1.67933	4.76904	0	0	1.6866	-2.61823	0.45348	0	3.0463	-0.239777	0.303835	3.52126	5.24576	4.22095	6.57665	3.02291	5.93306	5.9905	5.58556	6.24828
	BCSlncRNA_045542	NA	0	0	0	0	0	0	0	0	0	0	0	-0.46522	0	0	0	0	0	0	0	0	1.03548	0	0	0	0	0	0	0	1.66629	0	0.755719	0	0	-0.497262	0	-0.688717	0	3.33037	5.41851	6.97514	0	5.25527	3.87012	5.62173	3.92958	3.40264	6.17048
	BCSlncRNA_046898	NA	-3.6416	-3.08923	-1.99503	-2.82531	-6.25118	-0.939278	-1.1629	-0.197577	0.677892	2.49189	3.04196	5.04068	6.27134	2.02018	3.20624	2.16201	2.48113	2.97821	3.04515	3.56801	4.19318	6.62779	1.97657	5.1833	3.11892	1.11839	2.82659	3.12036	0.292607	2.54871	-2.61797	-1.02733	-4.77273	-2.87095	-1.14905	0.259524	-6.20164	0.278614	4.08922	4.25632	5.28884	8.19776	5.57639	5.67803	7.67335	6.16118	6.04689
	BCSlncRNA_046900	NA	0	0	0	0	0	1.06077	0	0	-0.310743	0	0.808387	3.16114	3.74157	1.53641	1.31754	0.914133	0.150266	1.3344	1.52164	2.67845	2.66185	6.39017	1.63932	1.93068	2.40472	0.833033	1.31884	2.48814	0	0	0	0	0	0	0	1.52261	0	0	0	4.63187	3.89657	7.22955	5.31591	5.07817	7.1409	5.39157	5.25252
	BCSlncRNA_046901	NA	0	0	0	0	0	0	0	0.116645	-0.604253	0	2.51488	4.18956	4.86309	-0.342064	1.02403	0.620623	0.271793	1.04089	1.86556	2.16255	2.36834	5.89872	-0.0465094	2.37414	1.84818	-2.36737	0.44037	1.28774	2.41418	0	0	-0.153679	0	0	0	0.644135	0	2.59284	3.75137	3.16844	4.34003	7.21615	4.77847	5.19969	7.48482	6.5131	6.31265
	BCSlncRNA_046902	NA	-1.92759	0	0	0	0	0	0	0	-0.689901	0	2.01419	3.36695	5.26287	0.572289	1.52335	1.53498	-0.228892	2.37028	0	2.81387	2.28269	6.04754	1.03777	3.13649	2.4406	-1.45302	1.09169	0.202095	0	0	0	0	0	0	0	0	0	2.77022	3.88811	3.89015	4.25438	7.26543	5.19979	4.69901	7.61735	6.54293	5.7909
	BCSlncRNA_046903	NA	0	0	0	-2.14931	-2.76783	0	-1.48691	0	-0.505513	-0.133282	1.46161	2.4518	4.94734	0.827066	1.12277	1.39744	-0.0445038	1.40266	1.00494	2.26129	0	5.75799	1.12262	2.58391	2.34746	-0.42063	1.21718	1.45687	0.775958	0	0	0	0	0	-2.18926	0	0	2.80261	3.11314	2.85214	4.5498	6.71285	5.0216	4.56147	7.03924	5.74934	5.8513
	BCSlncRNA_046904	NA	0	0	-0.938264	0	0	0	0	0	-0.861708	0	1.25742	4.06961	5.32811	1.98544	2.35154	0	0.184263	0	1.70764	2.49006	3.43281	6.18316	1.281	3.83915	2.17568	-0.454898	2.50484	1.93718	0	2.78834	0	0	0	0	0	0	0	1.18338	3.49391	3.81787	4.34561	7.19316	5.85805	5.84913	7.75221	5.99261	5.81703
	BCSlncRNA_046905	NA	0	0	-1.68892	0	0	0	0	0	0.972593	0	1.50676	3.18144	5.0249	2.04214	1.60088	-0.387493	0	1.61773	0.63505	2.73939	2.94518	5.71003	2.43723	2.95098	1.68806	1.3794	0.432255	0.86459	0	0	0	-0.576832	0	0	0	0	0	1.43272	4.32821	2.74528	0	7.02746	5.01428	4.77654	7.35385	4.50499	6.27282
	BCSlncRNA_046906	NA	0	0	0	0	0	1.27884	0	0	-0.507713	1.60148	1.61142	4.54914	4.33815	1.75448	1.12057	0.717163	1.69026	2.35982	0.154744	3.41109	3.68727	6.11725	0.857386	3.31867	2.79271	-1.27083	1.95195	-0.615717	0	0	0	0	0	0	0	0	0	0	3.26294	2.84994	4.43657	7.19485	4.94901	5.29623	7.63908	5.52718	5.79252
	BCSlncRNA_046907	NA	0	0	-3.54139	0	0	0	0	-1.15897	-0.294907	1.22933	0.824224	3.76194	5.51348	1.18968	1.07034	1.34501	0.903068	2.42824	1.36755	2.41745	2.96719	6.165	0.925802	3.53148	1.95107	-1.32106	1.16475	1.91902	3.30849	1.18521	0.227993	-2.42929	-2.92677	0	-2.82665	-2.21644	0	-1.00471	3.89079	3.47778	5.20192	7.24539	5.16182	5.38351	7.60572	5.38949	6.51347
	BCSlncRNA_046908	NA	0	0	0	0	0	0	0	0	0.837299	0.946495	1.37147	3.30918	4.56768	0	1.46558	-0.522787	0.713345	1.89748	-0.500244	3.01914	4.92536	5.95325	0.716971	3.30112	1.9678	0	2.10431	2.05122	0	1.90238	1.94516	0	0	0	0	0	-0.638508	1.29742	0	4.19495	4.78158	7.11456	4.87899	4.64125	7.35606	6.03266	5.8156
	BCSlncRNA_046909	NA	0	0	0	-1.50637	0	0	-1.84396	0.121364	-0.862568	1.50966	1.74199	4.24159	5.90344	1.24762	2.39798	0.847735	1.08387	1.92008	1.23285	2.5209	2.95802	6.17353	1.65865	3.86428	1.53097	-0.0407201	2.31956	1.61439	0	1.46555	0.508329	-0.148959	0	0	-1.54632	-1.93611	0	0.275627	3.87156	4.17316	4.34475	7.3298	4.92758	4.78938	7.45979	5.04834	6.6267
	BCSlncRNA_046910	NA	0	0	-2.11002	0	0	0	0.0440375	1.00936	-0.811071	0.660695	1.89302	4.52588	5.85342	1.55065	2.33179	1.51334	1.2349	2.19664	0.950921	2.56341	3.81359	6.20222	1.27917	4.17759	1.41897	-0.337147	2.23355	1.85853	1.98497	1.61658	0	-1.58289	-4.08036	0	-1.98025	-0.785075	-3.50927	-1.1583	2.90712	3.82669	4.75882	7.71443	5.77376	4.94041	7.20909	6.3897	6.29061
	BCSlncRNA_046911	NA	-3.20342	0	-1.62725	-2.87256	0	0	-1.21016	0.75517	-0.380766	2.31339	2.092	4.38063	5.73428	1.20335	2.39952	0.844111	0.910318	2.61801	0.696729	3.02347	3.00686	5.98894	1.17698	3.59762	2.07166	0.915013	1.88625	1.83316	0.0527081	3.68432	0	0	0	-1.52588	-1.91251	-1.3023	0	1.07936	2.97485	4.66494	4.56352	7.6001	5.43586	5.16015	7.31599	6.06916	6.85388
	BCSlncRNA_046912	NA	0	0	0	0	0	0	-0.103984	0	0.140443	0	1.67461	4.19729	5.60779	1.72456	1.76873	1.78036	1.01649	1.78558	1.38786	2.90724	2.52807	6.60035	1.50554	4.25634	2.85591	0	1.6001	1.6174	0	0	0	-0.408982	0	0	0	1.38883	-1.33536	0	4.9111	2.91313	4.34776	7.87338	5.27524	5.94439	8.13837	5.5473	6.44067
	BCSlncRNA_046913	NA	0	0	0	0	0	0	0	0	-0.991176	1.70298	1.12796	4.80264	5.43965	2.85598	2.63711	1.81866	1.0548	0.653966	0	1.19066	2.98141	6.40161	1.73649	3.25025	2.72429	0	1.63841	1.48578	0	0	0	0.0443614	0	0	0	0	0	2.05391	3.94941	3.36648	5.53807	7.74176	5.53594	5.9827	7.31608	6.78914	6.15705
	BCSlncRNA_046914	NA	0	0	-1.49207	0	0	0	0	0	-1.41552	0	2.51097	4.5158	5.12222	2.0166	2.02012	-0.190643	1.04549	1.22962	2.63926	3.08825	2.55707	6.16991	2.04912	3.63326	0.299945	0.406329	3.32954	2.38337	0	2.23453	0	0	0	0	0	0	-1.30636	0	1.9401	4.5271	4.37676	7.60282	4.76367	5.97339	7.598	5.5763	6.02222
	BCSlncRNA_046915	NA	0	0	0	0	0	0	0	0	-0.973377	1.72078	1.73072	3.82044	5.6639	0	2.23987	0.2515	0.487633	2.25673	1.85901	3.01582	3.58417	5.48653	-0.83067	4.0754	1.74209	0	2.8786	1.50358	4.21498	0	0	0	0	0	-0.335199	2.27501	0	0.486746	4.38224	2.38428	5.55587	8.86809	4.74639	0	6.40788	6.01845	7.00493
	BCSlncRNA_046917	NA	0	0	0	0	0	0	0.709125	0	-0.631411	3.64771	1.48772	5.1624	4.09897	1.21574	2.80423	0.593466	0	2.59869	0	4.25087	2.34118	6.36906	0.511296	5.41737	0	0	2.73514	0.845548	0	0	0	0.404126	0	0	0.00676677	0	0	0	3.72421	2.72624	0	8.90888	4.67331	4.7575	6.74984	5.48594	7.43436
	BCSlncRNA_046919	NA	0	0	0	0	0	0	0	0.178791	-2.12707	2.56709	-1.00794	4.15217	4.99563	-1.27992	1.67114	0	0.655867	0.518071	0	2.63973	0.845518	5.62829	0.337564	2.69932	2.39575	0.016706	-0.0824463	0.934851	4.28368	3.8449	0	-1.09153	0	0	0	0	0	0	3.55048	2.81555	3.66521	7.09772	4.49958	3.26184	6.18018	4.72725	6.24355
	BCSlncRNA_046920	NA	0	0	0	0	0	0	0	0	-0.779878	0	2.33925	4.01394	5.85739	1.65224	1.43337	0	0.681131	3.18719	1.46754	1.40196	4.19271	6.02795	1.36283	3.04651	2.52055	0.626932	2.84971	0	0	4.45513	0	0	0	0	0	0	0	0	0	4.16274	5.0124	7.47662	3.52485	5.60903	7.36691	5.07444	5.78339
	BCSlncRNA_046921	NA	0	0	0	0	0	0	0	0	-0.666296	0	0	4.61294	6.06409	1.76582	2.54695	0.55858	-0.205287	2.56381	0	3.1005	4.30629	5.5041	0.47641	2.57513	1.04917	1.15555	0.378328	2.39563	0	0	0	0	0	0	0	1.58209	0	2.79383	2.68932	4.27632	5.54102	7.59021	2.05347	5.72261	7.48049	4.8661	6.11936
	BCSlncRNA_046925	NA	-3.29075	-3.00142	0	0	-3.5784	0	0	-1.33216	-0.0530538	0.641105	1.87343	3.78807	4.89972	1.11603	1.16019	0.58686	0.729883	1.32905	-0.390597	1.63129	2.91953	6.03488	0.592153	2.92534	0.662411	0.0907223	1.49407	1.6463	1.55035	1.59699	0	-1.60248	0	-2.19817	-1.41488	-0.389628	0	0.144035	3.03953	3.62653	4.65676	7.18239	4.25167	5.45133	6.66924	4.59482	5.14764
	BCSlncRNA_046926	NA	-1.52408	0	-2.53287	0	0	0.500163	0	0.849547	-0.648959	-0.762155	1.98474	4.01557	5.61392	0.975801	2.25943	1.85603	0.911586	2.51076	-0.208894	2.89545	3.10124	6.18801	1.68639	4.03304	1.84411	-1.0495	2.3432	2.34257	0	0	0	-2.42078	-3.91825	-3.01647	-1.81814	-0.622963	0	1.58877	3.06923	3.07127	4.83847	7.31005	4.58538	5.25452	6.7323	4.246	5.80739
	BCSlncRNA_046928	NA	-1.8611	0	0	0	0	0	-1.86783	0.0974965	-1.20836	1.07076	1.08069	4.1215	5.22246	1.63879	1.94348	1.33844	1.83761	1.75871	0.624018	2.97347	2.76422	6.36196	0.393774	3.89104	2.09206	0.198446	1.5367	0.590523	0.395035	2.44168	0	-2.17283	0	0	-1.57019	-0.959976	0	0	1.73222	2.47122	4.69939	7.13929	4.26629	5.35047	6.82824	4.90899	5.62792
	BCSlncRNA_046930	NA	0	0	0	0	0	0	0	0	-1.66136	0	1.77969	4.61788	5.23894	1.18579	1.96692	3.26395	2.70654	2.98378	1.58606	3.10544	1.31122	5.66104	1.06631	4.03949	2.86146	0.967839	1.96822	2.62295	0	2.98868	0	0.374173	0	0	0	0	-1.55221	1.38372	1.69425	2.69629	4.13092	7.42913	4.64336	5.31251	7.15285	4.19296	5.48686
	BCSlncRNA_046964	NA	-0.116926	-0.564565	0	1.69936	-2.72651	2.58539	0.876341	2.68966	2.25827	3.36747	-1.66699	2.68576	0.944259	2.91901	3.01209	3.60868	2.13432	0.443981	3.10515	0.717644	3.35639	0.214348	0.678512	3.62523	3.09927	-1.96427	0.258501	2.59773	3.62463	4.32335	3.49166	1.41934	-1.24806	2.35416	2.17398	2.54973	0.323033	0.995928	4.73942	4.89346	5.32809	4.26875	6.77913	6.77271	5.2732	5.65316	6.19218
	BCSlncRNA_047338	NA	0	0	0	0.229312	0.195755	2.50766	1.89172	2.85704	1.13614	1.24534	-0.329689	2.60803	1.28156	0.983295	0	1.77606	0	0	1.38356	1.73302	2.52377	2.55165	-1.30611	1.7926	0.266645	-1.62697	0	0.0281394	5.3245	5.20123	3.82897	1.90865	0	1.31295	1.77432	3.259	1.46769	4.33323	6.43036	6.30115	6.08043	7.74355	6.02583	7.52505	7.19547	7.89093	6.85141
	BCSlncRNA_047406	NA	-0.992579	0	-2.58633	-0.0242864	-1.12823	1.4467	0.531203	1.88355	0.397118	2.35431	-2.39064	-1.03789	0.805572	-2.66262	-2.88149	-3.2849	0	0	-1.26235	0.841991	2.63274	0	-4.36707	-1.26835	-2.79431	-2.68792	-0.465149	0.874077	4.34155	3.53259	3.82691	2.69569	-2.64978	2.05935	1.55467	3.54597	1.8282	3.97272	6.64675	5.2402	3.78501	8.29195	7.1844	5.52299	6.17891	7.24662	7.79496
	BCSlncRNA_047581	NA	-0.376936	0	0	0	0	0	0.616331	0	2.73523	0	0	0	0	0	0	0.500672	0	0.920936	0	0	0	0	0	0	1.99126	0	0	0	0	0	0	0	0	-0.284361	0	0.524184	0	0	0	0	0	5.00874	0	4.6647	4.33512	0	4.2541
	BCSlncRNA_048175	NA	0	0	0	0	0	1.53147	0	0	0	0	0	0	0	0	0	0	0	0	0	0	0	0	0	0	0	0	0	0	0	3.81	0	0	0	0.599798	0	0.408343	0	3.42743	5.51557	6.10257	8.17463	8.35233	5.68707	0	5.54121	4.69235	6.46019
	BCSlncRNA_048176	NA	-1.29795	0	0	0	0	0	0	0.660644	-1.64522	0	0	0	0	0	0	0	0	0	0	0	0	0	0	0	0	0	0	0	0	2.00483	2.04761	0	0	0	0	0	0	3.90237	4.51776	6.57042	6.5621	8.13212	5.07455	0	4.73604	2.88718	6.50301
	BCSlncRNA_048178	NA	0	0	0	0.0773088	0	0	0	0	0	0	0	0	0	0	0	0	0	0	0	0	0	0	0	0	0	0	0	0	0	3.04922	0	0.434715	0	-0.160979	0	0	1.0933	0	3.7548	6.66372	6.77642	8.03901	5.57837	0	5.04347	0	5.69941
	BCSlncRNA_048183	NA	0	0	0	0	0	0	0	0	-1.9493	0	0	0	0	0	0	0	0	0	0	0	0	0	0	0	0	0	0	0	0	3.28571	0	0	-2.41124	0.0755082	-1.31112	-0.700909	0	1.51083	5.65425	6.45275	5.71745	7.591	6.05587	0	6.35796	2.58309	6.78389
	BCSlncRNA_048188	NA	0	0	0	0	0	0.474759	0	0	0	0	0	0	0	0	0	0	0	0	0	0	0	0	0	0	0	0	0	0	0	1.75329	2.79607	0	0	0	0.326385	0	0	2.56337	4.91829	6.63082	6.11792	7.50861	6.10841	0	5.16257	3.95756	7.08155
	BCSlncRNA_048190	NA	0	0	0	0	0	0	0	0	0	0	0	0	0	0	0	0	-0.724776	0	0	0	0	0	0	0	0	0	0	0	0	2.46426	0	0	0	0	0	0	0	0	4.16983	6.25933	6.02153	5.71708	4.99341	0	6.19547	0	4.79252
	BCSlncRNA_048193	NA	0	0	0	0	0	0	0	0	0	0	0	0	0	0	0	0	0	0	0	0	0	0	0	0	0	0	0	0	0	4.05956	3.51738	-0.139906	0	1.2644	0.462735	0.0729456	-0.0662871	2.60661	4.5021	7.13641	6.83923	4.87943	5.86625	6.21347	6.88388	0	5.80286
	BCSlncRNA_048866	NA	-0.124271	0	-1.06267	0.692019	0.266144	3.2219	2.45396	4.15625	2.74569	4.07062	0	-0.321582	-1.06309	0	0	-1.56859	0	-2.14833	-2.54605	-0.0266663	0.764084	1.52893	-3.65076	0	-0.49304	-3.97162	-2.74884	-1.31651	5.01938	3.94404	3.89936	2.76563	-1.08548	1.29023	1.23703	3.47729	-0.362384	1.75412	4.95447	4.88611	2.73578	5.89367	4.44986	5.59544	4.90972	4.49381	5.2723
	BCSlncRNA_049141	NA	0	0	0	-0.256933	-0.875452	2.43645	0	0	-0.935064	0	1.18407	1.53682	2.79532	1.49705	-0.306779	0.289813	1.84787	0	1.31236	0.246775	2.03752	2.06541	-0.792357	1.30636	2.36536	-1.11322	0.10956	2.12686	2.66834	0	0	0	0	1.08974	0	1.89829	-0.825908	0.525059	4.00552	5.88202	6.07961	2.79788	6.48514	0	4.12426	5.18229	6.04324
	BCSlncRNA_049426	NA	0	0	0	0.235048	0.616529	5.51339	0.897453	3.44774	2.14188	2.25108	1.67605	3.0288	2.2873	0	0	0.781793	0.0179262	0	0.804336	0.738756	0	2.55739	-0.300376	0	0	0	0.601541	0	0	3.20696	0	0.592454	0	0	1.19509	0.805306	0.666073	1.01704	5.91254	6.91457	5.3492	6.74929	5.97712	7.26775	3.61624	0	7.44211
	BCSlncRNA_049601	NA	0	0	0	-0.679105	0	0	0.9833	0	0.642764	0	2.76189	4.11465	3.37315	1.48992	2.97149	2.18957	1.68874	1.28791	1.47515	1.40957	3.20032	0	0	2.88419	0.358229	0	-0.312612	1.11972	2.24616	3.29281	0	-0.321699	0	0.0826076	1.28094	1.47612	-0.24808	3.91024	5.45781	5.58538	9.46479	6.69763	7.99188	7.2016	6.16152	5.8756	7.26492
	BCSlncRNA_050680	NA	1.00044	0	-0.160349	2.70981	0.390856	4.51011	3.37222	5.09654	3.18922	4.0254	2.03534	3.38809	4.76207	1.1784	-1.04047	0	0.377216	-0.0236148	1.16363	3.51308	1.30383	4.50164	0	2.15763	1.63167	0	2.18322	-0.191797	3.51961	2.98129	4.83142	0.951743	0	0	-0.0305786	1.90156	0.4404	0.791367	5.00879	4.49625	5.34592	6.15165	6.77893	6.30512	4.39057	5.32307	5.30955
	BCSlncRNA_050980	NA	-0.160445	0	0	0	0	0	0.832823	0	0	0	0	0	0	0	0	0	0	0	0	0	0	0	0	0	1.20775	0	0	0	5.09569	0	0	1.52782	-0.96965	0	1.71543	2.32564	-0.398557	2.95241	7.09583	6.6573	5.28457	7.13212	4.53398	0	3.55161	4.02468	5.47059
	BCSlncRNA_051244	NA	-0.607415	0	-2.6162	0.460413	0.104928	3.00179	1.12282	3.22565	1.26771	3.73948	-0.420515	2.5172	1.19074	-1.69249	-1.91136	-1.31477	-2.07864	0.105495	-1.29223	1.64219	3.43294	0.460825	0	0.701778	0.175819	0	-1.49502	2.39674	7.2135	6.0646	5.90807	4.30325	-0.416621	4.51491	5.61423	6.13501	3.21337	2.37991	4.62333	4.13994	7.50056	6.65273	6.57243	5.84926	4.84161	3.31467	5.60858
	BCSlncRNA_052014	NA	-2.61462	0	0	0	0	-0.590375	-0.621353	0.928934	-1.96189	-0.26773	-0.842758	-0.490003	0.768493	-1.11474	-0.333604	2.26299	0.0840828	0	0.607459	-0.78005	1.59566	0.0385821	-2.81918	3.60146	3.39743	-0.555078	-0.332303	2.32242	3.44886	1.68816	0	-0.341389	-1.42383	4.70677	4.6188	2.19339	2.31719	2.19867	4.09417	2.98073	10.9196	6.60394	5.68861	0	1.09744	0	5.66027
	BCSlncRNA_052247	NA	1.16148	0.865848	-0.847303	0.907384	-0.711136	1.60077	0	0	0.229253	2.92341	0.348383	4.02307	4.95963	0.0764045	0.857537	1.45413	4.14969	0.874394	2.7986	1.41109	2.20184	0	-0.628041	4.05564	1.94472	-0.948899	1.27388	2.29117	2.83265	2.8793	2.92208	1.84975	0	3.25406	0.86743	1.47764	2.66034	0	2.58487	3.58691	7.34346	5.76955	5.53398	4.61816	5.61051	3.76164	6.52948
	BCSlncRNA_052884	NA	0.715858	-1.40985	-0.900611	1.21665	0.428201	4.06203	2.16856	4.34688	2.87638	4.19203	0.0726824	1.64783	3.09897	-1.1993	-0.418164	-2.40653	-1.1704	0.335659	1.31645	-0.449572	3.14853	3.61699	-0.488704	1.77994	0.405982	-1.80956	0.735141	2.16748	1.97199	4.01863	3.52085	-1.01091	-2.09335	0.508872	-1.40827	0.424333	-1.52225	1.52915	4.30917	4.31121	5.70519	8.14592	4.5802	2.7575	4.42792	3.07091	5.59482
	BCSlncRNA_053661	NA	1.67824	0	-1.33055	1.0091	0.80562	4.11752	3.25647	4.78883	2.94241	4.02513	-1.71982	1.95486	1.89143	0.59316	0.111259	-0.0291153	-0.0560169	-1.19381	1.8679	0.927847	3.13363	0	-0.696248	1.40247	-0.12349	-2.01711	-1.79433	0.959933	3.76444	5.56598	5.55431	1.00394	-1.71593	0.922817	1.60658	2.21679	-0.40787	2.32161	4.9761	5.42559	8.63515	5.59443	6.07063	5.35731	6.22037	5.01537	6.66291
	BCSlncRNA_053979	NA	1.48596	0	0.114602	0.869288	1.3503	4.6133	3.11666	4.57231	3.30267	4.9606	1.31029	3.17762	3.97217	0.931394	-0.987913	0.930607	0.844812	2.93583	1.53811	2.32053	3.60432	4.87613	-0.303566	-1.37477	0.684229	-0.986995	2.01339	1.44572	3.15713	3.61881	4.32455	1.87877	-2.49317	0.524085	1.4143	1.53908	-1.18511	2.70191	4.19885	4.4419	4.59112	5.94963	4.46112	4.94264	5.14357	4.00366	5.68403
	BCSlncRNA_053987	NA	-1.83249	0	0	0	0	0.191753	-0.839226	0.1261	0	0	0	0	0	0.989319	-0.551476	1.04512	-0.718752	0	1.65262	-0.997922	1.79283	0	-1.03705	0.0616632	1.85763	0	0	1.2972	3.0086	3.05525	1.51306	0	-2.6417	2.58201	2.85073	0	-0.0706052	0	0	0	7.51941	3.87511	4.54	0	0	0	2.79854
	BCSlncRNA_054189	NA	0.0651573	0	0	-0.60398	0	2.0894	0.0584246	2.02375	0	0	-0.16298	1.18977	2.44827	2.15	0.931136	0.942765	2.1789	1.36303	2.28724	1.89973	4.49783	3.71836	-1.1394	2.54428	0.433354	0.1247	2.08444	0	6.32129	5.68986	4.73264	1.75343	0.57788	3.47966	2.94103	3.77363	2.14897	2.49994	5.77395	6.8829	6.38464	7.87709	4.89708	6.1068	8.09914	6.49821	7.50355
	BCSlncRNA_054278	NA	1.74827	-0.464907	-1.17806	1.89856	1.1805	5.79357	2.74153	3.94132	2.95739	3.70813	0.754593	1.78542	3.74436	1.48261	1.11174	0.123373	3.16686	1.76603	2.26139	0.817301	3.74555	3.12136	0.626166	2.87689	1.61396	0.594814	1.35816	1.96042	2.5019	4.42301	4.81371	0.934034	-2.1484	0.33834	1.65215	1.88385	0.230045	1.58101	5.06147	4.47854	7.52085	6.63144	6.26212	5.5098	7.32706	6.48978	6.99228
	BCSlncRNA_054836	NA	0	0	0	0	0	0.202139	0	0	-0.584413	0	-1.05025	1.30251	2.14597	-0.322224	-1.54109	-0.944499	0.876596	-0.524234	-0.921956	0	1.80321	0.831095	0	1.65701	0	-2.34753	-1.12475	0.892546	1.43402	0	2.52345	1.45112	0	0.85543	1.4688	1.40094	-1.06022	0	0	2.18828	6.89592	2.56356	3.55039	4.21953	3.47491	1.36302	4.39389
	BCSlncRNA_055034	NA	0	0	0	0	0	0	0	0	-0.949298	0	0.169833	0	1.78108	0	0	0.275579	0	0	0	0	0	0	-0.806591	0	0	0	0	0.527661	3.6541	0	0	2.40817	0	1.07551	1.27384	2.29909	0.744821	0	0	0	5.25802	2.78364	1.77046	0	5.43196	0	5.83636
	BCSlncRNA_055955	NA	0.600186	0	-1.82364	-1.06895	-1.68747	1.62443	0.593454	1.88071	-2.74708	1.53204	0	-0.275196	0.9833	-0.89993	-2.1188	0	-2.28607	0	-0.499663	0	0.225507	0	0	0.494342	0	0	0	0	2.85632	0.902963	0.945743	1.87342	-1.20902	0.862686	0.476058	2.30866	-0.637926	3.2366	5.60854	7.25443	3.0452	3.79321	3.97268	2.64183	5.31225	2.37027	4.23122
	BCSlncRNA_056532	NA	0	0	0	0	0	0	0	0	-0.216373	0	0	0	0	0.630779	-0.588089	0	0	0.428768	1.03105	-0.0345346	0	0	0	0	0	0	0	0	6.29392	3.43367	4.79838	2.62652	0	2.80843	1.74373	3.61698	-1.10722	0	5.59868	3.14128	5.7983	6.90888	1.50339	6.7575	6.93042	8.63795	5.56929
	BCSlncRNA_056787	NA	-1.52728	0	-1.95111	1.12551	-0.81494	2.08193	2.27334	2.75324	2.64901	1.81961	0	2.59733	3.85583	-1.0274	-1.24627	0.350325	0	-0.22941	0	2.76672	2.683	4.58535	-1.73184	2.36687	2.16284	0	0	1.60241	4.5362	5.09742	4.1402	2.48291	0	1.73522	0.763626	1.69577	-0.765396	1.58557	4.65099	4.80503	3.91773	5.94585	3.65257	7.42125	7.47018	6.11727	6.10375
	BCSlncRNA_056789	NA	1.88421	0	-1.53962	0.800032	-1.40345	2.49342	2.1994	2.42776	1.34429	3.2311	0	0	1.26732	0	-0.834777	1.34678	-1.00205	0.18208	0	1.71878	0	3.12237	-0.320355	2.36333	1.2524	0	0	0.0138975	4.14034	3.18698	2.22976	1.8944	0	-0.0232179	1.17512	3.24476	0	1.99706	4.69991	3.47956	4.32922	5.26988	4.2567	7.7332	7.24012	5.52876	6.3226
	BCSlncRNA_056792	NA	0	0	-1.13306	-0.378371	0	1.31501	0.284034	2.24936	2.26543	0	0	1.41538	3.67388	1.37561	0.571783	0.168374	0	0.588639	0	0	2.91609	0	0.671167	1.18492	0	0	1.57308	0	0	4.17851	2.63632	1.564	0	0.383341	0.581676	3.51381	0	0	4.62104	4.88611	3.15082	5.48379	3.98519	5.91737	6.46226	5.47589	5.72916
	BCSlncRNA_056978	NA	-0.434126	0	0	0	0	2.59012	-1.02582	0.939503	0	0	0	0	0	-1.51921	0	-0.141481	-1.90535	-0.721216	-1.11894	-0.184519	1.60623	0	-2.22365	-0.124933	1.67104	-2.54451	0.678267	1.1106	4.23704	6.14167	3.91143	1.25414	-0.828295	4.28294	4.69809	4.9044	0.550154	0.0937657	3.79662	3.31323	6.01089	5.61451	2.93837	7.54611	9.46115	2.16603	7.36683
	BCSlncRNA_058628	NA	-1.61111	0	0	-0.280243	-1.89876	0.41314	0	0.347486	-1.95837	0	0.745719	0	0	0	0	0	-1.49737	0	0	-0.776536	1.01421	1.0421	-1.81567	0	-0.24291	0	0	0	4.81495	2.69167	3.31941	2.07716	-0.835349	-1.51853	1.6798	3.45994	0.958136	0.501748	2.98221	4.5692	0	4.94449	4.56874	7.518	4.68592	6.61841	4.01993
	BCSlncRNA_058633	NA	0	0	0	0	0	0.769404	0	0	-0.60211	0	0	0	0	0	0	0	0	0	0	-0.420271	0	0	0	2.22428	0	0	0	0	5.32322	4.85529	3.09072	1.75536	0	2.00766	2.4955	2.96821	0.507046	0	3.75351	4.07747	4.60521	5.93819	5.50997	7.37176	6.04218	5.51524	3.96116
	BCSlncRNA_058634	NA	-1.40098	0	0	0	0	1.20823	0	-0.442385	0	0	0	0	0	0	0	0	0	0	0	-1.56641	0.224343	1.25223	-1.60554	0	0.967219	0	0	-0.271287	5.37872	3.9018	4.26651	2.60922	-2.21018	3.08392	3.59037	3.67007	0.530835	0.29684	4.0668	3.77933	6.95093	7.28848	6.44725	8.92607	7.91099	7.08793	6.03741
	BCSlncRNA_058672	NA	-0.711736	0	-2.72052	0	-2.58436	-0.272453	0.281531	0	0	0	1.06013	-0.172081	1.08642	0	-0.43072	0	0.13897	1.00117	0.603453	2.12283	3.49855	1.94147	-0.916298	1.18242	0.65646	-0.822119	-0.599343	2.00292	7.04689	3.81343	5.04886	3.60102	1.06402	3.25531	4.0603	4.09627	2.10905	0.816156	3.71165	1.71369	6.02278	5.61254	3.98269	6.20437	7.36956	5.47339	5.03478
	BCSlncRNA_059747	NA	0.450863	0	0.442076	0	0	1.89015	-0.140832	2.82449	-1.48137	2.21279	3.22273	0.990518	4.24901	2.17314	2.95427	2.91343	3.43907	0.163773	4.01398	1.70047	2.49122	2.5191	0.246301	3.34502	0	-1.65952	1.14822	2.99559	4.12203	3.75364	3.21146	1.8761	0.378623	2.41791	2.61624	2.35198	0.627788	0.978755	3.45921	4.46125	8.72595	6.4995	6.79298	4.90754	8.16292	5.51046	6.88925
	BCSlncRNA_059841	NA	1.33399	0	0	1.66485	1.04633	4.0952	4.20172	5.29258	3.57168	5.41784	0.520887	1.87364	0	0	0	0	0	0	0	0	0	0	0	0	0	0	0	0	0	4.0518	7.09458	0	-0.0601813	0	0.0399336	0	0	0	0	6.34437	6.779	5.94205	6.02841	9.37563	6.04605	7.02161	4.38006
	BCSlncRNA_059842	NA	0.110857	0	0	0	0.993126	3.72007	3.27405	5.23937	2.40745	3.91718	0	0	0	0	-1.60813	0	-1.7754	0	0	0.53039	0	0	0	0	0	0	0	0	0	2.9986	5.77834	-0.200874	0	0	0	-0.988022	0	0	2.11921	5.51356	6.14083	5.08149	4.39024	8.67606	5.82292	7.27326	4.54925
	BCSlncRNA_059843	NA	0	0	-0.248535	0.506152	-0.112367	5.19954	3.16856	5.45581	3.41298	5.10714	0	0	0	0	0	1.0529	0	0	2.07544	1.00986	3.80061	0	0	0	0	0	0	0	0	0	6.3282	0	0	0.267864	0	0	0	0	0	6.18567	6.35727	5.14592	4.54778	8.53886	5.88735	7.53034	6.12825
	BCSlncRNA_059855	NA	-0.162275	0	0.150866	0.583625	-1.03489	3.59894	3.41595	4.38128	2.71285	4.30009	0.0246243	0.37738	0	0.337608	0	0	0	0	0	0.0873323	1.87808	0.905965	0	0	0	0	-0.0498826	-0.617548	0	3.1405	1.59832	-0.0589693	0	-1.65466	-0.456329	2.15388	-0.400388	2.17297	3.58304	5.0705	4.11281	5.44579	4.3257	6.61633	5.96482	5.89732	5.46876
	BCSlncRNA_059859	NA	1.32114	0	-1.68765	-0.93296	0.770449	3.34539	3.05137	4.1542	2.63684	3.66803	0	2.44576	1.11929	0	0	0	-1.15008	0	0	-0.429252	0	0	0	0.630334	0	0	0	0	3.57727	3.03895	4.08173	1.74637	-2.07303	0	0.612049	0.637298	0.498065	3.17096	4.55188	5.74656	2.59623	5.82229	4.2786	6.77782	6.90767	5.50626	5.68914
	BCSlncRNA_059860	NA	0.247283	0	-1.17654	0.163109	-0.0403731	4.17842	2.69998	4.01323	1.80691	4.59417	0	1.3719	0	-1.25283	0	0	-0.0540133	0	-0.852565	0.0818537	0.872604	0	0.0427215	1.14144	0	0	-1.05536	0	3.82534	3.55006	3.1778	0.935552	0	-0.660142	-1.46181	2.47033	-1.99083	1.36014	5.64795	5.25767	3.6923	6.09239	4.07921	7.28892	6.4829	5.82472	5.57876
	BCSlncRNA_059861	NA	0.264089	0	-0.744697	0.594952	0.198825	4.0253	1.84232	3.80764	2.33186	4.02602	0	0.803744	0.0622406	-0.82099	-2.03986	-0.443265	-0.207132	0	0.16424	0.0986596	0	0	-0.525435	0	0.0473231	0	0	0	3.74261	3.78926	3.83204	-0.047642	0	-1.2283	-0.445002	0.902175	-0.558986	2.69887	4.68748	4.68951	1.53918	6.0648	4.37355	6.96869	6.71311	6.25657	6.26436
	BCSlncRNA_059862	NA	0.129215	0	-0.294609	-0.539923	0.841558	4.15346	1.12248	4.08781	2.48239	3.06107	0	0	0	0	0	0	0.242955	0.427088	0	-0.0362151	0	0	-1.07535	0	0	0	-0.17343	0	0	4.43199	3.47477	0.817483	0	-0.77821	0	1.6153	-1.1089	0.242069	4.13756	5.30953	2.98926	5.68481	3.08667	7.34078	6.64863	5.31434	5.5676
	BCSlncRNA_059863	NA	1.00907	0.56143	0.263316	0.602965	0.399484	3.29635	3.48776	3.96766	2.04031	3.61899	0	1.81176	0	-0.812976	0	0	-0.199119	0	-0.412709	0	2.31246	0	-1.51742	0	0.0553363	0	0	0	3.52823	1.98992	3.0327	0.960371	0	-1.22028	-1.02195	0.58826	-0.550972	-0.200005	4.69549	4.28249	3.54719	5.53224	4.6446	6.72878	6.3992	3.45723	6.71049
	BCSlncRNA_059864	NA	1.99754	0	-0.885717	0.453932	0	3.36971	2.33873	2.4967	2.2783	4.46996	-0.690031	0	0	0	0	0	0	0	0.438258	0.372677	0	2.19131	-1.66645	0.432263	0.906303	0	-0.764538	0	5.25367	3.42585	1.88366	2.5483	0	0	1.41398	1.76116	0	-0.349038	5.13142	4.35585	3.39816	5.62422	3.49556	7.66721	6.83513	5.30819	5.49107
	BCSlncRNA_059865	NA	0.651727	0	0	0.98259	-0.372895	3.81348	1.90803	3.74782	2.15246	3.48404	0	0.454417	0.712913	-1.17032	0	0	-1.55646	0	-0.77005	0	2.54008	0	-0.874763	0.223955	0	0	0.612117	-0.54051	2.58593	2.63258	4.67536	1.34	0	0.422374	-0.379292	1.55285	0	-0.557346	5.03859	4.92515	4.9972	5.80293	3.50965	7.27833	6.43418	4.97435	5.66127
	BCSlncRNA_059866	NA	-0.258697	0	1.31748	0	0.453646	3.35051	2.73457	5.60679	1.979	3.08819	0	1.86592	3.12442	0	0	0	0	0	0	0	0	2.39451	0	0	0	0	0	0	0	4.04408	4.67182	1.42957	0	0	0	0.642423	0.50319	0.854157	2.74965	5.33665	3.60135	5.93433	4.69876	8.48338	6.91279	5.24835	6.37234
	BCSlncRNA_059869	NA	-0.00385429	0	0.572322	0.327009	0.708489	0	2.57438	4.5397	2.97081	4.66496	0	0	0	0	0	0	0	0	0	0	0	0	0	0	0	0	0.693501	0	0	3.29892	3.3417	0.684414	0	1.08872	0	0.897266	0.758033	0	5.0045	4.59149	0	6.38182	3.36864	5.03779	6.51556	5.18127	3.62718
	BCSlncRNA_059870	NA	0	0	0	0.763648	-0.854871	3.77896	2.01102	2.97634	2.40745	2.77968	0	2.5574	0	0	0	0	0	0	0	0	0	2.08599	0	0	0	0	0	0	3.68892	0	4.3633	1.70602	0	-0.47464	2.30866	0.333906	0	0.54564	5.44114	2.44317	3.29283	5.40342	4.12721	6.47443	6.14484	5.78783	6.23375
	BCSlncRNA_059871	NA	-0.084273	1.20505	-0.508097	2.24659	-0.371929	2.93997	0.908994	3.87432	3.02789	0	0	0	0	0	0	0	0.0294678	1.2136	0	0	0	2.56893	0	0	0	0	0	0	0	4.80347	0	1.604	0	1.0083	1.7916	2.81685	0	2.61354	4.92408	3.92611	4.77578	6.10875	4.28822	7.76472	7.43514	6.27078	7.2472
	BCSlncRNA_059872	NA	0	0	0	0.690892	0.657335	4.19163	2.3533	3.31862	2.33469	4.29188	0.131891	0	0	0	0	0	0	0	0	0	1.98535	2.01323	0	0	0	0	0	0	2.61616	4.66281	2.70559	0.0482978	-1.44918	0	0.650938	0.261149	0	2.47288	2.36838	3.95538	0	5.91563	4.53988	7.57159	7.65705	4.13012	5.79842
	BCSlncRNA_059873	NA	0.829151	0	0.0833985	0.838085	0	3.53147	2.08545	4.05078	2.32988	1.85411	0	0.63184	0	0	0	0	0	0	0	-0.658207	2.13254	0	-1.69734	0	-0.124581	0	0	0	5.08528	4.61735	2.85278	0.195491	0	-0.400202	-0.201868	0.408343	0	3.07951	5.10054	4.83954	0	5.98036	4.96718	6.35622	7.12617	5.4997	5.8387
	BCSlncRNA_060069	NA	0.43486	0	-0.988964	-0.234277	-1.43776	3.6815	-0.156835	2.13042	1.82456	1.78175	1.20672	-0.0254852	2.23301	-0.650219	0.452842	-1.27249	-1.03636	1.4697	1.91997	1.68447	2.06018	2.5031	-0.354665	1.74405	0	-2.67552	0.132215	1.56455	4.10603	2.73764	2.78042	0.860094	0	-2.05753	-1.85919	1.07295	0	1.77011	3.44321	4.56072	3.70995	6.32303	4.97728	3.89154	5.56196	5.73546	5.65086
	BCSlncRNA_060869	NA	-1.24529	-2.54092	-2.576	-0.177458	-1.19191	1.77896	-0.699478	1.61377	-0.289992	1.19471	0.374573	0.97244	1.8159	-0.564831	-0.227305	-0.467214	0.0059579	-0.269342	0.332937	0.769856	2.38003	1.58849	-2.18681	1.06391	-0.976626	-1.77071	-1.64747	0.147438	3.91131	1.47253	2.00073	1.76491	-2.96138	0.332715	-0.217412	1.81503	-0.142362	3.83104	6.56698	7.04556	4.43579	7.99505	5.54225	6.93386	6.33467	5.61791	7.27652
	BCSlncRNA_061502	NA	-0.455188	0	-1.87901	-0.124325	-0.742844	3.89099	-0.461921	2.5034	2.28501	4.06163	-0.683326	2.99136	3.73528	0	0	0	0	2.42765	0	1.96434	3.17013	2.19801	0	0	0	0	0.242168	0	4.12287	3.43255	0	1.55501	0	-0.362613	-1.16428	0.445932	0.3067	1.24263	3.55316	5.01463	3.98982	7.01795	3.72466	5.17142	5.84183	4.3149	5.63528
	BCSlncRNA_061503	NA	0.349425	-1.68318	-0.695887	1.60629	0.784235	3.8331	2.02076	4.09461	2.91863	4.39676	1.65734	2.61155	4.3175	-0.0131876	-0.232055	-0.0948947	-0.158322	1.13273	-0.487389	2.74471	3.4077	3.72509	-1.17706	0.243581	0.565618	-2.17599	1.30982	0.857627	2.74306	3.5002	3.54298	-0.476879	-4.78171	0.368	0.318406	2.35488	-2.21062	2.4979	4.96658	4.79277	4.20947	6.4244	4.12791	5.06914	5.92938	5.40245	5.35897
	BCSlncRNA_061622	NA	-1.98303	0.306298	-2.40685	-0.0672038	0	0	0	0	-2.3303	0	0.788833	0.141588	2.72201	1.51685	2.38545	1.89458	2.21817	1.89981	2.50208	1.4365	3.44965	1.67017	-0.602629	4.08105	0.385167	0.661476	0.299289	2.73162	0	2.90471	2.36253	-0.29476	-1.79223	1.10955	2.7002	3.08802	1.23829	0	2.02532	3.83471	6.735	6.76019	3.97443	0	7.48392	2.20209	5.81793
	BCSlncRNA_061624	NA	-0.578913	0	-3.17266	0.38938	0	0.597336	-0.755571	1.66919	-0.00864352	1.40541	1.88101	2.37578	3.27813	2.07297	2.59827	2.52109	2.3191	2.24947	3.75123	2.33366	4.00577	2.81126	0.853955	3.63717	2.57355	0.118059	1.90271	3.13574	6.20773	4.41192	4.35161	2.77232	0.834274	3.4312	3.38756	3.97246	2.76794	3.31821	5.65183	6.05596	9.45106	7.53165	6.53655	7.15078	8.02392	5.8286	6.52605
	BCSlncRNA_061733	NA	0.385079	0	-1.77571	0.201368	-0.054581	3.84228	0.64138	3.77663	1.35974	3.2174	2.08294	3.09466	4.09012	0.884962	0.666095	1.6412	-0.238146	1.36102	1.13323	1.35715	2.0104	3.88628	-1.55645	-1.04269	0.753275	-2.46227	0.345468	0.777803	4.22617	4.82536	3.86814	2.07335	-1.16109	0.477654	1.52398	2.60813	0.632393	0.98336	3.24143	4.5971	2.50816	4.77075	4.48004	5.10479	3.36017	4.77184	5.73858
	BCSlncRNA_061751	NA	1.65463	0	-1.09113	0.66356	0	2.35694	2.64789	3.61322	2.79278	0	1.10456	1.45731	1.71581	-0.167419	0	0.210305	2.0314	1.63057	0.232848	0.167267	1.95802	2.9859	0.128135	1.22685	0.700893	-1.19272	0	0.462388	0	2.63547	0	2.02097	-1.47651	0.425272	-0.376394	0	-0.905415	0.445552	4.34105	3.92805	0	6.80583	5.40563	4.37434	6.36668	6.32518	6.13366
	BCSlncRNA_061752	NA	0.130895	0	-0.292929	-0.123205	-1.74172	3.57018	-0.4608	3.50452	2.00602	0.892823	0.317795	0.67055	0	0.630779	-1.17305	0.423541	-1.34033	0	1.03105	1.3805	2.75622	2.19914	-1.65863	2.76202	1.49909	0	0.243288	0.675623	1.80206	2.84871	2.89149	-0.765799	0	0	-1.16316	0.447053	0	2.65879	4.13925	5.01575	0	7.14106	4.91843	3.58757	3.84295	6.12337	7.03495
	BCSlncRNA_061787	NA	1.43902	0	-0.399844	1.76988	-0.848639	3.78519	3.13272	3.85704	1.67671	3.78591	-0.78912	2.88556	0.822131	-1.0611	0	0	0	0.73689	0	-0.726412	3.6493	3.09222	-1.76554	0	0	0	0.721335	0	3.69515	4.32676	0	0.127286	-2.37019	1.33895	1.53728	1.66207	-0.799095	3.55187	4.25472	4.4494	0	6.82469	4.13344	5.06562	4.473	5.4315	6.07005
	BCSlncRNA_062527	NA	2.0335	-2.43207	0.0247086	1.7794	-0.201694	3.20974	3.22607	4.76076	2.63178	4.48348	1.22039	3.79554	4.05404	1.10042	1.46651	0.741178	-0.607652	2.03591	1.50069	3.53944	4.07385	4.88601	-0.118599	3.6322	1.81673	-0.66185	2.29789	2.57822	2.1197	3.90331	1.62416	1.1368	0	-1.04385	-0.845521	0.76469	0	0.71339	4.60889	3.98943	5.22612	6.98621	5.20569	5.64218	6.79802	5.55119	5.81653
	BCSlncRNA_062528	NA	1.21831	-1.24725	0.499031	2.00374	0.345692	3.84522	2.54415	4.57176	2.62395	4.33388	1.40521	3.71732	4.09447	1.42274	0.203872	1.42849	0.484055	1.56865	0.363575	3.46792	4.08874	5.24591	1.21306	3.78384	3.07955	0	2.44618	2.29355	3.04148	3.67309	3.89644	1.32162	-4.34578	-3.444	-0.660705	0.949506	-3.77469	1.16124	4.99534	4.79574	5.74974	6.44901	5.31165	4.50506	6.15276	5.34899	5.48678
	BCSlncRNA_062631	NA	1.41425	0	0	-0.254888	0	0	0.407517	0	1.38891	3.3461	2.18611	0	1.79736	-0.085867	-0.304734	0	0	0	0	1.83378	0	3.06745	-0.790312	0	0	0	0	0	3.67038	0	3.75981	0	0	0	0	1.31537	-0.823863	0	5.22995	5.74656	4.2743	5.60728	1.78674	6.04085	6.93366	6.0588	3.04528
	BCSlncRNA_062740	NA	1.17144	0	-0.422308	0.917341	0.0357876	4.19569	-0.00521674	2.76746	1.74171	2.67033	2.68027	2.93349	3.55455	1.5014	0.282532	0.879124	-1.88474	1.29939	1.90167	2.29552	1.62684	3.23968	2.04488	0.895672	0.369712	-2.5239	1.0208	2.45313	4.42757	1.30429	1.34707	-0.310215	0	0	1.29243	2.22456	0	1.92173	5.53343	4.0119	0	6.63512	4.62194	5.62812	5.0355	3.7716	5.72001
	BCSlncRNA_062741	NA	0.900359	0	0.476535	-0.353741	0.0277396	2.33964	1.89363	3.85895	1.29006	4.46964	1.08726	1.44001	1.69851	-0.18472	-0.403588	2.51493	-0.570863	2.9352	0	2.47189	0	2.9686	1.43276	3.53148	2.26855	-1.21002	1.59771	2.76701	2.57153	3.61817	2.66095	0.00366482	0	0	0	0.216516	1.07728	0	3.32375	2.32578	0	6.60796	2.68789	5.942	4.02745	2.50052	5.53139
	BCSlncRNA_063087	NA	1.37677	0	-1.21698	0.122669	-1.08081	3.69052	2.65954	4.07233	2.61446	4.01317	0	0	0.589958	-1.29327	0	-0.915548	0	-0.495283	0	0	0	2.44501	0	0	0	-1.31858	0	0	1.46297	4.31698	4.87433	-1.10489	0	-0.700581	0.497753	1.91532	-0.0312685	1.3197	4.80016	4.21723	0	5.98483	3.74926	7.41841	5.82579	4.19932	5.42284
	BCSlncRNA_063088	NA	0	0	-0.35545	2.72116	-0.219282	4.67758	1.06164	5.61193	1.72111	3.41526	0	0	0	0.568258	0	0	0	0	0	0.902944	3.69369	0	-0.136188	0	0	0	0	1.19806	0	0	4.41393	0	0	0	0	0.969494	0	3.50316	3.07672	5.07876	3.92842	6.45405	4.44087	7.43194	6.10236	5.2535	5.69941
	BCSlncRNA_064244	NA	0	0	0	0.866742	1.24822	3.56012	3.52915	4.8164	2.99597	3.46773	0	1.6605	1.91899	0.0357625	0	0	0	0	0	1.95541	4.1612	3.77404	0	1.43003	0	0	0.233234	1.66557	0	4.42362	2.88144	0	0	0.628454	0	2.02196	0	0	0	4.86819	4.39593	5.72891	4.2303	6.16248	5.8329	3.721	3.16691
	BCSlncRNA_064245	NA	1.29528	0	0.134492	0.304217	-0.314303	3.58256	3.13655	4.25387	2.62609	3.90521	0.745216	3.4199	3.6784	-0.526763	0.25437	-0.149038	0	1.27123	-0.126495	-0.192076	3.59867	1.62656	-1.23121	0.86751	0	0	-0.329291	0	3.22948	2.27613	4.31891	0	0	0	0	0	0.320204	1.08621	1.9817	3.5687	3.8334	4.68095	3.34585	5.59996	4.68541	5.61791	2.60439
	BCSlncRNA_064246	NA	-0.245805	0	0.915334	2.08506	-0.533461	3.3634	2.33243	4.03472	2.99189	5.10109	0	1.87881	0	0.254079	0.0352118	0	0	0	0	1.58877	2.37952	0	-0.450366	0	0	0	0	0	4.01033	5.64193	0	0	0	-0.15323	0	0	0.516083	2.45201	2.76255	0	5.61424	6.13987	3.12669	6.79584	4.46625	3.93932	4.97019
	BCSlncRNA_065893	NA	0.867861	0	0	0	0	2.15514	1.12416	1.50452	2.44659	3.89282	0.317795	2.25551	4.7364	1.04582	0.411911	1.0085	-1.34033	1.84381	0	2.3805	4.34118	2.7841	-1.65863	0	0	-0.979488	-0.756712	0.675623	3.38703	3.43367	3.89149	0.819164	0	0.960436	0.421804	1.76898	-1.69218	1.24375	2.55428	4.14128	3.99094	5.9316	3.91843	5.9095	5.84295	4.31602	4.4989
	BCSlncRNA_067198	NA	0.806055	0	-2.20273	0.873884	0	0	0	0	-0.541213	0	-0.00704478	2.93067	1.60421	1.0429	1.67203	2.26863	3.24172	1.51897	3.36917	0.0556632	3.65377	0.874296	0.601494	2.70021	1.17425	0.695673	-1.08155	2.81021	3.06219	3.10883	2.56665	0.494324	-2.58811	1.48359	-0.487998	0	0.790335	0.91891	6.92988	6.78607	4.08114	5.77669	3.91552	0	6.10308	1.40622	6.89652
	BCSlncRNA_068198	NA	0.328834	0	-2.79543	0.129183	-0.337334	2.7401	1.3221	3.17195	0.866089	2.88218	-1.01478	-1.24699	1.01151	-0.871722	-2.09059	0.675928	0.201567	-0.0737322	-0.471454	-0.952072	2.83868	2.2816	-0.991205	0	0.318519	-1.08967	0.133105	-0.656952	4.05445	3.93117	4.14388	1.48659	-3.18081	1.36483	1.8735	2.2844	-0.609718	3.35596	6.64797	5.7473	4.2958	5.99135	2.46032	5.255	2.66238	3.27295	4.42935
	BCSlncRNA_068668	NA	-0.534369	0.491924	-2.54316	1.01889	0.593012	3.99238	2.78083	4.48312	2.74285	4.81252	1.65253	4.25321	3.84874	0.70248	0.161685	-0.241724	0.994409	1.9859	0.78082	2.03717	3.50599	4.62133	-0.738931	0.774824	0.833827	-1.05979	2.48491	1.59532	1.1368	4.18345	3.81119	-0.431063	0	0.973244	-0.828422	2.24122	-0.357444	2.31545	4.34845	4.35049	5.20015	5.72577	3.9536	6.50727	6.84065	4.23572	5.5117
	BCSlncRNA_068835	NA	-2.34344	0	0	1.44685	0.538829	2.48816	0.23479	3.20012	-0.690708	1.00345	2.33531	3.24061	4.2876	-0.258594	1.74493	2.44106	2.85776	1.76179	2.4636	2.29849	4.08924	2.63169	0.259353	3.25116	2.02476	-1.2839	-0.646084	2.87371	6.72005	2.5443	3.32405	3.15218	0.432317	2.2727	2.53243	3.98395	1.50591	3.01734	4.98684	5.3108	7.2715	7.45162	5.11652	8.37063	7.06906	5.16361	6.74703
	BCSlncRNA_070374	NA	0.328834	0	-2.41692	0.922732	0.304212	2.35308	2.1701	3.87239	1.82956	3.16115	1.1007	3.30145	2.39002	-1.49321	0.872885	1.46948	-0.879353	2.11213	1.49202	2.30091	3.21719	4.24507	0.609699	2.90106	0.960065	0	2.4047	1.45852	2.848	4.63161	3.67439	1.0171	-1.21734	1.79992	0.882778	2.22995	0.576149	1.11976	0	5.18722	2.86696	5.85201	5.18676	6.37048	6.24253	6.80674	6.2229
	BCSlncRNA_070471	NA	0	0	0	0	0	0	0	0	0	0	0	0	0	0	0	0	0	0	0	0	0	0	0	0	-0.10148	0	0	0	2.78645	2.8331	2.87588	0	-0.278882	-1.3771	1.62859	1.01641	0.614139	3.55007	5.62614	6.62817	5.8498	8.04528	8.74202	3.57196	7.59993	6.03738	8.51891
	BCSlncRNA_070474	NA	0	0	0	0	0	0	0	0	0	0	0	0	0	0	0	0	0	0	0	0	0	0	0	0	0	0	0	0	3.3505	4.39715	0	0	0	0	0.385278	0	0	3.52915	4.10272	6.42668	4.95442	8.87236	8.95872	0	6.97635	6.08685	7.53276
	BCSlncRNA_070477	NA	0	0	0	0	0	0	0	0	0	0	0	0	0	0	0	0	0	0	0	0	0	0	0	0	0	0	0	0	0	2.73349	2.77627	0.118983	0	0	0	0	0	0	5.76099	6.24845	3.29076	8.40135	8.51745	0	5.4647	5.42319	8.06175
	BCSlncRNA_070478	NA	0	0	0	0	0	0	0	0	0	0	0	0	0	0	0	0	0	0	0	0	0	0	0	0	0	0	0	0	0	0	3.79922	1.14193	0	0	0	0.354784	0	1.56652	5.46201	6.55151	4.89868	8.29877	8.60752	0	7.33565	5.63879	8.0389
	BCSlncRNA_070505	NA	0	0	0	0	0	0	0	0	0	0	0	0	0	0	0	0	0	0	0	0	0	0	0	0	0	0	0	0	0	0	0	0	0	0	0.508427	0	0	1.91533	2.22587	6.47583	4.66253	7.77311	8.27651	0	3.92958	2.40264	7.37211
	BCSlncRNA_070514	NA	0	0	0	0	0	0	0	0	0	0	0	0	0	0	0	0	0	0	0	0	0	0	0	0	0	0	0	0	0	3.41917	1.87699	0	0	-1.37599	-0.177658	0	0	3.34473	4.12475	6.24226	3.97644	7.23903	7.91515	0	5.41342	5.417	6.55479
	BCSlncRNA_070519	NA	0	0	0	0	0	0	0	0	0	0	0	0	0	0	0	0	0	0	0	0	0	0	0	0	0	0	0	0	0	2.81876	2.86154	0	0	0	0	0	0	2.2138	0	6.2268	3.37603	7.54551	8.36421	0	6.22804	5.50846	6.46894
	BCSlncRNA_070525	NA	0	0	0	0	0	0	0	0	0	0.0946249	0	0	0	0	0	0	0	0	0	0	0	0	0	0	0	0	0	0	3.00387	3.37244	2.09329	0	-3.06147	0	0.360572	0	0	3.44555	5.00401	5.75812	4.60778	7.36223	7.77844	0	5.62972	4.51782	5.28566
	BCSlncRNA_070536	NA	0	0	0	0	0	0	0	0	0	0	0	0	0	0	0	0	0	0	0	0	0	0	0	0	0	0	0	0	0	3.30506	0	0	0	0	0	0	0	0	3.01064	6.91956	6.18426	8.55788	8.64157	0	6.88427	5.99476	7.80324
	BCSlncRNA_071915	NA	0	0	0	0	0	1.22226	0.191277	1.1566	0.850741	3.12986	-0.0301284	0	1.58112	2.86782	1.06399	2.07562	1.63368	0.495882	2.90552	0.0325796	0	3.85121	2.45288	3.89952	2.88813	0.994517	0.895365	3.3277	0	3.50079	2.54357	3.20821	-0.611196	3.53851	2.29627	3.09913	1.28182	0	3.79132	3.2084	5.05806	6.67114	7.89243	5.23965	4.91007	2.38313	7.82904
	BCSlncRNA_071932	NA	-0.38121	-2.4842	-2.87542	-4.44266	0	-1.74928	0.126631	1.57738	-0.535833	0.573363	0	-2.64891	2.36447	2.53371	1.26238	2.29391	2.607	0.224785	-3.87338	-1.93896	-1.14821	3.73766	3.09873	3.59636	3.16452	2.60794	0.624268	-2.05887	-0.517397	1.52925	2.57203	1.23667	-3.99777	-1.68095	-0.0231864	0.449521	0	-3.66067	0	1.40678	5.37192	4.69961	-0.816071	5.023	-1.06147	0	3.94497
	MMlncRNA_001289	NA	1.31935	0	0.731527	-0.00512367	-0.536938	-1.10431	-0.666274	-1.20364	0.674323	-0.90528	0	0.690934	-0.904246	0	0	0	1.14263	0	0	-0.650493	0	0	-1.21681	0.117021	0	0	0	0	0	1.75019	0.871779	-0.419906	0	0.453039	0	0	0.532064	2.60634	-0.533172	3.2474	3.54311	4.64826	4.03866	0.820939	2.96617	5.03767	3.11443
	MMlncRNA_001554	NA	2.02759	0	2.17674	3.19497	2.2302	2.14825	3.47937	1.94201	2.26637	1.86186	0.780928	2.25162	1.86289	0.943062	2.40968	1.78536	1.00288	0.663855	2.23628	2.18703	1.87668	1.62402	-0.186637	1.56223	1.80354	0	1.40845	1.711	3.87902	3.61044	1.31699	3.41762	1.15009	3.22018	3.57871	3.93261	3.1472	3.85891	4.12149	4.48402	4.90586	5.56379	6.02444	3.58808	4.7333	5.80481	5.49253
	MMlncRNA_001556	NA	2.17656	0.77533	1.10331	2.53658	-0.165155	2.26747	-0.294492	3.25561	1.23875	1.78843	1.7075	3.38464	2.46754	1.64724	1.57072	0.542012	0.514418	1.59043	2.95641	2.72129	2.80325	1.74324	-0.845027	1.4888	2.31508	0	0.919986	0.900609	4.18892	3.12197	2.56549	3.65232	1.3397	2.14675	2.78907	4.05183	2.90385	4.30005	4.36217	4.16667	4.2044	5.163	5.99541	3.51465	4.96598	5.8718	5.11425
	MMlncRNA_001557	NA	3.12682	0	0.691002	3.27628	0.422537	-0.144837	2.2932	3.45627	1.41141	2.05419	0.710231	3.76589	2.37716	0	1.83648	1.71467	1.51715	1.17812	2.65101	2.89394	1.51648	0.330928	0	2.39842	2.31781	0	2.24464	2.22527	3.86972	3.44663	2.83125	3.999	0.342425	3.41251	3.89134	3.48752	0.491539	4.30278	3.74823	4.96587	4.33266	5.63748	5.62617	3.78041	4.3731	5.77208	5.25833
	MMlncRNA_001559	NA	2.82536	0	1.23754	3.08586	0.96908	2.4017	3.16167	3.4723	3.18034	1.60074	2.84174	3.19695	2.18673	1.78148	2.38302	1.67625	1.64865	2.72466	0.390202	3.31496	3.28541	2.46243	0.289208	3.208	0	0.594718	0.469258	2.44988	3.41627	4.25621	0	4.08611	0.888967	3.54402	2.11595	3.4491	2.03808	5.33475	3.97285	4.63794	5.20114	5.77876	6.38293	3.91192	4.47218	5.29976	5.86146
	MMlncRNA_001561	NA	2.17553	0	2.90964	2.98035	0	3.88116	2.0968	2.2964	2.04508	2.27284	3.2508	2.60601	1.27387	2.67597	2.37705	1.93331	2.05772	1.39676	2.38423	2.11259	0.150153	2.13453	1.96131	0.295136	0	1.85178	0.141356	1.12198	3.41029	2.92831	1.04989	3.56556	0	3.80108	2.78805	3.70616	0	3.78446	4.64494	4.81254	3.87323	5.88526	5.75735	4.32098	5.32871	6.00933	4.64047
	MMlncRNA_001562	NA	2.94756	-0.0386333	1.28935	2.25314	1.82824	2.15395	1.47651	2.44164	2.28277	2.65254	1.6305	2.83372	1.8235	1.05567	1.43483	0.728049	1.11549	0.361428	1.90144	2.43089	2.33721	1.2512	-0.074027	1.2598	1.50112	0	0.106023	-0.498316	2.46807	2.89297	2.75153	3.30784	-0.0592302	3.76575	2.97511	3.37537	2.08988	4.27964	4.6685	4.31423	3.63145	5.6098	5.79049	3.96372	4.99529	5.72569	4.96771
	MMlncRNA_001565	NA	1.66813	0	1.9872	1.83552	1.4557	1.37376	1.81179	2.05204	2.18154	2.22487	1.00643	1.58404	1.35143	0	1.13268	0.840943	0.228386	0.889359	1.87683	1.60518	1.22771	0.0421665	-0.546095	0.372697	1.02905	0	-0.366045	-0.385422	4.04039	3.29537	-0.457507	3.25081	1.37559	0.708715	2.088	1.02883	2.52471	3.01402	4.7814	4.50308	2.0439	5.19344	5.76302	3.07662	5.03543	5.17073	4.99814
	MMlncRNA_001566	NA	2.04129	0	2.03843	1.30178	1.185	0.617627	3.22559	0.518299	2.28935	2.81666	-0.527305	2.14984	0	0.412437	1.18391	1.47713	0	-0.0594154	2.19109	2.39337	-0.306023	0	0	-0.16104	1.08027	0	-0.31482	1.6658	4.09162	1.88717	0	2.62396	0	1.75994	2.33187	3.40199	0	2.32828	4.18877	4.85386	3.09513	5.24466	6.07376	3.86481	4.62099	5.29012	4.9005
	MMlncRNA_001867	NA	0	0	0	0	0	0	0	0	0	0	0	0	0	0	0	0	0	0	0	0	0	0	0	0	0	0	0	0	0	1.87333	0	0	0	0	0	0	0	0	1.17493	0	0	6.19766	3.0243	5.33639	5.60715	3.25392	5.75542
	MMlncRNA_001868	NA	0.835124	0	0	0	0	0	0.171432	0	0	0	0	0	0	0	0	0	0	0	0	0	-0.190256	0	0	0	0	0	0	0	0	0	0	0	0	0	0	0	0	0	1.8895	2.96963	3.53282	5.98846	2.41694	5.466	6.9738	4.29041	6.10742
	MMlncRNA_001873	NA	-3.05687	0	0	0	0	0	0	-2.25793	-4.18732	-2.95957	0	0	0	0	0	0	0	0	0	0	0	0	0	0	0	0	0	0	0	0	-2.18251	0	0	0	0	0	0	-0.447949	0.997499	0.952101	2.01934	5.94564	0.846868	5.15897	5.65212	3.63108	4.39512
	MMlncRNA_003237	NA	0	0	0	0	1.01469	0	0	0	0	0	0	0	0	0	0	0	0	0	0	0	0	0	0	0	0	0	0	0	0	0	0	0	0	0	0	0	0	0	0	0	5.62526	0	3.35325	2.37257	3.38029	2.41937	4.01398
	MMlncRNA_003478	NA	-0.607429	0	-0.873321	-1.60997	0	-0.70916	-0.271122	-1.80849	-1.15292	0	0.953263	0	0	-0.329387	1.07951	0.150344	0	-0.386202	0.601265	-2.25534	-0.63281	-0.233395	-0.236694	-1.48783	0	0.0688152	0	-0.660984	0.890364	2.56038	-0.733069	-1.02475	0	0	0	1.33823	0	2.73846	1.44694	2.849	-0.231658	2.54591	3.84885	0	3.14982	2.58483	3.37208
	MMlncRNA_004366	NA	0	0	0	0	0	0	0	0	0	0	0	0	0	0	0	0	0	0	0	-2.51178	0	0	0	0	0	0	0	0	0	0	0	0	0	1.17672	0	-1.50317	-1.32922	0.745058	2.19051	0.27064	8.39149	1.90245	4.94034	0	1.45281	0	1.79372
	MMlncRNA_004419	NA	0	0	0	0	0	0	0	0	-6.50859	-5.28084	-4.03984	-5.26959	-2.95788	0	0	0	-5.81789	0	0	0	-3.81856	0	0	0	0	0	-5.41232	0	0	0	0	0	0	0	0	0	0	0	-2.5868	-3.24364	7.1211	4.5886	4.84873	6.88001	5.62403	5.78128	-1.39863
	MMlncRNA_004425	NA	0	0	0	0	0	0	0	0	0	0	0	0	0	0	0	0	0	0	0	0	0	0	0	0	0	0	0	0	0	0	0	0	0	0	0	0	0	0	0	-0.664399	6.16183	3.60682	3.5378	6.51647	4.38284	4.82631	0
	MMlncRNA_004426	NA	0	0	-3.66835	0	0	0	0	0	0	0	0	0	0	0	0	0	0	0	0	0	0	0	0	0	0	0	0	0	0	0	0	0	0	0	0	0	0	-2.3785	0	-3.85291	6.15819	3.43821	3.20172	6.28834	5.25152	5.06182	-2.74488
	MMlncRNA_004427	NA	0	0	0	0	0	0	0	0	0	0	0	0	0	0	0	0	0	0	0	0	0	0	0	0	0	0	0	0	0	0	0	0	0	0	0	0	0	0	0	0	5.06807	2.78732	2.7183	5.51582	4.04634	4.44617	0
	MMlncRNA_004428	NA	0	0	0	0	0	0	0	0	0	0	0	0	0	0	0	0	0	0	0	0	0	0	0	0	0	0	0	0	0	0	0	0	0	0	0	0	0	0	0	0	4.48376	3.28934	2.32723	6.1539	4.1198	4.46374	0
	MMlncRNA_004431	NA	0	0	0	0	0	0	0	0	0	0	0	0	0	0	0	0	0	0	0	0	0	0	0	0	0	0	0	0	0	0	0	0	0	0	0	0	0	0	0	0	5.74479	3.11297	3.36587	6.28565	4.92564	5.12947	-0.88029
	MMlncRNA_004432	NA	0	0	0	0	0	0	0	0	0	0	0	0	0	0	0	0	0	0	0	0	0	0	0	0	0	0	0	0	0	0	0	0	0	0	0	0	0	0	0	0	5.15999	2.68503	2.57161	5.58811	4.23383	4.69301	-1.76766
	MMlncRNA_004434	NA	0	0	0	0	0	0	0	0	0	0	0	0	0	0	0	0	0	0	0	0	0	0	0	0	0	0	0	0	0	0	0	0	0	0	0	0	0	0	0	0	5.90133	3.00647	2.25937	5.85158	4.77184	5.18943	0
	MMlncRNA_004435	NA	0	0	0	0	0	0	0	0	0	0	0	0	0	0	0	0	0	0	0	0	0	0	0	0	0	0	0	0	0	0	0	0	0	0	0	0	0	0	0	0	5.56781	2.49238	2.27135	5.68299	4.00621	4.63026	0
	MMlncRNA_004436	NA	0	0	0	0	0	0	0	0	0	0	0	0	0	0	0	0	0	0	0	0	0	0	0	0	0	0	0	0	0	0	0	0	0	0	0	0	0	0	0	0	6.054	2.32907	2.67508	6.08672	3.50948	5.03399	0
	MMlncRNA_004437	NA	0	0	0	0	0	0	0	0	0	0	0	0	0	0	0	0	0	0	0	0	0	0	0	0	0	0	0	0	0	0	0	0	0	0	0	0	0	0	0	0	5.24196	2.14357	2.31555	5.46415	4.3755	4.35648	0
	MMlncRNA_004439	NA	0	0	0	0	0	0	0	0	0	0	0	0	0	0	0	0	0	0	0	0	0	0	0	0	0	0	0	0	0	0	0	0	0	0	0	0	0	0	0	0	5.58264	3.68778	2.0338	4.44543	4.35362	5.04478	0
	MMlncRNA_004443	NA	0	0	0	0	0	0	0	0	0	0	0	0	0	0	0	0	0	0	0	0	0	0	0	0	0	0	0	0	0	0	0	0	0	0	0	0	0	0	0	0	5.52827	2.29238	0.901423	5.63498	4.41389	4.94482	0
	MMlncRNA_004445	NA	0	0	0	0	0	0	0	0	0	0	0	0	0	0	0	0	0	0	0	0	0	0	0	0	0	0	0	0	0	0	0	0	0	0	0	0	0	0	0	0	5.63471	2.39407	2.07994	5.36117	4.22983	4.51322	0
	MMlncRNA_004458	NA	0	0	0	0	0	0	0	0	0	0	0	0	1.79698	0	0	0	0	0	0	0	0	0	0	0	0	0	0	0	0	0	0	0	0	0	0	0	0	0	0	0	5.39635	1.76452	3.6955	5.10713	4.79293	4.8909	0
	MMlncRNA_004461	NA	0	0	0	0	0	0	0	-3.92844	0	0	0	0	0	0	0	0	0	0	0	0	0	0	0	0	0	0	0	0	0	0	0	0	0	0	0	0	0	0	0	0	5.40995	3.47805	5.04755	5.31531	4.8694	5.74435	0
	MMlncRNA_004462	NA	0	0	0	0	0	0	0	0	-4.66668	0	0	0	0	0	0	0	0	0	0	0	0	0	0	0	0	0	0	0	0	0	0	0	0	0	0	0	0	0	0	-2.98669	4.6209	3.25756	4.96444	5.09464	4.42429	5.60088	-1.87865
	MMlncRNA_004464	NA	0	0	0	0	0	0	0	0	0	0	0	0	0	0	0	0	0	0	0	0	0	0	0	0	0	0	0	0	0	0	0	0	0	0	0	0	0	0	0	0	4.18033	3.28548	4.77717	4.42163	4.21434	5.46844	0
	MMlncRNA_004466	NA	0	0	0	0	0	0	0	0	0	0	0	0	0	0	0	0	0	0	0	0	0	0	0	0	0	0	-0.185808	0	0	0	0	0	0	0	0	0	0	0	0	0	4.0315	3.08417	3.84522	5.25685	4.35769	4.48423	0
	MMlncRNA_004467	NA	0	0	0	0	0	0	0	0	0	0	0	0	0	0	0	0	0	0	0	0	0	0	0	0	0	0	0	0	0	0	0	0	0	0	0	0	0	0.793278	-1.76127	0	3.84553	3.35875	4.8642	5.14743	4.11152	5.55612	-1.5731
	MMlncRNA_004468	NA	0	0	0	0	0	0	0	0	0	0	0	0	0	0	0	0	0	0	0	0	0	0	0	0	0	0	0	0	0	0	0	0	0	0	0	0	0	0	0	0	4.67534	3.34099	5.06694	5.07376	4.34869	5.41463	-1.93767
	MMlncRNA_004469	NA	0	0	0	0	0	0	0	0	-4.87031	0	0	0	0	0	0	0	-4.76457	0	-5.43806	0	0	0	0	0	0	-5.23354	0	0	0	0	0	0	0	0	0	0	0	0	-4.85542	-2.77528	5.47301	3.55483	5.21409	4.78871	5.32915	5.44938	-1.08228
	MMlncRNA_004470	NA	0	0	0	0	0	0	0	0	0	0	0	0	0	0	0	0	0	0	0	0	0	0	0	0	0	0	0	0	0	0	0	0	0	0	0	0	0	0	0	0	4.92733	3.07687	5.07589	4.44117	4.91262	5.27738	-1.2059
	MMlncRNA_004471	NA	0	0	0	0	0	0	0	0	0	0	0	0	0	0	0	0	0	0	0	0	0	0	0	0	0	0	0	0	0	0	0	0	0	0	0	0	0	0	-1.6997	0	4.98802	2.80366	4.90456	4.29827	5.05446	5.17371	0
	MMlncRNA_004473	NA	0	0	0	0	0	0	0	0	0	0	0	0	0	0	0	0	0	0	0	0	0	0	0	0	0	0	0	0	0	0	0	0	0	0	-3.42533	0	0	0	0	0	5.04528	2.97054	5.08571	4.22862	4.56423	5.21964	-1.7953
	MMlncRNA_004474	NA	0	0	0	0	0	0	0	0	0	0	0	0	0	0	0	0	0	0	0	0	0	0	0	0	0	0	0	0	0	0	0	0	0	0	0	0	0	0	0	0	5.25629	3.04404	5.13905	4.03161	4.60702	5.19706	-1.35672
	MMlncRNA_004476	NA	0	0	0	0	0	0	0	0	0	0	0	0	0	0	0	0	0	0	0	0	0	0	0	0	0	0	0	0	0	0	0	0	0	0	0	0	0	0	0	0	5.31312	2.41827	5.55088	5.02391	5.53978	5.22991	0
	MMlncRNA_004506	NA	0	0	0	0	0	0	0	0	0	0	0	0	0	0	0	0	0	0	0	0	0	0	0	0	0	0	0	0	0	0	0	0	0	0	0	0	0	0	0	0	7.05827	0	5.15579	3.98246	4.47561	6.70734	1.81652
	MMlncRNA_004753	NA	0	0	0	0	0	0	0	0	0	0	0	0	0	0	0	0	0	0	0.457601	0	0	0	0	0	0	0	0	0	0	2.73865	0	0	0	0	0	0	0	0	0	2.12038	3.53157	4.22167	3.88961	0	3.88751	3.11923	0
	MMlncRNA_004756	NA	0	0	0	0	0	0	0	0.691704	1.34728	0	0	0	0	0	0	0	0.453017	0	0	0	0	0	0	0	0	0	0	0	0	0	0	0	0	0	0	0	0	0	0	1.44231	3.26853	4.28057	3.88961	0	2.40208	2.44116	0
	MMlncRNA_004772	NA	0.30027	0.706398	-0.328192	0.127803	0.50288	0.420932	0.274007	0.787267	0.554483	0.549574	-4.11632	-2.7611	-3.77132	-2.59161	-1.66814	-1.69684	-1.50205	-1.06347	-1.66096	-1.34764	-1.08768	-3.49562	-1.76195	-0.750053	-1.18681	-0.971018	-1.5819	-2.92321	-0.371862	1.69047	0.705145	-0.117054	-2.48412	0.833893	0.327823	1.44524	-2.33501	1.0612	2.09161	2.82963	2.46031	2.67195	2.23572	1.95387	2.86848	2.92667	2.40264
	MMlncRNA_004781	NA	-0.477583	-1.39338	-0.48044	-0.802053	-0.333867	0.683721	0.536796	0.584392	0.317966	-0.117247	0	-0.690959	-1.11621	-3.10643	-2.91992	-1.04174	0	-1.57828	0	-1.86246	-0.239929	-2.42548	-3.01374	-0.679909	-1.43859	0	-1.83369	0	0.113319	1.69023	-0.340188	0.105093	-2.41398	0.656109	-0.186996	1.02062	1.54249	2.54638	1.75736	2.55739	2.03569	2.55177	1.7823	1.60897	2.6167	3.17515	1.02799
	MMlncRNA_004783	NA	-2.5977	0	-1.27862	-0.792882	-0.324696	-0.377498	-0.93946	0.845102	-0.0277062	-0.178466	-1.2594	-3.48914	-1.9144	-1.90462	-1.71811	-1.42488	-2.03744	-2.37647	-3.71093	-1.43825	-2.62308	-0.223661	-2.81192	-0.670738	-1.65182	-2.50641	-2.63187	-1.65125	0.637063	0.155077	-1.13837	-0.430057	-1.6272	-0.142075	-1.40022	0.763005	-1.47809	1.01123	1.51557	2.23725	-0.221924	2.30107	1.30605	0.810788	2.37105	2.60891	2.05989
	MMlncRNA_008631	NA	-2.66183	0	-0.927717	-1.66437	0.388781	-0.441628	0.259444	1.72208	0.792686	1.24283	-1.32353	-0.968311	-0.241562	-2.96875	-2.78224	0	0	-2.4406	-2.77506	-1.30974	-1.10224	-2.28779	-2.87605	-2.54222	-2.30091	0	-1.11104	-1.71538	1.95144	1.96542	1.38246	2.00831	-2.27629	1.49423	1.53565	1.78634	-1.12718	-0.0529017	3.23385	2.13564	2.41439	3.35825	2.08991	3.33162	2.09542	2.346	3.80311
	MMlncRNA_010031	NA	0	0	0	0	0	0	0	0	0	0	0	0	0	0	0	0	0	0	0	0	-2.55834	0	0	0	0	0	0	0	0	0	-2.65859	-2.95028	0	0.507629	-0.335476	-2.17225	-2.99831	0.812935	1.58031	1.40891	7.79118	2.20535	4.04133	0	-0.438675	-2.39959	1.82507
	MMlncRNA_010483	NA	0	0	0	0	0	0	0	-4.40438	-4.33377	-4.10602	-4.44998	0	0	0	-4.32373	0	0	0	0	0	0	-3.82929	0	0	0	0	-4.2375	0	-1.29049	-1.45055	-1.744	0	-3.81779	-3.7477	-1.26888	-1.84262	0	0.142568	0.436013	1.10111	1.42038	4.28462	-0.119008	-2.3798	4.10041	0.83693	2.94611
	MMlncRNA_010587	NA	0	0	0	0	0	0	-1.57361	0	-4.62533	0	0	0	0	0	0	0	0	0	0	0	0	0	0	0	0	0	0	0	0	1.37337	0	0	-3.10935	-0.717331	-0.882364	0	0	2.81448	2.72942	5.25434	0.465854	2.09456	-0.690674	3.57657	4.51428	3.3664	2.99559
	MMlncRNA_011405	NA	-2.17145	0	0	0	0	0	0	0	0	0	0	0	0	0	0	0	0	-1.95023	0	0	0	0	0	0	0	0	0	0	0	-1.00364	-1.29709	0	0	0	-0.558937	0	0	2.02243	1.46788	1.18545	2.37424	5.66261	2.14733	5.35251	6.25075	3.25959	5.44033
	MMlncRNA_011470	NA	0	0	0	0	0	0	0	0	0	0	-0.192281	0	0	0	0	0	0	0	0	-0.59353	0	0	0	0	0	0	0	0	0	0	0	0	0	0	0	0	0	0	0	0	4.88958	2.70522	2.63619	5.78479	5.02313	4.41013	0
	MMlncRNA_011915	NA	0	0	0	-1.12634	0	0	0	0	-1.25425	0	0	0	-1.02547	0	-1.24422	1.04901	0.758379	-0.902576	-0.237037	0	0	0	0	0.995799	0	0	0	-0.177357	0	0.0440074	0	-0.541127	-0.738271	2.13917	0	0.82186	0.410843	0	1.66754	1.74767	8.60952	0.527035	-1.12695	4.86964	5.2184	5.71922	4.7037
	MMlncRNA_013122	NA	-0.461069	-1.27733	-0.72696	-0.570526	-1.48085	-0.562799	0.71174	0.778445	-0.311411	0.873272	-1.93012	-0.352516	-1.17009	-0.874904	-4.38884	-0.395173	0.0991854	-1.23984	-4.38166	0.25359	-1.70884	-0.572461	-1.02322	-1.56386	-0.000616458	-1.17714	-3.3026	0	1.50239	0.0693118	0.0653686	-0.685748	0	0.435124	-1.07095	-1.90772	-2.14882	1.45598	-1.79901	-0.0184409	3.61514	3.65543	3.11213	-0.444903	3.25212	-0.196463	4.19006
	MMlncRNA_013587	NA	-0.0169758	0	0.579629	0.690976	1.79659	2.00682	1.25222	1.78197	0.602595	-0.057178	-0.915715	-1.36785	-1.37807	-2.78333	-2.59682	-3.3036	-2.91615	-3.25518	-1.26771	-1.31696	-1.17986	0.0675518	-3.69064	0	-2.11549	0	-3.51058	-2.52996	-0.241649	0.276365	0.205308	-0.308769	-3.09088	0.564176	-0.863892	0.884293	0	1.00699	2.54759	1.88049	-0.515674	2.58947	-0.157628	2.04755	2.12037	1.59555	3.52102
	MMlncRNA_014505	NA	2.02573	2.10993	0.437906	1.28622	1.7544	1.60207	1.62507	3.40963	2.66081	3.38606	1.77906	2.39731	2.3871	-0.603122	0.583386	2.87661	0.849015	-0.0749749	2.39792	2.22581	-0.321582	1.07783	1.8115	0.8234	2.06471	0	0	1.97217	4.31707	4.45657	2.16312	4.37394	0	3.85986	2.31631	4.15196	3.23844	4.18719	5.45861	5.86805	5.4015	6.16199	7.02258	3.11228	6.23548	6.42212	6.44884
	MMlncRNA_014997	NA	0	0	0	0	0	0	0	0	0	0	0	0	0	0	0	0	0	0	0	-1.77268	0	0	0	-1.00517	0	0	-1.15895	-1.17833	-0.211941	0	0	0	0.26076	0	3.07271	1.82089	0	0	0	0.424771	5.10898	4.07039	3.62697	4.39919	4.24253	2.12407	5.51009
	MMlncRNA_015003	NA	0	0	0	0	0	0	0	0	-4.33549	-1.52278	0	0	-2.1067	0	-3.32545	0	0	0	-3.31827	-2.85295	0	-2.83101	-3.41927	-2.08544	-2.84412	-3.11376	-3.23922	0	0.292753	-0.452267	0	-2.62236	0	0.250581	0.866907	-0.84434	-2.67039	-2.18108	-2.73563	-1.6555	4.1931	3.27023	2.57317	3.74776	4.27006	0.665287	3.87881
	MMlncRNA_017101	NA	0	-1.14765	0	0	0	-1.65551	-1.21747	-0.432912	-3.68423	-2.45648	0.00691156	-2.44523	0.129517	-1.8607	-1.67419	0.203993	-0.671599	-2.33255	-1.66701	-2.20169	-2.57916	-2.17975	-2.76801	-0.849216	-2.19286	0	0	0	0	-1.38597	-1.67942	0.83625	0	-1.09816	-0.356303	0.614274	-0.434173	1.27754	0.500592	0.803117	0	3.15595	2.96663	3.17663	3.34785	2.24255	1.56323
	MMlncRNA_018877	NA	0	0	0	0	0	0	0.0221622	0	-0.859633	0.368119	0.0241549	1.11634	1.78419	-0.0361028	1.15041	0.858666	1.70554	2.49204	0	-0.962056	0	1.05989	0.0565897	0	-0.953229	0.362099	0.973606	0.954229	4.55288	3.55411	1.14518	4.96897	0	4.35093	5.4882	5.1963	3.12739	7.23338	7.10363	7.27979	4.58519	5.7741	7.41402	1.50938	2.00253	1.69369	6.48299
	MMlncRNA_018878	NA	0	0	0	0	0	0	0	-0.0689796	-1.99837	0.229381	-1.11458	2.41056	0.230414	1.82516	1.3336	1.88985	0.277296	2.67523	-0.981155	0.484168	0.106699	-0.493886	0	0	-0.507004	-0.776639	1.0979	-0.921475	4.7998	3.29989	1.00644	4.96268	1.10257	4.5419	4.69879	5.27414	3.66672	6.56543	7.38285	7.213	4.67778	5.42677	7.26336	2.54056	2.6414	1.68048	6.60984
	MMlncRNA_018879	NA	0	0	0	0	0	0	0.572723	1.03536	-0.894035	0.333717	0	1.34497	0.334751	1.51446	0.116004	3.21658	-0.20333	2.04261	0	0.588505	0.211035	0.61045	0.0221883	0	1.59733	0	0	1.76782	4.9566	4.40423	1.11078	5.46295	0.621948	4.93996	5.24125	5.59712	4.09299	7.76817	7.98195	8.10789	5.31263	5.85688	7.97473	3.6449	3.06766	3.24425	6.75198
	MMlncRNA_019224	NA	0	0	0	0	0	0	0	0	0	0	0	0	0	0	0	0	0	0	0	0	0	0	0	0	0	0	0	0	0	0	0	0	0	0	0	0	0	0	0	0	7.65323	8.85679	6.84676	2.09349	3.36425	0	6.96464
	MMlncRNA_019225	NA	0	0	0	0	0	0	0	0	0	0	0	0	0	0	0	0	0	0	0	0	0	0	0	0	0	0	0	0	0	0	0	0	0	0	0	0	0	2.5948	0	0	7.56132	8.82159	6.7965	3.97932	2.88751	0	6.3577
	MMlncRNA_019226	NA	0	0	0	0	0	0	0	-1.50925	0	0	0	0	0	0	0	0	0	0	0	0	0	0	0	0	0	0	0	0	0	0	0	0	0	0	0	0	0	0	0	0	7.18652	8.50252	6.40976	3.10029	3.37105	0	6.32667
	MMlncRNA_019227	NA	0	0	0	0	0	0	0	0	0	0	0	0	0	0	0	0	0	0	0	0	0	0	0	0	0	0	0	0	0	0	0	0	0	0	0	0	0	0	0.897051	-0.0228167	4.61077	6.89439	5.74642	0	1.93696	-1.02396	5.2145
	MMlncRNA_020846	NA	0	0	0	0	0	-2.2816	0	0	0	0	0	-2.07131	-0.496567	-0.901822	-2.30028	0	-1.03465	-1.95864	0	0	-1.20525	1.36409	-0.394092	-2.06026	0	-0.50362	-0.62908	0	0	-1.01205	-1.3055	-0.0122263	0	0	-0.567349	0	0	0	0	0.954641	0	3.13394	6.54831	2.45101	5.88404	0	4.93715
	MMlncRNA_020853	NA	0	0	0	0	0.59195	-0.975425	0	0	-0.419182	0	-1.12036	-0.765141	0	-1.18061	-0.994106	0	-1.31344	-0.652467	0	-1.5216	-0.899074	2.0853	-1.08792	0	0.487223	0	0.0921289	0	1.03914	0	0	-0.291018	-0.488162	0	-0.261178	2.29436	0	0	-0.404284	0	0.502078	3.94707	7.31298	3.75718	7.89772	0	6.3838
	MMlncRNA_020856	NA	0	0	0	-2.88285	0	0	0	0	-4.01075	0	-3.12697	0	-1.19701	-3.18722	-2.00072	-2.70749	-1.32005	-1.07411	-1.40858	-1.52822	0	0	0	0	0	-1.20406	-2.91448	-1.3489	0	0	-2.00594	0	0	-0.839721	-2.26779	0	0	0.143657	-2.41089	0	0	4.11631	6.52806	2.94322	5.6951	-3.33191	6.8162
	MMlncRNA_020857	NA	0	0	0	0	0	0	0	0	0	0	0	0	0	0	0	0	0.847296	0	0.173808	-0.360869	0	0.661076	0	0	0	0.378324	0	0	0	0	0	0	0	0	0	0	0	0	0	0	1.66281	4.05336	5.83848	3.11056	4.88382	0	5.64506
	MMlncRNA_020860	NA	0	0	0	0	0	0	0	0	0	0	0	0.50251	0	0	0.273545	0	0	0	0	0	1.36858	0.767992	0	0	0	0	0	0	0	1.56177	0	0.976633	0	0	2.00647	0	0	0	0	0	0	4.16027	6.2977	2.21748	5.54713	0	6.4778
	MMlncRNA_020862	NA	0	0	0	0	0	0	-0.00225512	0	0	0	1.7367	0	0	0	0	0	0	-0.117335	0	0	0	0	0	-0.21896	0	0	0	0	0	0	1.5358	1.24411	0	2.43899	2.59588	2.02214	0.196083	0	0	0	4.84456	4.18674	6.28765	2.48496	5.12495	0	5.96287
	MMlncRNA_021766	NA	3.47616	0	1.88834	3.73665	0	1.0525	3.0755	2.53813	1.60874	0	0	1.26278	0	0	1.03382	1.32704	0	0	0	0	0	0	0	0	0	0	1.12005	0	0	4.32204	3.02859	0	2.53976	1.60985	2.76675	2.51493	1.68888	8.73278	8.23835	8.84332	6.33736	6.50551	8.41787	0	4.24851	8.93145	6.85621
	MMlncRNA_022385	NA	0	0	0	0	0	0	0	0	0	0	0	0	0	0	0	0	0	0	0	0	0	0	0	0	0	0	0	0	0	0	0	0	0	0	0	0	0	0	1.66053	0	0	4.98491	-0.812031	2.01464	2.02236	-1.26048	5.70668
	MMlncRNA_022397	NA	0	0	0	0	0	0	0	0	0	0	0	0	0	0	0	0	0	0	0	0	0	0	0	0	0	0	0	0	0	0	0	0	0	0	0	0	0	0	0	1.32562	2.15185	4.84196	0	2.5996	1.2854	2.32448	5.89309
	MMlncRNA_022400	NA	0	0	0	0	0	0	0	0	-5.14	0	0	0	0	0	0	0	0	0	0	0	0	0	0	0	0	0	0	0	0	0	0	0	0	0	0	0	0	-1.98558	-0.218208	-2.46	-0.311847	5.06195	-1.42773	1.39894	2.02333	-0.21322	5.12377
	MMlncRNA_022401	NA	0	0	0	0	0	0	0	0	0	0	0	-4.20538	0	0	-4.43434	0	0	0	0	0	0	0	0	0	0	0	0	0	0	-2.14612	0	0	0	0	0	0	0	-0.705009	-1.84452	-0.957035	0.968729	5.35371	-0.616642	2.26448	2.49917	0.592018	5.21709
	MMlncRNA_022402	NA	0	0	0	0	0	0	0	0	0	0	0	0	0	0	0	0	0	0	0	0	0	0	0	0	0	0	0	0	0	0	-1.03349	0	0	0	0	0	0	0	0	0.641687	-0.532084	5.1238	-0.911004	2.50063	2.3019	0.447898	5.58262
	MMlncRNA_022403	NA	0	0	0	0	0	0	0	0	0	0	0	0	0	0	0	0	0	0	0	0	0	0	0	0	0	0	0	0	0	0	0	0	0	0	0	-2.47268	0	0	-0.0420428	-2.28384	0.54239	5.54083	-1.83653	3.38246	1.92386	0.884943	5.35558
	MMlncRNA_022406	NA	0	0	0	0	0	-5.46374	0	0	-6.49246	0	0	-5.25346	0	0	0	0	0	0	0	0	0	0	0	0	0	0	0	0	0	0	0	0	0	0	0	0	0	-1.16812	-1.19216	-0.905575	0.26169	5.10901	-0.780195	2.0161	2.27659	0.336137	4.86922
	MMlncRNA_022407	NA	0	0	0	0	0	0	-2.96504	0	0	0	0	0	0	0	0	0	0	0	0	0	0	0	0	0	0	0	0	0	0	0	0	0	0	0	0	0	0	0	-1.24698	0	1.07442	4.89895	-0.982572	2.42906	2.06595	0.706479	4.94119
	MMlncRNA_022408	NA	0	0	0	0	0	0	0	0	0	-1.0001	-1.34407	0	0	0	0	0	0	0	0	0	0	0	0	0	0	0	0	0	0	0	0	0	0	0	0	0	0	0	0	-0.54786	0	5.80136	-0.100552	2.31108	2.41191	1.62092	5.31507
	MMlncRNA_022409	NA	0	0	0	0	0	0	0	0	0	0	0	0	0	0	0	0	0	0	0	0	0	0	0	0	0	0	0	0	0	0	0	0	0	0	0	0	0	0	0	-1.09348	1.73275	5.43408	0.353832	3.35043	2.77319	1.0753	5.28135
	MMlncRNA_022410	NA	0	0	0	0	0	0	0	0.121188	0	0	0	0	0	0	0	0	0	0	0	0	0	0	0	0	0	0	0	0	0	0	0	0	0	0	0	0	0	0	0	0	0.698019	5.34232	0.319098	3.14577	2.83156	-0.129354	5.93402
	MMlncRNA_022411	NA	0	0	0	0	0	0	0	0	0	0	0	0	0	0	0	0	0	0	0	0	0	0	0	0	0	0	0	0	0	0	0	0	0	0	0	0	0	0	0	0.254201	2.66539	5.44296	-1.29849	1.52818	2.67341	0.574985	5.11713
	MMlncRNA_022412	NA	0	0	0	0	0	0	0	0	0	0	0	0	0	0	0	0	0	0	0	0	0	0	0	0	0	0	0	0	0	0	0	0	0	0	0	0	0	0	0	-0.303259	0	4.73664	-0.855951	3.29265	2.65652	0.280559	5.12671
	MMlncRNA_022432	NA	0	0	0	0	0	0	0	0	0	0	0	0	0	0	0	0	0	0	0	0	0	0	0	0	0	0	0	0	0	0	0	0	0	0	0	0	0	0	1.41406	0	2.73546	5.51303	0	1.18321	2.19093	-0.0919141	5.06166
	MMlncRNA_022433	NA	0	0	0	0	0	0	0	0	-1.29155	0	0	0	0	0	0	0	0	0	0	0	0	0	0	0	0	0	0	0	0	0	0	0	0	0	0	0	0	0	0.308306	0	1.21467	5.88205	0	3.24738	1.93318	0	5.49648
	MMlncRNA_022434	NA	0	0	0	0	0	0	0	0	0	0	0	0	0	0	0	0	0	0	0	0	0	0	0	0	0	0	0	0	0	0	0	0	0	0	-1.36294	0	0	0	0.0789171	-1.42591	0.400316	5.54985	-0.978605	0.848065	2.2343	1.66041	4.61286
	MMlncRNA_022438	NA	-1.8685	0	0	0	0	0	0	0	0	0	0	0	0	0	0	0	0	0	0	0	0	0	0	0	0	0	0	0	0	0	0	0	0	0	0	0	0	0	-0.399089	-1.31896	0	5.59826	0	2.53998	0.962746	1.13933	5.07448
	MMlncRNA_022439	NA	0	0	0	0	0	0	-1.59941	0	0	0	0	0	0	0	0	0	0	0	0	0	0	0	0	0	0	0	0	0	0	0	0	0	0	0	0	0	0	0	0	0.613825	0	5.2491	-0.353905	1.8878	1.89553	0.197643	4.89179
	MMlncRNA_022441	NA	0	0	0	0	0	0	0	-4.45273	0	0	0	0	0	0	0	-4.07886	0	0	0	0	0	0	0	0	0	0	0	0	0	0	0	0	0	0	0	0	0	0	-3.78226	-0.532206	1.03099	5.45445	-0.554383	2.27229	1.98556	0.851314	5.13723
	MMlncRNA_022442	NA	0	0	0	0	0	0	0	0	0	0	0	0	0	0	0	0	0	0	0	0	0	0	0	0	0	0	0	0	0	0	0	0	0	0	0	0	0	0	0	2.0175	0	5.50346	0	1.70652	1.39231	-0.568606	4.8625
	MMlncRNA_022443	NA	0	0	0	0	0	0	0	-3.27316	-4.78751	-4.55976	0	0	0	0	0	0	0	0	0	0	-4.68244	0	0	0	0	0	0	0	0	0	-3.7827	0	0	0	0	0	0	-1.04814	-2.18765	-1.30017	-1.28129	5.27145	-1.07525	1.92135	2.37582	0.283653	4.8923
	MMlncRNA_022445	NA	0	0	0	0	0	0	-2.50917	-1.46157	0	-2.74817	0	0	0	0	0	0	0	0	0	0	0	0	0	0	0	0	0	0	0	0	0	0	0	0	0	0	0	0	0	-1.29593	-0.469705	5.88573	-1.84863	2.56301	2.79312	1.09524	5.20442
	MMlncRNA_022446	NA	0	0	0	0	0	0	0	0	0	0	0	0	0	0	0	0	0	0	0	0	0	0	0	0	0	0	0	0	0	0	0	-0.995352	0	0	0	0	0	0	0	0.556477	-0.202257	5.46513	-1.58118	3.41542	3.10121	0.777725	5.03375
	MMlncRNA_022448	NA	0	0	0	0	0	0	0	0	-4.07113	0	0	0	0	0	0	0	0	0	0	0	0	0	0	0	0	0	0	0	0	0	0	0	0	0	0	0	0	0	-0.886304	-1.39113	-0.564906	5.20201	-1.35886	2.46781	2.77809	0.415076	5.10061
	MMlncRNA_022449	NA	0	0	0	0	0	-4.43412	0	-4.53345	-5.46284	0	0	0	0	0	0	0	0	0	0	0	0	0	0	0	0	0	0	0	0	0	0	0	0	0	0	-3.97169	0	-0.723468	-2.27802	-1.78285	0.0433795	5.259	-1.01361	2.01469	2.17693	0.463934	4.61521
	MMlncRNA_022450	NA	0	0	0	0	0	-3.62664	-3.1886	0	0	0	0	0	0	0	0	0	0	0	0	0	0	0	0	0	0	0	0	0	0	0	-2.65055	0	0	0	0	0	0	0	-0.733568	0.0246369	-0.564172	5.26548	-1.20613	1.75805	2.26981	1.02349	4.75473
	MMlncRNA_022451	NA	0	0	-3.02854	0	-3.29701	0	0	0	-4.8931	0	-4.00931	0	-3.66432	0	0	0	0	0	0	0	0	0	0	0	0	0	0	0	0	-1.59484	0	0	0	0	0	0	0	0	-3.29324	-0.405753	-0.386879	5.19197	-0.7658	2.3828	2.10422	0.643729	4.64312
	MMlncRNA_022452	NA	0	0	0	0	0	0	0	0	0	0	0	0	0	0	0	0	0	0	0	0	0	0	0	0	0	0	0	0	0	0	0	0	0	0	0	0	0	0	0	0	2.96979	5.93291	0	2.83258	1.51837	0.557456	4.36708
	MMlncRNA_022453	NA	0	0	0	0	0	0	0	0	0	0	0	0	0	0	0	0	0	0	0	0	0	0	0	0	0	0	0	0	0	0	0	0	0	0	0	0	0	0	0	0	0.968729	5.5496	-1.99515	2.15344	2.32467	-0.443606	4.54822
	MMlncRNA_022455	NA	0	0	0	0	0	0	0	0	0	0	0	0	0	0	0	0	0	0	0	0	0	0	0	0	0	0	0	0	0	0	0	0	0	0	0	0	0	0	0	0	0	5.30931	0.485398	0	0.997864	0.0369456	4.95348
	MMlncRNA_022456	NA	0	0	0	0	0	0	0	0	0	0	0	0	0	0	0	0	0	0	0	0	0	0	0	0	0	0	0	0	0	0	0	0	0	0	0	0	0	0	0	0	0.234633	5.21014	-0.144288	2.68238	2.69011	-0.59274	4.83837
	MMlncRNA_022457	NA	0	0	0	0	0	0	0	0	0	0	0	0	0	0	0	0	0	0	0	0	0	0	0	0	0	0	0	0	0	0	0	0	0	0	0	0	0	0	0	0	1.56328	5.74523	0	2.59599	2.50418	-0.264095	4.70307
	MMlncRNA_022459	NA	0	0	0	0	0	0	0	0	0	0	0	0	0	0	0	0	0	0	0	0	0	0	0	0	0	0	0	0	0	0	0	0	0	0	0	0	0	0	0	0	0	5.66682	0	3.00943	1.69522	1.14934	4.58045
	MMlncRNA_022460	NA	0	0	0	0	0	0	0	0	0	0	0	0	0	0	0	0	0	0	0	0	0	0	0	0	0	0	0	0	0	0	0	0	0	0	0	0	0	0	0	0	0	5.4844	0	1.88449	0.570291	0.609372	5.04048
	MMlncRNA_022461	NA	0	0	0	0	0	0	0	0	0	0	0	0	0	0	0	0	0	0	0	0	0	0	0	0	0	0	0	0	0	0	0	0	0	0	0	0	0	0	0	0	0	4.70084	0.461891	0	0	0	3.70758
	MMlncRNA_022462	NA	0	0	0	0	0	0	0	0	0	0	0	0	0	0	0	0	0	0	0	0	0	0	0	0	0	0	0	0	0	0	0	0	0	0	0	0	0	0	0	0	1.23176	5.34813	0	2.67951	2.95027	1.40439	5.09854
	MMlncRNA_022463	NA	0	0	0	0	0	0	0	0	0	0	0	0	0	0	0	0	0	0	0	0	0	0	0	0	0	0	0	0	0	0	0	0	0	0	0	0	0	0	0	0	0	5.85688	0	0	2.3307	1.78481	5.53785
	MMlncRNA_022861	NA	0	0	0	0	0	0	0	0	0	0	0	0	0	0	0	0	0	0	0	-2.77558	0	0	0	0	0	0	0	0	0	1.04014	0	0	0	0	0	0	0	0.481251	3.19972	3.63132	4.2481	1.39763	4.99846	4.39629	5.56155	0.880157	5.4841
	MMlncRNA_022863	NA	0	0	0	0	0	0	0	0	0	0	0	0	0	0	0	0	0	0	0	0	0	0	0	0	0	0	0	0	0	0	0	0	0	0	0	0	0	0	3.70915	2.78928	4.03055	3.72065	6.07789	5.64822	6.91898	1.20317	7.44164
	MMlncRNA_022864	NA	0	0	0	0	0	0	0	0	0	0	0	0	0	0	0	0	0	0	0	0	0	0	0	0	0	0	0	0	0	0	0	0	0	0	0	0	0	3.33875	1.19923	1.27937	3.1056	2.7957	5.68087	5.3607	5.69857	0.278223	6.91097
	MMlncRNA_022865	NA	0	0	0	0	0	0	0	0	0	0	0	0	0	0	0	0	0	0	0	0	0	0	0	0	0	0	0	0	0	0	0	0	0	0	0	0	0	2.67431	3.5348	4.70239	5.61108	4.45319	6.23216	5.88891	6.27514	2.61378	7.74533
	MMlncRNA_022866	NA	0	0	0	0	0	0	0	0	0	0	0	0	0	0	0	0	0	0	0	0	0	0	0	0	0	-1.61845	0	0	0	0	0	0	0	0	-1.09722	-1.34903	0	2.48415	3.46012	3.96909	5.02359	3.74846	5.94533	5.32324	6.47906	2.48252	7.12277
	MMlncRNA_022867	NA	0	0	0	0	0	0	0	0	0	0	0	0	0	0	0	0	0	0	0	0	0	0	0	0	0	0	0	0	0	0	0	0	0	0.159419	0	0	0	0	2.98056	3.8383	5.07957	4.35464	6.02258	5.52732	6.0711	1.83716	7.29212
	MMlncRNA_022868	NA	0	0	0	0	0	0	0	0	0	0	0	0	0	0	0	0	0	0	0	0	0	0	0	0	0	0	0	0	0	0	0	0	0	-0.309207	0.847688	0	0	0	-0.295417	2.36968	4.51783	2.30105	4.75559	3.86605	4.13681	0.783571	6.94804
	MMlncRNA_022869	NA	0	0	0	0	0	0	0	0	0	0	0	0	0	0	0	0	0	0	0	0	0	0	0	0	0	0	0	0	0	-1.91297	-2.20642	0	0	0	-1.46826	0	0	-0.471854	0.71056	1.79069	3.10235	1.62895	3.77405	3.2663	3.04325	-0.362455	4.55408
	MMlncRNA_022870	NA	0	0	0	0	0	0	0	0	0	0	0	0	0	0	0	0	0	0	0	0	0	0	0	0	0	0	0	0	0	0	0	0	0	0	-0.146085	-0.397901	0	0	2.51816	3.3759	2.9391	2.76671	3.99314	2.06492	2.92064	-0.210202	3.80587
	MMlncRNA_022871	NA	0	0	0	0	0	0	0	0	0	0	0	0	0	0	0	0	0	0	0	0	0	0	0	0	0	0	0	0	0	0	1.84774	0	0	0	0	0	0	0	0	3.10789	2.34915	2.62422	4.42966	5.11883	3.06766	2.52178	5.43832
	MMlncRNA_023652	NA	0	0	0	0	0	0	0.752632	2.21527	0.285875	0	0.169663	0	0.51466	1.1094	1.88088	2.58914	2.78393	3.22251	0.303091	1.35338	1.39094	0	0.202097	0	1.77724	0	1.38215	0	4.32916	4.39149	2.87565	5.58396	0	5.39551	6.1163	5.94695	2.95097	7.11271	7.73123	7.70733	5.11402	6.06716	7.79688	2.23985	0	2.77208	6.95655
	MMlncRNA_025367	NA	0	0	0	0	-0.0339103	0	-0.163247	0	0	0	0	-0.391002	0	0	-0.619966	0	0	0	-0.612788	-0.147465	0	0	0	-0.379952	0	0	0	0	0	0	0	0.0831216	0	0	0	0	0	0	-0.0301442	2.37192	3.46118	2.73625	3.30465	0	0	4.8302	4.15803
	MMlncRNA_025603	NA	0.013313	0	0.747421	1.59573	0	-0.0884177	0	0	0.467825	0	0	0	0	0	0	0	0	0	0	0	0	0	0	0	0	0	0	0	0	0	0	0	0	0	0	0	0	0	0	0.562856	4.55901	3.07919	2.81752	2.83683	4.42952	2.73164	4.91882
	MMlncRNA_027019	NA	-0.543194	0	-0.394048	0.19123	-1.66251	-0.644925	1.37808	-0.00728733	0.648284	0.554107	0	-0.0196037	0	0	-2.24857	0	0	0	-1.24139	-0.191105	-2.15354	0	0	0	0	-2.03687	0	-2.18171	-1.21533	3.12712	0.746204	-1.54548	0	0	-1.51564	0	0	1.21773	2.34125	2.50885	2.05497	1.63816	2.95616	1.28033	1.18852	3.52877	0.114387
	MMlncRNA_028268	NA	0	0	0	0	-0.845951	0	0	0	0	0	0	0	0	0	0	0	0	0	-1.42483	0	0	0	0	0	0	0	0	0	0	0	0	0	0	0	0	0	0	1.71237	1.15781	2.40787	2.87153	5.72006	2.14469	1.51193	2.00508	4.82177	4.51591
	MMlncRNA_029903	NA	-2.69318	0	0	-2.69572	0	-2.79491	-2.35687	-1.89424	-3.82363	0	-2.93984	0	0	-3.0001	0	0	-1.13293	0	-2.80641	0	-1.71856	0	-1.90741	-2.57358	0	0	-2.72736	-2.74673	-0.195386	0	0	1.69685	-2.30765	-0.652596	1.24126	1.91545	0.163394	4.33078	3.77623	4.34822	4.56524	-2.6273	4.30367	2.58977	0.816138	3.06467	1.54936
	MMlncRNA_040122	NA	0	0	0	0.541878	0	-0.557311	0	0	0	0	0	0	0	0	0	0	-0.895326	0	0	0.896509	1.84097	-0.0815459	1.91515	0	0	0	0	0.490865	0	0	0	0	0	0	2.15694	-0.0948801	0	2.15334	1.01383	2.67893	2.92019	5.225	3.34863	0	4.05374	1.90017	4.72556
	MMlncRNA_040160	NA	0	0	0	0	-1.00677	0	0	0	-2.60287	0	0	0	-1.37408	0	0	0	-0.912164	-1.25119	-0.585652	0	0	0	0	0	0	0	-1.5066	0	-0.559588	0.695392	-0.598058	0	0	-1.0168	0.72506	-0.111718	-0.937773	-0.448457	1.99699	2.24705	4.65824	2.84138	4.13914	0	1.35883	1.07598	3.43309
	MMlncRNA_041165	NA	-2.33522	0	-1.60111	-0.337761	-0.869575	-2.43695	-0.413949	-0.21435	-0.880707	-1.23792	0.588043	0	-2.23688	0	-2.45563	-2.16241	-2.77496	-2.11399	-1.44845	-2.98313	-2.3606	-1.96118	0	0	0	0	0	-0.0668453	0	0	-1.46086	0	0	0	-0.137741	-0.974519	0	0	0	2.21432	2.21048	5.69066	3.27634	1.81023	4.05674	-2.78682	3.18034
	MMlncRNA_041958	NA	-2.57129	0	0	-2.57384	0	-0.673025	-0.234987	0.0350017	-1.70174	-0.88903	0	-2.46274	-2.47296	-1.87821	0	0	0	-2.35007	0	-0.897277	-2.59667	0	0	-0.451692	0	-2.48001	-1.60547	0	1.34154	3.12008	-0.111971	0.818737	0	-2.11567	0.36315	0.374368	-2.03665	4.9121	5.32438	5.26365	0.38944	2.53897	3.67348	5.36075	3.10795	6.30353	5.25621
	MMlncRNA_047729	NA	-3.75595	0	0	-3.75849	0	0	-1.09771	-1.37204	-4.8864	-1.65864	-2.41765	-1.32547	-3.65761	0	-3.87636	0	0	0	0	-3.40386	0	0	0	-2.05138	0	0	0	0	1.24435	0	0	-1.58831	-2.37041	-0.715363	-2.14343	-0.587891	-1.63634	-0.410056	-2.28654	0.253028	5.20479	2.55786	8.07893	1.2375	4.7646	1.34704	5.96233
	MMlncRNA_052734	NA	1.19501	0.43121	0.344152	0.829894	2.29808	2.59578	0.361389	1.34758	0.538487	-0.292655	-0.414226	-1.86637	-1.29162	-2.28184	0.605109	-1.80211	-0.244739	-0.431763	-2.08815	-0.0378672	0.999701	-2.60088	-0.604184	-0.270354	-0.292074	-0.883637	-0.201741	-0.0284729	-0.0620881	-0.807108	2.14737	0	-1.58939	0.288057	-1.3624	-1.02926	-0.118345	2.21897	4.03365	4.61902	5.53014	3.88537	5.61439	2.93607	1.11936	1.48037	4.07498
	MMlncRNA_054531	NA	0	0	0	0	0	0	0	0.939142	0	0	0	0	0.653573	0	0	0	-0.884508	0	0	0	0	0	0	0	0	0	-0.478939	0	1.46807	0.723049	0	0	-0.0592302	1.01086	2.97511	0.915938	0	0	2.02465	2.91214	4.73836	2.62111	5.30698	3.70069	4.81944	3.42556	1.21282
	MMlncRNA_054748	NA	0.866861	0.688027	0.0160072	1.60128	2.06947	0.180168	0	-0.91916	0.958803	0.3792	1.03524	2.19781	1.38023	-0.0250214	0.746449	1.45471	1.84215	0.503126	0.753627	2.54088	2.84148	2.2409	1.65263	2.4015	0.642815	1.37318	0.247721	2.0357	3.00208	2.03467	1.15626	4.32401	1.25239	3.32248	2.89441	3.73006	3.40151	6.47579	6.76254	7.38603	5.30153	1.34777	7.96174	2.10542	3.37618	5.05912	5.74683
	MMlncRNA_057739	NA	0	0	0	0	0	1.3316	0	0	1.30288	0	1.18667	0	0	0	0	0	0	0	0	0	1.40795	0	0	0	0	1.52461	0	1.37978	0	0	0	0	0	0	2.04585	0	0	0	0	0	4.8091	1.49921	4.23754	3.25685	1.94265	5.62559	2.09091
	MMlncRNA_061599	NA	0	0	-0.857995	0.405354	0	0	-1.2558	0.206837	-1.13759	0	0	0	0	-1.89902	0	0	0.290079	0	-1.70534	-1.24001	-1.61748	0	0	0.527499	0	-1.50082	0	-1.64566	2.12808	2.74563	3.28226	-1.00943	0.378391	1.44848	3.19034	1.09052	1.5275	1.43186	-0.122693	1.27937	6.36863	3.83132	3.69015	4.62373	3.87141	3.62872	3.70933
	MMlncRNA_061615	NA	-0.184517	0	0	0	0	0	0	0	0	0	0	0	0	0	0	0	0	0	0	0	0	0	0	0	0	0	0	0	0	1.56826	0	0	0	0	1.428	1.17618	0	2.83944	1.86986	3.06547	2.77622	2.5818	2.81233	3.22397	0	3.49316	3.64299
	MMlncRNA_061619	NA	0	0	0	0	0	0	0	0	0	0	0	0	0	0	0	0	0	0	0	0	0	0	0	0	0	0	0	0	0	0	0	0	0	0	0	0	0	0	3.00922	3.67431	0	5.30612	4.34401	3.36333	4.04913	4.41013	5.78235
	MMlncRNA_061621	NA	0	0	0	0	0	0	1.63889	0	0	0	0	0	0	0	0	0	0	0	0	0	0	0	0	0	0	0	0	0	0	0	0	0	0	0	0	0	0	0	3.35696	2.85213	0	5.17581	3.8844	3.1261	1.8119	4.65834	5.13009
	MMlncRNA_062614	NA	0	0	-2.79245	0	0	0	0	0	0	-3.42925	-3.77322	0	-0.843258	0	-2.64697	-3.35374	0	-3.30533	0	-1.85254	-1.23001	-3.15252	0	-3.40695	-3.16564	-3.43527	-2.56073	-2.58011	0	-0.358746	0	0	0	0	1.25588	-1.58089	0	-0.502594	-2.05715	-1.97701	9.25276	-1.13875	6.67364	4.54489	-1.01724	-2.97816	2.96392
	MMlncRNA_062956	NA	1.30258	0	0	0	0	0	0	0	0	1.39988	0	2.41114	0	0	0	0	0	0	0	0	1.2772	1.67662	0	0	0	0	2.26841	0	5.21541	4.47039	4.17694	2.88526	1.68811	5.08013	5.23703	5.75075	4.42219	5.1339	6.85946	6.89652	5.26332	5.53838	4.46936	4.1261	6.33546	2.43594	3.96016
	MMlncRNA_063468	NA	0	0	-1.26742	-2.58903	-3.12085	-1.68822	-2.25018	0	-3.71694	-2.48919	-0.373721	1.2225	-0.166227	-1.30845	0.81666	1.17128	-0.704308	-0.365263	0.470201	-0.649439	-0.61187	-0.212456	0	0.85504	1.02235	-0.910245	-0.620667	0.529881	0.133695	-1.41868	-2.71213	-0.418852	-2.20096	-0.545907	0.195951	0.47465	0	0.437472	0.0528452	0.284981	0.789282	3.92233	2.96495	1.04439	3.65075	3.5088	1.59465
	MMlncRNA_063771	NA	-1.07453	0	-0.340417	0	0	-0.176257	0.261782	-1.27558	0.379986	-0.977224	0	0.618989	0.0238094	0	0	-0.901715	0	-0.853299	0	-1.72244	-0.0999063	0	0	0	0	0	0	0	0	1.09328	0	0	0	0	0	0	0	2.27136	0.979847	-0.524983	1.88621	2.69179	1.72968	4.749	3.75672	6.32562	1.90498
	MMlncRNA_063826	NA	2.76141	0	1.79508	3.30636	3.11158	2.7666	1.39728	2.94738	2.97492	3.15828	0	0	0	-1.24595	0	0	0	-0.717799	0	-0.586937	1.62056	-0.564992	-0.153254	0.180576	-0.57811	0	0.0267967	0	4.43324	5.13567	4.79332	3.96558	1.44651	4.04016	4.67349	3.88111	3.98794	4.25486	3.98982	4.25437	5.13719	6.02167	6.20757	4.69185	5.97968	5.46735	5.84784
	MMlncRNA_063827	NA	3.55834	4.54944	1.29245	2.5558	2.02399	2.91604	3.21658	2.35729	2.82021	3.463	0	-0.333103	0	0	0	0	0	0	1.03007	-0.0895671	1.11793	0	0	0	0	0	0	0	4.17161	4.63305	3.89214	3.84146	0.943876	3.7144	4.81472	3.82593	4.41492	4.28275	4.67161	4.69285	5.32643	5.928	6.15511	4.38186	6.5106	5.83466	5.38585
	MMlncRNA_068305	NA	0.348443	0	1.08255	0.345901	0.814087	-0.338251	0.68475	1.88435	-2.36697	-0.139219	0.10178	0.456995	0	-1.54344	1.22803	0.521254	-1.67627	-0.0152928	0.235209	0.115569	-1.2619	0	-0.450748	1.20501	0.124397	0	-1.2707	0.709926	1.26127	-0.0687095	0	2.66808	0	1.54103	2.376	3.12418	2.46805	-0.212558	2.23289	2.48295	2.46118	3.78355	4.21976	4.587	2.73223	-1.68812	5.81338
	MMlncRNA_068590	NA	-2.32851	0	0	-2.33105	0	0	-0.992201	0	0	0	0	0	0	0	0	0	0	0	0	-2.97642	0	0	0	0	0	0	0	0	0	0	0	0	0	0	0	0	0	0	-1.8591	1.22103	-0.952737	4.09492	4.14408	2.81694	5.9556	4.27517	0.329072
	MMlncRNA_068593	NA	0	0	-0.704435	0	0	0	0	-1.6396	0	0	0	0	-1.34021	0	-1.55896	0	0	0	0	0	0	0	0	0	-1.07763	0	0	0	0	-0.270733	0	0	0	0	0	-1.07784	0.0961022	0	0.0308668	0.111	1.93723	3.83679	3.3132	4.47244	5.60993	5.47618	-0.780962
	MMlncRNA_068594	NA	0	0	0	0	0	0	0	0	0	0	0	0	0	0	-0.883996	-0.590773	0	0	0	0	0	0	0	-0.643982	0	0	0	0	0	0.404226	0	0	0	0	0	0	0	0	-0.294174	-0.214041	1.61219	3.30229	4.09125	4.05994	5.172	5.59217	0.893997
	MMlncRNA_068978	NA	0	0	0	0	0	0	0	-2.45096	-3.38035	0	0.088401	0.666009	-0.566601	-1.55682	-0.370311	-0.492125	-0.689645	0.293256	-0.77817	0.687152	-0.690317	-1.87586	0	0.677058	-0.888982	-1.15862	0.0378518	0.503902	0	0.502874	0.209424	0.917739	-0.864367	1.20572	0.947579	1.43273	-0.715253	2.35903	0.804474	2.46957	4.55214	1.40094	5.1648	1.15858	-0.740582	2.54643	3.16257
	MMlncRNA_068979	NA	0	0	0	0	0	0	0.967998	0	-1.49876	-0.271008	0	0	0	0	-0.488722	0	0	0	-0.481544	0	0	0.00572448	-0.582537	1.75129	-0.00739328	0	0	0	3.12948	0	1.50605	0	0	0	0	0	0	0	2.68606	2.18123	4.46689	2.28253	5.08797	0	0	3.08698	4.37673
	MMlncRNA_068981	NA	0	0	0.764571	0.0279207	0	0	0	0	0	0	1.36876	1.13902	1.1288	0	0	0.203274	0	0	0	0.967514	0.00508214	1.4045	-0.183765	0.150065	0.391379	0	1.99629	-0.0230917	0	2.19827	0	0	0	0	0	0.391163	0	1.05442	0.499873	2.16497	1.40623	2.41827	4.11478	1.85398	0	2.57886	0
	MMlncRNA_069149	NA	-1.30691	0	-1.5728	-2.30945	0	-2.40864	0	-1.50797	-2.43736	-2.20961	-1.55357	0	-1.20857	-1.02887	0	-2.1341	-2.74666	0	0	-0.147465	0	0	-1.52114	0	0	-0.215627	-2.34109	-2.36046	0.605921	-1.1391	-1.43255	0	0	0	0	0	0	0	0	-0.757366	0.0688622	2.34393	2.39038	1.83854	3.90285	3.39124	2.43813
	MMlncRNA_069150	NA	0	0	0	-0.0333002	0	0	0	0	0	0	0.722579	0	0.067577	-0.337678	0	0.142053	0	0	0	-0.678669	0	0	0	0	0	0	0	0	0	0	0	0	0	0.424862	0	0	0	0	0	0	0	1.03512	2.96609	0	4.28591	3.68757	1.62682
	MMlncRNA_069151	NA	0	0	0	0	0	0.428898	0	0	0	0	0	0	0	0	0	0	0	0	0	0.882718	0	0.904663	0	0	0	0	0	0	0	0	0	0	0	0	0	0.891329	0	0	0	0	2.9064	2.18147	3.52748	2.35415	3.8473	3.77947	2.18821
	MMlncRNA_069157	NA	0	0	0	0	0	0	0.735824	0	0	0	0	0	0	0	0	0	0	0	0	0	0	0	0	0	0	0	0	0	0	0	0	0	0	0	0	0	0	0	0	0	2.36025	2.05035	2.7183	2.22304	3.60927	3.03538	2.0571
	MMlncRNA_069160	NA	0	0	0	0	0	0	-0.721073	0	-1.18783	0	0	0.051172	0	-0.364301	0	-0.88457	0	0	-0.170615	0.879671	0	0	0.313354	0	0.303536	0	-1.09156	0	0	0.11043	-0.18302	0.525295	0	0	0	0	0	0	0	-0.507838	0.318391	2.17842	3.63991	1.76614	3.91137	3.6203	2.92213
	MMlncRNA_069161	NA	-0.67158	0	-1.52243	-2.25908	0	-2.35827	-1.92023	-0.872639	-1.80203	-0.574278	-0.181277	0	0	-0.9785	-2.37695	-0.0837312	0	-2.03532	-2.36978	0.554978	-0.69696	0	-1.47077	0	0	0	-2.29072	-2.3101	0.656288	0	0	-0.673866	0	0	-1.64403	-1.89584	-1.7219	-0.232581	-0.20217	0.293001	1.11923	1.50977	3.16657	1.56698	3.67904	3.90657	1.986
	MMlncRNA_069162	NA	-0.366673	0	0	0	0	0	0	-0.567732	0	0	0.971627	0	0	1.32641	-0.487085	-0.193862	0	0	0	0.985416	0	0.00736112	0	0	0	0	0	0	2.54616	0	0	0.216003	0	0	0	0	0	0	0	0	0	2.6992	4.0225	0	3.72761	3.76669	1.87587
	MMlncRNA_069294	NA	1.26265	0.0365107	-0.372475	0.732177	-0.525462	0.492126	0.502742	0.661984	1.28653	1.26374	0.843151	-0.775638	-1.78586	-1.67654	0.142238	-0.611844	-4.13129	-2.14839	-1.10434	0.908471	-1.395	-0.732549	-0.0477925	1.07191	-1.0087	-2.60026	-1.4038	0.00978728	0.865141	2.78005	0.826671	0.213058	-1.98409	-0.42857	-2.07903	-0.0829183	-1.83497	1.72473	2.2373	3.60619	3.62674	-0.0407083	5.71787	3.8599	4.51474	5.45862	4.63492
	MMlncRNA_073964	NA	-2.20573	0	0	-2.20827	0	0	0	-2.40679	-1.75121	-2.10843	-2.45239	0	-1.10739	-0.512647	-2.32614	0	0	0	0	-1.85364	-2.23111	0	-0.834992	-2.08612	-1.84481	0	0	0	0	0.962084	-1.33137	0	0	0	-0.593211	0	0	2.4032	1.26368	1.51374	2.17004	5.2	0.113052	4.70526	2.21048	4.13709	2.35875
	MMlncRNA_073965	NA	-1.67709	0	-1.52795	-1.2646	-2.79641	-1.77882	-1.34079	-0.878151	-1.58515	-3.16475	0.076245	0.43146	1.48014	-0.76162	-0.060539	-1.08924	0.468124	-1.45587	1.20967	-0.209526	0.0344926	0.433907	-1.47628	-0.820525	-1.31618	-3.17077	-0.974304	-0.508254	0	-0.509282	0.197268	0	-1.29156	-2.80643	-0.327611	-0.316392	-1.72741	1.34687	1.45528	1.53542	2.20118	4.93825	0.641687	4.26191	2.33473	3.80204	2.20288
	MMlncRNA_073966	NA	-2.09394	0	-1.35984	-2.09649	-1.6283	0	-0.757637	-1.295	-1.63943	0	-0.755645	-0.985392	-0.995609	-2.40086	-2.21436	0	-1.53369	0	-1.20718	-1.15689	-2.11933	-0.71991	0	0.347586	-1.73303	-0.00266263	-2.12812	-1.1475	0	0.0738658	0	0	0	0	0	0	0	-1.06998	2.07591	2.15604	1.60375	5.02721	0.224834	4.48446	2.22273	3.68327	2.37099
	MMlncRNA_073967	NA	0	0	0	0	0	0	-0.465325	0	-0.932083	0	0	-0.69308	-0.703297	-1.10855	-0.922045	-0.628822	0	0.419594	0.0851334	-1.44954	-0.827013	0.572402	0	0.31797	0	0	0	0	0	0.366178	0	0	0	0	0	0	0	0	1.25274	1.74791	0.574139	4.99216	1.19522	3.60685	2.02961	4.13908	3.17788
	MMlncRNA_073968	NA	0	0	0	0	0	0	0.92291	0	-1.54385	0	0	0	-0.315063	0	0.46619	0	0	0.807829	0	-0.0613088	0.561222	0.960637	0	0	0	0	0	0	0	0	0	0	0	0	0	0	0	0	1.64097	1.72111	1.96237	5.3249	0	1.41012	2.90327	4.0892	2.56611
	MMlncRNA_073969	NA	-1.72578	0	-1.57664	-2.31329	0	-3.41248	-2.97444	-1.18988	-2.44119	-1.62848	0	-1.20219	-0.890481	-2.0327	-0.846194	-1.55297	0	-2.08952	-1.83902	-2.95866	-2.33613	0	-2.52497	0	0	-2.21946	-3.34492	-3.3643	0.187048	0.178994	-0.436384	-2.72807	-2.92521	0	-1.69823	-2.95004	0	-0.70182	1.68223	0.939238	1.64999	5.13883	-0.313894	4.09774	2.05655	3.80751	2.70439
	MMlncRNA_073971	NA	0	0	0	0	0	0	0.117821	0	0	0	-0.465149	0	0	0	0	0	0	0.00274108	0	0	-0.243867	0.155548	0	0	0	0.872796	0	0	0	0	0	0	0	0	0	0	0	0	0.250924	0.331057	1.15729	5.16932	-0.221635	3.92696	1.29083	3.97377	1.4391
	MMlncRNA_073972	NA	-0.520313	0	0.213796	0	0	0	0	0	0	0	-1.76698	0	0.89995	0	0	-0.347502	-1.96006	0	-1.63355	0	-1.54569	0	0	0	-0.159396	0	0	-1.57387	0	0	0.354048	0	0	0	0	0	0	1.08861	0	0.02923	1.85546	4.97183	0	4.55114	2.15893	3.11555	3.83771
	MMlncRNA_073973	NA	-0.747325	0	0	0	-1.28168	0	-1.41102	-1.94838	-2.87778	0	-1.99399	0	-0.648989	-1.05424	-0.867737	0	0	0	0	-2.39524	0	0	0	0	0	0	-1.7815	0	0	0	1.12704	0	0	0	0	0	0	0	1.52944	0.802218	1.21341	4.88841	-0.165511	3.98309	2.46243	3.50151	1.23218
	MMlncRNA_073974	NA	0	0	0	0	0	0	0	0	-0.485615	0	0	0	0	0	0	0	0	0	0.531602	-0.00307555	0	0	0	0	0	0	0	0	1.55767	0	0	2.22751	0	0	0	0	0	0	3.11425	0	3.02061	5.29567	0	4.05332	2.15415	4.19323	0
	MMlncRNA_073975	NA	0	0	0	0	0	0	0	0	-2.79827	-1.57052	0	-1.55927	-1.56948	0	0	0	0	0	0	-2.31573	-1.6932	0	-1.88205	0	0	-1.57654	0	0	0.829974	1.08495	0	0	0	-0.212198	-1.0553	-1.30712	-1.13317	-0.643857	-1.19841	1.88172	2.51531	4.99797	-0.670968	4.24316	1.42646	3.66194	0.989762
	MMlncRNA_073976	NA	0	0	0	0	0	0	0	0	0	0	-1.27432	0	0	-1.33457	0	0	0	-0.806427	0	-1.67557	-1.05304	0	0	0	0	0.0636275	0	0	0	0	0	-0.444979	0	0	0	-0.666954	0	0	-0.558244	0.521888	2.34812	5.12568	-1.0308	3.96579	2.06663	3.69067	2.21489
	MMlncRNA_073978	NA	0	0	-0.455046	0	0	-1.29089	-0.852847	0	0	-1.09185	0	0	0	0	0	0	0	0	0	0	-0.214535	-0.81512	-1.40338	0	0.171762	0	-1.22333	0	0	0	0	-0.606479	0	0	0	0	0	0	0	1.36039	2.18662	5.10554	0	4.21933	1.64209	3.5687	2.92786
	MMlncRNA_073979	NA	0.289621	0	0	0	0	0	0.0409654	0	-2.42579	0	0	0	-1.19701	0	0	0	0.264912	-1.07411	0	0	0	-0.921308	-1.50957	0	0	0	0	0	0	0	-0.420981	0	0	0	0	0.0653581	0	2.31358	1.75903	1.2542	3.08043	5.26239	0.701509	3.98761	2.02133	4.03442	3.16959
	MMlncRNA_073981	NA	-0.560239	0	-1.82613	-1.56278	-2.0946	-2.66197	0	0	-2.10573	0	-2.8069	-1.45169	0	-2.86716	-1.68065	0	-2.99998	-1.33901	-2.67347	-0.623188	-1.58562	0	-2.77447	-0.440637	-2.19932	0	0	-2.61379	0	0	-1.68588	0	0	0	0	0	0	0.048685	-0.0908289	0.574266	2.51597	4.84549	-0.978426	4.26328	1.75643	4.02158	2.09734
	MMlncRNA_073984	NA	0	0	0.283155	0	0	0	0	0	0	0	0	0	0	0	0	0	0	-0.229727	0	0	0	0	0	0	0	0	0	0	0	0	0	0	0	0	0	-0.0902536	0	2.57301	1.60342	0	2.92482	5.00724	0.545897	2.37257	2.64333	4.26737	0.206628
	MMlncRNA_073985	NA	0	0	0	0	0	0	0	0	0	0	0	-0.144007	0	0	0	0	-0.692306	0	0	0	-0.27794	0	0	0	0.108357	0.838722	0	0	0	0	0	0	0	0	0	0.10814	0	3.09333	0.21685	0.296983	2.70817	5.23958	-0.255709	4.74089	0.256757	3.46576	2.40502
	MMlncRNA_073987	NA	0	0	0	0	0	0	0	0	0	-1.16849	-1.51245	0	0	0	0	0	0	0	0	0	0	0	-1.48002	0	-0.904875	0	0	0	0	0.902019	0	0	0	0	0	0.0949083	0	0.75817	0	2.45368	0.10998	5.1924	0.316022	4.46462	2.41345	3.80617	2.71372
	MMlncRNA_073988	NA	0	0	0	0	-0.475583	0	0	0	-2.07168	0.156074	0	0.752288	0	0	0	0	0	0	0	0	0	-0.567193	-1.15545	0	-0.58031	0	0	0	0	0	-0.0668664	0	0	0	0	0	0	0	1.85011	1.60832	0.434545	6.13588	0.055624	4.88229	1.56809	4.56137	1.71635
	MMlncRNA_073989	NA	0	0	0	0	0	0	0.184676	0	0	0	0	0	0.946704	-0.458551	0	0	0.408623	0	0	0	0	0	0	0	0	0	-0.185808	0	0	0	0	0	0	0	0	0	0	3.45729	0	0	1.22414	5.89152	0	5.37233	1.94265	4.82303	3.31331
	MMlncRNA_073990	NA	0	0	0	0	0	0	-1.22679	0	-1.69355	-0.465799	0	0	0	-1.87002	0	0	-2.00285	-1.34187	-1.67633	0	-1.58848	0	0	0	0	0	0	0	0	0	-0.68874	0	0	-1.10748	0	0	0	-0.539139	-0.09369	0.986443	2.1346	5.64233	0.433751	4.34788	2.11614	4.68574	2.09448
	MMlncRNA_076356	NA	0.918473	0	0	0	0	0	0.254781	0	-0.211977	0.0157746	1.67181	0.0270259	0	1.93348	-0.201939	1.09128	1.47873	0.1397	1.80524	0.270562	0	0	1.70425	0.0380755	0	0	0	0.864919	0	0	0	0	0	0.374094	0	0	0	0.942435	0.387883	2.46802	4.29424	4.30628	2.91532	4.32696	2.01275	2.6368	5.27649
	MMlncRNA_077626	NA	0	0	1.82851	0.676817	0.560041	1.57763	1.4307	-1.10666	-0.0360535	-0.808302	3.09566	2.37287	1.51466	-1.21252	1.55895	2.58914	-1.34535	2.31562	2.30309	2.35338	2.39094	2.92786	0.880169	2.38392	2.62524	0	2.86757	2.62581	0	2.84717	1.55372	0.677073	0	0	0.706913	0	-0.370958	2.11836	-0.436193	1.2289	5.7181	5.04292	4.04544	5.16585	3.60371	5.41098	5.1443
	MMlncRNA_077662	NA	1.96614	0	2.28522	2.28553	1.75372	2.56485	2.10981	2.93501	2.74258	1.38537	2.62637	2.39663	3.31241	2.56612	2.4307	2.8394	2.43329	3.09426	3.43787	0.903196	2.26269	0.925142	0.33688	2.40768	1.91202	1.86478	2.63241	3.08252	0.878975	2.13396	3.92797	1.13378	0	1.42177	1.90059	1.32684	1.08575	2.31203	3.52302	3.10065	7.1999	6.39834	5.13292	6.18198	5.09017	7.31544	7.87165
	MMlncRNA_079056	NA	1.98587	0	0	0	0	0	0	0.784814	1.44038	0	0.73921	0	2.08421	1.67895	0	0	0.546127	0	0	1.33796	0	0	0	0	0	0	0	0.932318	0	0	0	1.56855	0	0	0	0	0	0	0	0	3.94661	1.05175	1.98272	2.80939	2.49519	1.53427	3.64345
	MMlncRNA_079400	NA	-0.62898	0	0	0	0	0	0	0	-3.34439	0	0	-1.10539	-2.11561	-2.52086	-1.33435	0	0	0	0	0	0	0	0	0	0	0	0	0	0	0	0	0	0	0	0	0	0	-0.18998	-1.74453	1.92056	3.33175	3.4369	3.36787	2.93151	3.42466	4.4534	4.19853
	MMlncRNA_079403	NA	0	0	0	0	0	0	0	-2.21545	-2.14484	-2.91709	-3.26105	-2.90584	0	-3.32131	-1.54984	-0.0342229	-3.45413	-2.79316	-2.12762	0	-3.03977	-1.64035	-2.22862	-1.89479	-0.331544	-2.92311	-3.04857	0	0	0	0	0	-2.62886	0	-0.816911	0	0	1.71001	0.914453	3.39314	2.26827	4.30887	4.23985	3.13106	3.66485	5.01379	5.18235
	MMlncRNA_079404	NA	0	0	0	0	0	0	0	0	0	0	0	0	0.718621	0	0	-0.206904	0.18054	0	0	0	0	0	0	0	0	0	0.586108	0	0	0	0	0	0	0	0	0	0	0	0	2.16983	3.31799	4.14559	5.00945	2.44381	4.52192	4.21308	4.59979
	MMlncRNA_079405	NA	0	0	-1.73907	0	0	0	0	-1.67424	-1.01867	-0.790915	-1.71984	-0.779664	-2.37484	-1.19514	-1.00863	2.02156	0.409003	-1.25195	0	0	-1.49856	-1.09914	-0.687407	0	1.58818	0	0.0776063	0	0	0	0	0	0	0	-0.275701	-2.11248	0	1.35814	2.31816	3.59993	1.70995	4.03564	4.97488	3.52027	4.70856	6.27734	5.50633
	MMlncRNA_079407	NA	0	0	0	0	0	0	0	0	0	0	0	0	-3.03993	0	0	0	-3.57801	0	0	0	0	0	0	0	0	0	0	0	0	0	0	0	0	0	0	0	0	0	0.653074	1.65921	0.82247	2.8345	2.81278	2.27022	2.17841	3.73206	3.62784
	MMlncRNA_079781	NA	0	0	0	0	0	0	0	0	0	0	0	0	0	0	0	0	0	0	0	0	0	0	0	0	0	0	0	0	0	0	0	0	0	0	0	0	0	0	0	0	5.84958	4.12465	4.47066	0	5.20552	5.34414	0
	MMlncRNA_079782	NA	0	0	0	0	0	0	0	0	-1.59524	-0.367488	0	0	0	0	0	0	0	0	0	0	0	0	0	0	0	0	0	0	0	2.28798	0	0	0	0	0	0	0	0	0	0	5.95538	4.18605	4.57646	4.35873	4.04453	5.23336	1.19279
	MMlncRNA_080038	NA	0	0	0	0	0	0	0	0	0	0	0	0	0	0	-0.669871	0	0	0	0	0	0	0	0	0	0	0	0	0.396986	0	0	0	0	0	0	0	0	0	0	-0.0800491	0	4.28574	6.92581	5.30537	4.27406	-0.040142	3.99894	4.86301
	MMlncRNA_080039	NA	0	0	0	0	0	0	0	0	0	0	0	0	0	0	0	0	0	0	0	0	0	1.49574	0	0	0	0	0	0	0	0	0	0	0	0	0	0	0	0	0	0	4.08244	7.31686	5.64212	2.94523	0	4.75757	5.58664
	MMlncRNA_080040	NA	0	0	0	0	0	0	0	0	0	0	0	0	0	0	0	0	0	0	0	0	0	0	0	0	0	0	0	0	0	0	0	0	0	0	0	0	0	0	0	1.3784	3.9416	6.93913	5.12339	4.65238	0.753215	4.14985	5.14941
	MMlncRNA_080041	NA	0	0	0	0	0	0	0	0	0	0	0	0	0	0	0	0	0	0	0	0	0.223526	0	0	0	0	0	0	0	0	0	0	0	0	0	0	0	0	0	0	0	3.62468	6.5436	4.83072	4.65739	0.758224	3.38227	4.99395
	MMlncRNA_080042	NA	0	0	0	0	0	0	0	0	0	0	0	0	0	0	0	0	0	0	0	0	0	0	0	0	0	0	0	0	0	0	0	0	0	0	0	0	0	0	0	0	4.17739	7.15289	5.2579	4.62514	1.31093	4.87358	4.4592
	MMlncRNA_080044	NA	0	0	0	0	0	0	0	0	0	0	0	0	0	0	0	0	0	0	0	0	-2.56216	0	0	0	0	0	0	0	0	0	0	0	0	0	0	0	0	0	-1.06737	-0.987237	4.19654	6.61921	4.97577	4.45667	0.294465	3.66983	4.61265
	MMlncRNA_080045	NA	0	0	0	0	0	0	0	0	0	0	0	0	0	0	0	0	0	0	0	0	0	0	0	0	0	0	0	0	0	0	0	0	0	0	0	0	0	0	0	0	3.52297	7.16727	5.18844	5.14064	0	3.50295	5.80478
	MMlncRNA_080047	NA	0	0	0	0	0	0	0	0	0	0	0	0.0430784	0	0	0	0	0	0	0	0	0	0	0	0	0	0	0	0	0	0	0	0	0	0	0	0	0	0	0	0.484069	4.11765	6.93114	5.42323	5.07997	0	4.23781	5.17707
	MMlncRNA_080049	NA	0	0	0	0	0	0	0	0	0	0	0	0	0	0	0	0	0	0	0	0	0	0	0	0	0	0	0	0	0	0	0	0	0	0	0	0	0	0	0	0	2.24713	6.38018	4.99749	2.69488	0	3.74169	4.98837
	MMlncRNA_080051	NA	0	0	0	0	0	0	0	0	0	0	0	0	0	0	0	0	0	0	0	0	0	0	0	0	0	0	0	0	0	0	0	0	0	0	0	0	0	0	0	0	4.01074	6.48744	5.11724	4.72152	0	3.66879	4.14054
	MMlncRNA_080086	NA	0.370565	0	0	0	0	0	0	0	0	0	0	0	0	0	0	0	0	0	0	0	0	0	0	0	0	0	0	0	0	0	0	1.5382	0	0.826186	0	1.31623	0	0	0	0.920108	2.74634	4.29442	2.17477	4.19409	2.46485	1.91896	3.02815
	MMlncRNA_080793	NA	0.00375522	0	0.737864	0	0	0	0	0	0	0	0	0	-0.89791	0	1.20527	0	-0.435991	0.809945	-1.10948	-1.64416	0	0	-0.210472	1.70832	2.5346	0	0	0	4.16451	0.171566	-0.121884	0.586431	0.974249	4.58866	-0.383729	3.61238	0	6.58231	7.30606	6.64076	2.70145	4.15709	5.78197	5.58216	6.55747	3.83756	6.56823
	MMlncRNA_081642	NA	0.320928	0	2.05504	0	0.786572	0	1.65724	1.70483	1.19048	0.418229	0	2.01444	0.419263	0.0140079	0.200516	2.0787	0.881182	0	0	1.99494	0.295548	2.27992	2.1067	1.44053	0	0	0.286751	0.267374	6.44321	5.39563	4.65472	6.18901	2.29142	5.47699	5.97784	5.48898	4.94304	7.36726	7.23328	7.87047	3.28166	6.53655	6.36217	5.84489	5.78444	5.32876	6.86115
	MMlncRNA_083673	NA	-0.212576	0	0.106495	-0.89319	-2.74693	-1.31431	0	-0.828673	-0.758064	-0.115275	0.862689	0.217905	0.885759	0.180943	0.914939	-0.0397651	-0.19289	1.00865	-2.32581	0.663075	0.347006	0.62089	-0.619449	1.55088	0.607772	-0.536332	1.5606	0.193301	-0.714783	-0.459803	-2.33822	0.177455	-2.82704	-1.75696	-1.0151	1.23559	-2.67793	-1.18861	0.064189	0.336967	1.97055	3.27956	3.9741	5.16553	4.11692	2.62122	1.69293
	MMlncRNA_083674	NA	-1.33891	-0.932782	-0.730333	-2.11906	-3.45823	-3.44064	-1.26564	-1.53997	-0.662006	0.217823	1.01929	0.576997	0.0324434	0.769207	1.2225	0.336401	-0.971301	1.65491	-0.393251	1.05757	-0.194366	0.0940177	0.884267	1.28319	0.437044	-4.83259	1.91231	0.344501	-0.0110423	0.243938	-1.46455	1.35924	-2.95338	-0.660897	0.010571	1.89626	-0.301764	1.14448	-0.995031	-0.204405	2.47427	3.01852	4.02135	4.88833	3.86622	2.09213	2.17665
	MMlncRNA_084688	NA	-1.15764	0	0	-1.74514	0	0	-1.40629	-2.94366	-1.87305	-1.06034	-1.4043	-0.634047	-0.0593025	0.120405	0.306913	-0.569789	-1.59738	0.285982	-1.27087	1.06892	0.691451	1.7189	-0.149473	1.18436	0.618316	-1.06636	1.13011	0.203845	0	0.0101727	0	-2.15992	0	0	0	-2.3819	0	0	-2.27319	-1.19306	1.8031	3.95263	2.86896	-0.919079	2.15903	1.26523	3.95938
	MMlncRNA_084740	NA	0	0	0	0	0	0	0	0	0	0	0	-1.40758	-0.417801	0	0	0	-3.54084	0	-3.21433	-2.74901	-3.12648	0.0802909	-2.31533	0	-1.74018	0	-3.13528	0	0	0	0	0	0	0	0	0	0	0	-1.63169	0.770373	2.5226	3.1347	2.84995	2.30739	3.91601	1.53476	3.08004
	MMlncRNA_084741	NA	0	0	0	-5.29198	0	-4.39117	-4.95313	-6.4905	-3.02758	-3.38479	-1.83567	-0.452969	1.43094	-2.0728	-2.01754	-3.11663	-2.48126	-1.11402	-2.15475	-0.670567	-1.22736	2.49398	-1.11135	-0.812288	-1.22809	-3.02824	-0.738657	-1.09507	-3.79165	-2.7997	0	-3.38484	0	-5.83382	-4.09196	-3.12139	0	-0.221087	0.501896	1.44993	3.14703	3.73063	3.43873	2.57847	4.53502	2.2448	3.64193
	MMlncRNA_085014	NA	-0.666656	-1.26053	-0.347585	-2.6692	-3.20101	-1.44646	-2.33035	-2.28275	-3.21214	-0.984392	-1.59139	-0.750748	-1.56832	-0.0666851	-1.78707	-1.49384	-1.78447	-0.860466	-1.45796	-0.614127	-1.69204	-1.29262	-0.295921	-1.54705	-0.135814	0	-0.893478	-0.135247	0.705606	-2.49885	-0.792295	0.237948	-1.28112	-0.40368	-0.469177	0.501399	-0.13201	3.50705	3.9217	4.04276	0.031044	2.3765	0.417658	1.15687	1.23498	1.6631	2.74581
	MMlncRNA_087347	NA	0	0	0	0	0	0	0	0	0	0	0	0	0	0	0	0	0	0	0	-0.0644761	0	0	0	0	0	0	0	0	4.08123	0	0	0	0	0	0	0	0	0	0	0.132978	6.20713	0.64931	3.03972	6.65488	5.73661	2.30176	3.94146
	MMlncRNA_089358	NA	0	2.0609	0	0	0.120418	-0.446957	0	0	-1.47568	0	0	0	0	0	0	0	0	0	0	0	-0.370607	0	0	-0.225624	0	0	0	-0.398781	2.15257	0.822584	0.529134	1.23745	0.0403054	2.43232	3.26729	1.01547	1.77438	0	0.124184	1.20432	4.73099	-0.279351	4.17519	0	3.48602	3.72673	4.63428
	MMlncRNA_093209	NA	0	0	0	0	0	0	0	0	0	0	0	0	0	0	0	0	0	0	0	0	0	0	0	0	0	0	0	0	0	0	0.648634	0	0	0	-0.613211	0.134973	0	1.3832	0.243684	0.908779	2.9574	2.16208	6.09305	0.597794	0.283591	-0.0923656	2.60178
	MMlncRNA_093212	NA	0	0	0	0	0	0	0	-3.36699	0	0	0	0	0	-3.47285	0	-3.99312	0	0	0	-4.81385	0	0	0	0	0	0	0	-4.21949	0	-2.99812	0	0	-3.7804	0	-1.96846	-2.22027	-3.63129	1.38159	0.473401	0.84304	2.70169	2.30933	5.88348	0.464941	2.62878	-0.810181	1.53604
	MMlncRNA_095191	NA	0	0	0	0	0	0	0	0	0	0	0	0	0	0	0	0	0	0	0	0	0	0	0	0	0	0	0	0	0	0	0	0	0	-1.86361	0	-0.958531	0	0	-1.84982	0	1.6415	4.54106	3.96302	6.74269	5.30903	3.4771	4.56717
	MMlncRNA_095192	NA	0	0	0	0	0	0	0	0	0	0	0	0	0	0	0	0	0	0	0	0	0	0	0	0	0	0	0	0	0	0	0	0	0	0	0	0	0	0	0	0.694405	2.52063	4.21074	3.60114	7.01278	5.0465	3.27822	4.6098
	MMlncRNA_095193	NA	0	0	0	0	0	0	0	0	0	0	0	0	0	0	0	0	0	0	0	0	0	0	0	0	0	0	0	0	0	0	0	0	0	0	0	0	0	0	0	2.7467	2.57293	3.58496	4.36393	6.34261	4.70647	3.06748	4.85474
	MMlncRNA_095194	NA	0	0	0	0	0	0	0	0	0	0	0	0	0	0	0	0	0	0	0	0	0	0	0	0	0	0	0	0	0	0	0	0	0	0	0	0	0	0	1.02	0	2.51133	3.78639	4.93976	5.76643	5.8928	1.68395	4.96306
	MMlncRNA_095195	NA	0	0	0	0	0	0	0	0	0	0	0	0	0	0	0	0	0	0	0	0	0	0	0	0	0	0	0	0	0	0	0	0	0	0	0	0	0	0.114606	-2.02491	0	1.46642	3.83834	4.38518	6.39529	5.71544	2.91206	4.67106
	MMlncRNA_095197	NA	0	0	0	0	0	0	0	0	0	0	0	0	0	0	0	0	0	0	0	0	0	0	0	0	0	0	0	0	0	0	0	0	0	-1.66915	0	0	0	0	-0.655361	0.746699	2.251	3.43296	3.77897	6.25334	5.40691	3.00859	3.92513
	MMlncRNA_095399	NA	-0.725782	0	-1.99167	-1.14336	-1.26014	-1.82751	0	0	-1.85623	-2.62848	-0.650516	-2.61723	-2.62745	-1.44774	-1.26123	-0.968009	0.1564	-0.919592	-0.031661	-1.78873	-0.1662	-2.35175	-0.94001	-2.60618	-2.36487	0.3655	-1.75996	0.805626	0.187048	3.14247	1.3185	1.31633	0.467105	4.10488	2.88673	2.80484	3.16642	4.34257	6.11432	6.45312	3.50797	3.27083	6.06548	3.95572	3.24297	4.74743	4.80216
	MMlncRNA_095402	NA	-1.43288	0	-1.11381	-3.43543	-2.96724	-2.53462	0	-0.312015	0	-3.33558	0	0	0	0	-1.96833	0	-2.87263	0	-1.96116	-3.0808	-3.45827	-3.05885	-2.64711	-2.31328	-3.07197	0	-3.46706	0	0.479946	1.54228	0.0264385	1.14979	0	1.27066	0.639063	0.73517	-1.31328	3.80053	4.70186	5.25108	0.264815	1.38788	4.35838	3.39064	1.39836	3.87707	3.24706
	MMlncRNA_095405	NA	-2.53259	-2.12646	-1.79848	-3.53513	-2.06695	0	-3.19628	-2.14869	-3.07808	-3.43529	0	0	-3.43425	0	0	0	-2.38737	0	-2.64582	-3.1805	-1.97301	0	0	0	0	0	0	0	0.187596	2.09465	-0.0732666	0.635049	0	0.382463	0.079926	0.413073	-0.997944	3.10608	4.40443	5.10442	0.428144	0.118248	3.78619	2.87589	1.29866	3.59324	2.87988
	MMlncRNA_095458	NA	0	0	0	-4.12695	-3.65876	-2.22614	0	0	-3.6699	-4.02711	-2.78611	-4.01586	0	-2.84637	-3.24482	0	-3.56415	-3.90318	0	-4.77232	-4.14979	0	0	0	0	-4.03313	0	0	0	0	0	0	0	0	0	0	0	-1.10045	0.0454414	0.332025	1.15825	4.27238	-0.0400946	4.1085	5.94524	4.49545	0.92549
	MMlncRNA_101218	NA	0.698649	0	0.432757	-1.30389	0	-0.403082	-0.965044	-0.50241	0.375553	0.79595	0.0369486	-1.1928	1.38195	0	-1.42176	0	-1.7411	0	0	-0.949263	-0.326732	0.0726829	0	0.403213	0.0595651	-1.21007	-1.33553	0	1.19644	1.86646	-0.426991	0.866287	-0.91582	1.96162	0.311164	-0.940651	0.818257	1.72261	1.48999	3.24819	0.0744201	4.95435	2.94343	2.52217	2.6674	4.0544	4.31043
	MMlncRNA_101224	NA	-0.321767	0	-0.587659	0	0	0.576502	0	-1.52283	0.132745	-1.22447	0	-0.213214	-0.223432	0	0.557821	-1.14896	0	-0.10054	0	0	0.237815	1.3742	0	0	0	0	0.644055	-1.37532	0	-0.153957	-0.447407	0.845871	0.648727	0.133853	1.61268	2.03893	-0.787122	2.70219	0.732605	3.31524	0.0540043	4.44455	1.67508	2.50175	3.43548	3.6529	4.65774
	MMlncRNA_101229	NA	-0.407573	0	-1.25843	1.32685	-1.52689	-1.09427	0	0	-2.12299	0.689728	-2.2392	-1.88398	-0.8942	0	-1.11295	0	-0.432281	0	-1.10577	-0.055484	-2.01792	0.703427	-2.20676	0.712029	-1.63162	0	-1.02671	-2.04609	2.09022	1.4972	-0.118175	0.590141	-1.607	-0.536915	-0.38002	1.17552	0.54211	0.616389	1.6468	2.80494	-0.616764	5.09571	3.49617	3.15291	2.9091	3.22829	4.12448
	MMlncRNA_101235	NA	1.61937	0	-0.170085	-0.906735	-2.43855	-0.198569	-0.567886	-1.52029	1.09464	1.00046	-2.15086	0.204359	0.00149663	-1.62615	-1.43964	-1.14642	-2.34394	-1.098	-3.01743	-0.552105	-1.34461	1.0548	-1.53346	0.385334	0.0416855	0	-0.938371	-2.95775	0.330565	0.585545	0.55513	1.00041	0	-2.44857	1.79579	0.626432	-0.784585	2.3677	3.23764	4.16891	0.793506	5.27542	3.41459	3.37876	4.11292	2.75273	4.74207
	MMlncRNA_101239	NA	0.767616	0.457537	0.30009	-2.75849	-1.70534	0.229786	0.0397928	-0.497574	0.868491	1.04179	-4.00261	-0.0624309	0.0428287	-2.06287	-0.175918	0.00182732	-3.19569	-0.534719	-2.28422	-0.818895	-1.19636	1.37298	-1.38521	-0.0513814	-0.0731016	-2.66466	-2.20516	-1.8095	0.857324	1.58179	-0.559658	1.28616	-3.37041	1.0216	1.61146	1.24861	1.02663	3.0229	2.96139	3.66396	1.32027	5.10434	3.32837	3.45989	4.15425	3.39237	4.72181
	MMlncRNA_101243	NA	0.983783	0	-0.604037	-0.0187588	-1.8725	-0.117948	-1.00184	-2.5392	0.923722	1.92908	-1.58481	0.0923359	-1.23981	0	-1.45856	-1.16533	-1.77789	-2.11692	-2.45138	-1.98606	-0.0415974	-0.964111	-2.55237	-0.218543	0	-2.24686	-0.78736	-1.3917	3.15965	2.15159	-0.463784	0.566459	-0.952613	1.81792	1.5963	1.60752	1.00386	-1.31418	3.13127	3.4968	0.622589	5.02235	3.38663	3.18582	3.6306	3.49566	4.12679
	MMlncRNA_101263	NA	0	0	0	0	0	0.0108136	0	0	-1.01791	0	0	0	0	0	-0.00786773	0	0	0	0	0	0	0	0	0.232147	0	0	0	0	0	1.28035	0	2.69522	0	2.15313	2.72506	2.47324	0	0	0	3.24705	0	5.26588	1.69436	2.93607	4.52875	2.98287	5.01805
	MMlncRNA_101264	NA	0	0	1.04715	0	0	0	0	0	0	0	0	0	0	0	0	0	-0.126709	0	0	0	0	0	0	0.43264	0	0	0	0	1.22587	0	0	0	0.698569	2.76866	3.51052	2.99567	2.43265	0	0.782447	2.86258	0	5.2858	1.30989	2.13656	3.40732	3.66879	5.21855
	MMlncRNA_101265	NA	0	0	0	-0.601632	0	0	0	0.199851	-1.72954	0	0	0	-0.500755	0	0	0	0	0	0	-1.247	0	0	-0.813318	-0.479488	0	0	0	-0.652644	0	1.56872	1.27527	2.30551	0	1.44149	2.59839	2.08354	0.935555	0	0	3.27238	2.36164	5.27414	2.71969	3.22443	4.23216	2.94931	5.18777
	MMlncRNA_105473	NA	0	0	0	-1.23368	0	0	0	0	-0.776621	0	0	-0.122581	0	0	0	0	0	0	0	-1.87904	-1.25651	0	0	0	0	0	0	0	0	0	0	0	0	0	0	0	0	0	1.23828	2.77784	0.144638	2.53518	1.93564	3.39974	2.86315	3.67482	3.01141
	MMlncRNA_105478	NA	0	0	-0.00691346	0	1.72462	-0.842753	-0.404715	0	0	-0.643721	-0.987684	0	-0.642687	0	0	0.431789	0	-0.519795	0	-1.38893	0	0	0	0	0	0	0	0	0	2.42679	0.133339	0	0	-0.285401	0	0	0	2.28294	1.72839	2.13045	2.63475	2.32485	2.71526	3.0825	-0.231705	2.71427	3.23849
	MMlncRNA_105482	NA	0	0	0	-3.31201	-2.84382	-3.4112	-1.97316	-3.51053	-1.85496	0	-3.55613	-1.20091	0.596223	-3.61639	-3.42988	0	0	-1.50328	0	-3.95738	-0.749885	-1.35047	0	0	-1.94855	0	-2.34364	0	-2.39664	1.18027	0.149856	-1.72679	-2.92394	-2.85385	-0.375023	-0.948767	-0.774822	0.0364225	1.15994	2.85479	1.38823	3.35632	2.04494	3.15791	3.10674	3.76249	4.12947
	MMlncRNA_108808	NA	0	0	0	1.74703	2.21521	-0.67409	1.34891	-0.773419	0.29719	0.524942	2.3509	0.536193	2.52598	-0.87928	1.89219	1.92238	1.98789	1.23383	1.89937	-0.220271	1.40226	0	-0.786587	1.54724	0.788557	0.518922	0.393463	0	6.5303	4.91738	4.38946	5.43658	3.39813	6.13119	5.68401	4.91762	3.54725	5.09546	5.65194	6.53177	5.38837	5.13737	4.51195	6.74301	5.71832	-0.0239611	6.19375
	MMlncRNA_112682	NA	0	0	0	0	0	0	0	0	0	0	0	0	0	0	0	0.737387	0	0	0	0	0	0	0	0	0	0	0	0	0	0	0	0	0	0	0	0	0	0	0	2.11412	2.94035	2.21541	4.26187	2.3881	2.65886	3.69794	0
	MMlncRNA_112684	NA	0	0	0	0	0	0	0	0	0	0	0	0	0	0	0	0	0	0	0	0	0	0.022175	0	0	0	0	0	0	0	0	0	0	0	0	0	0	0	0	0	2.00504	2.60887	1.71402	4.03731	3.47166	3.32738	3.10343	2.47565
	MMlncRNA_116527	NA	0	0	0	0	0	0	-1.65702	-3.19439	-2.53882	-1.89603	0	0	0	0	0	0	0	0	0	-1.31931	-1.01871	0	0	0	0	0	-3.02751	0	2.61994	1.98183	0.202958	1.83727	-2.6078	2.04725	2.57338	0.826801	2.12628	3.88861	4.39494	5.79462	5.85817	6.82074	6.27031	6.48124	5.87354	6.30158	6.79611
	MMlncRNA_116528	NA	0	0	0	0	0	0	1.92927	0	0	0	0	0	0	0	0	0	0	0	0	0	0	0	0	0	0	0	0	0	0	1.76077	0	3.17563	0	0	0	2.53862	2.71257	4.78684	3.86972	6.1425	4.77608	6.82876	6.71909	5.5864	5.68724	6.72632	7.13318
	MMlncRNA_116529	NA	0	0	0	0	0	0	0	0	0	0	0	0	0	0	0	0	0	0	0	0	0	0	0	0	0	0	0	0	2.60124	0	2.56277	0	0	2.14403	2.30092	0	0	6.03429	2.15781	6.63026	5.87153	7.68502	6.85518	7.09689	6.00508	6.36609	8.17888
	MMlncRNA_116530	NA	0	0	0	0	0	0	1.02471	0	0	0	0	0	0	0	0	0	0	0	0	0	0	0	0	0	0	0	0	0	3.60124	0	0	2.27108	1.07394	2.72899	1.30092	0	0	0	3.96517	6.32541	5.97107	7.32414	6.41318	6.41882	6.28518	6.61184	6.90057
	MMlncRNA_116531	NA	0	0	0	0	0	0	0	0	0	0	0	-1.53717	0	0	-1.76613	0	0	0	0	-2.29363	0.328898	0	0	0	0	0	0	0	2.07446	0.522089	-0.771361	1.93695	0	1.97982	1.77415	0.714979	0.888924	4.0221	4.31554	5.86961	5.66079	6.70556	6.48556	6.22219	5.95106	6.52106	6.88222
	MMlncRNA_116532	NA	0	0	0	0	0	0	0	0	0	0	0	0	0	0	0	0	0	0	0	-1.28958	0	0	0	0	0	0	0	0	0	0.526144	0	0.941009	0	0	1.55581	0.719033	1.47794	4.28919	4.35131	5.93024	5.43454	6.94777	6.45322	5.93674	5.84493	6.08664	6.65977
	MMlncRNA_116533	NA	0	0	0	0	0	-0.272245	0	0	0	0	0	0	0	0	0	0	0	0	0	0	0	0	0	0	0	0	0	0	0	1.9973	1.70385	1.99712	0	0.285106	3.02696	1.19019	1.36413	4.6608	3.75833	5.62696	5.29272	7.18998	6.59452	6.78229	6.14616	6.49682	6.82692
	MMlncRNA_116534	NA	0	0	0	0	0	0	0	0	0	0	0	0	0	0	0	0	0	0	0	0	0	0	0	0	0	0	0	0	0	2.21563	0.922179	2.21546	0	0.503439	2.2453	0.408519	2.16743	3.39371	3.83916	5.45534	5.00855	6.84161	6.2926	6.19327	5.94945	6.42911	7.19725
	MMlncRNA_116535	NA	0	0	0	0	0	0	0	0	0	0	0	0	0	0	0	0	0	0	0	0	0	0	0	0	0	0	0	0	4.11322	0	0	2.78306	0	2.65601	2.8129	0	1.15007	4.80931	0	6.4869	5.9912	7.52679	6.84109	6.96251	6.16914	6.94518	7.15565
	MMlncRNA_116536	NA	0	0	0	0	0	0	0	0	0	0	0	0	0	0	0	0	0	0	0	0	0	0	0	0	0	0	0	0	0	0	0	3.00182	0	0	2.61662	0.779846	0	1.44311	4.79545	5.72358	6.31848	7.23991	6.82539	6.82763	6.51343	6.63997	6.98362
	MMlncRNA_116537	NA	0	0	0	0	0	0	0	0	0	0	0	0	0	0	0	0	0	0	0	0	0	0	0	0	0	0	0	0	1.21021	1.46519	0	0.88006	0	0	0.9099	0	0.832029	2.32135	1.76679	5.43189	4.67316	6.11815	5.46416	5.82134	4.39166	4.89018	5.81295
	MMlncRNA_116538	NA	0	0	0	0	0	0	0	0	-4.29932	0	0	-3.06032	0	0	0	0	0	0	0	-1.23182	-0.872325	0	0	0	0	0	0	0	2.49885	1.45837	0.290451	-0.264268	-1.19838	0.74618	2.35053	0.77679	1.6877	3.89948	4.39857	5.71159	5.97508	6.57824	6.16783	6.52501	5.74984	6.59627	6.72472
	MMlncRNA_116540	NA	0	0	0	0	0	0	0	0	0	0	0	0	0	0	0	0	0	0	0	0.168501	0	0	0.602185	0	0	0	0	0	0	0	0	2.98405	0	1.27203	1.42893	0	2.35106	5.54081	2.28582	5.61388	5.77715	6.46725	6.13519	6.34037	5.49565	6.72236	6.96585
	MMlncRNA_116542	NA	0	0	0	0	0	0	0	0	0	0	0	0	0	0	0	0	0	0	0	0	0.322166	0	0	0	0	0	0	0	0.84534	-0.484643	-0.778093	-0.0697773	0	1.61052	0.960062	-0.291753	-1.11781	4.07195	3.27639	5.10654	5.42376	5.88103	5.28691	5.69463	5.14227	5.84431	5.69163
	MMlncRNA_116543	NA	0	0	0	0	0	0	0	0.372916	0	0	0	0	0	0	0	0	0	0	0	0	0.548594	0	0	0	0	0	0	0	0	0	0	0	0	2.61456	2.18649	0	0	4.1829	4.04338	4.93087	5.11967	5.34029	5.52502	5.20485	5.08329	5.20984	5.87541
	MMlncRNA_116545	NA	0	0	0	0	0	0	0	0	0	0	0	0	0	0	0	0	0	0	0	0	0	0	0	0	0	0	0	0	0	0	0	0.954607	0	0.827551	2.56941	0	1.90658	4.20325	2.4263	4.62191	4.7477	6.29579	4.53871	6.19545	5.27357	5.59275	5.98371
	MMlncRNA_116549	NA	0	0	-3.03258	0	0	0	-1.84542	-2.38279	-4.89714	-3.66939	0	0	0	0	0	0	0	0	0	0	-0.79207	0	0	-2.64709	-3.40577	0	0	-3.82024	2.6697	2.15601	-0.570401	1.62334	-1.05923	1.81821	1.93329	1.11757	1.52284	3.03863	3.53561	4.90697	6.0014	5.75657	5.79049	3.88972	5.44999	4.6428	5.16235
	MMlncRNA_116550	NA	0	-1.84887	0	-3.25754	0	0	-2.91869	-2.13413	-4.38545	0	0	-4.14644	-4.15666	0	0	0	0	0	0	-2.58098	-1.28038	-3.88096	-4.46922	-4.13539	0	0	0	-3.30855	2.41272	2.30513	0.319805	2.08257	-0.699538	1.95551	2.2155	1.46326	1.73908	3.84578	3.59812	4.92754	6.24748	6.34713	6.25262	4.46334	6.02581	5.0145	5.75353
	MMlncRNA_116577	NA	0	0	0	0	0	0	0	0	0	0	0	0	0	0	0	0	0	0	0	0	0	0	0	0	0	0	0	0	0	0.675743	0	0	0	0	0	0	0	0	0.977343	0.0574753	0.883704	4.89574	0	4.79088	3.8246	4.98707	3.97287
	MMlncRNA_117467	NA	-1.53374	0	0	-2.12125	-1.0681	-1.22044	-2.7824	-3.31977	-1.6642	-0.214051	-1.36537	-1.42519	-2.02037	-3.42563	-0.431764	-1.9459	-0.751098	-0.575552	-0.646979	-2.18166	-1.55913	-1.15971	-1.74797	-1.41414	-0.757791	-2.02743	-1.15288	-2.17226	1.25355	0.371031	-0.659384	0.463969	0	-2.66309	-0.921229	-0.173045	0	2.22718	1.67263	1.75276	1.84203	2.23257	2.6855	0.704814	0.850042	1.88912	1.99831
	MMlncRNA_119568	NA	0	0	0	1.92997	0	0	0	0	-0.782904	0	0	0	0	0	0	0	0	0	0	0	0	0	0	0	0	0	0	0	0	0	1.22191	0	0	0	0	0	0	0	0	0	2.72332	4.32031	4.25129	4.493	5.38043	4.06587	4.46456
	MMlncRNA_119569	NA	0	0	0	0	0	0	0	-0.278589	-0.207981	0.019771	0	0	0	0	0	0	0	0	0	0	0	0	0	0	0	0	0	0	0	0	0	0	0	0	0	0	0	0	0	1.47201	3.29824	4.15827	4.24125	4.55335	4.51925	3.05583	4.16501
	MMlncRNA_119570	NA	0	0	0	1.42699	0	-0.257158	0.18088	0	-1.28588	-0.0581262	0	0	0	0	0	0	0	0	0	0	0	0	0	-0.0358253	0	0	0	0	0	0	0	0	0	0	0	0	0	0	1.31398	0	2.22034	4.36988	4.79562	4.83802	5.21187	4.34717	2.82408
	MMlncRNA_119571	NA	-0.562385	0	0.171723	-0.564927	0	0	0	0	0.892127	-0.465084	0	0	0	0	0	0	0	0	0	0	0	0	0	0	0	0	0	0	0	0	0.311975	0	0	0	0	0	0	0	0	1.57212	3.13531	3.59095	4.79202	5.65345	5.59079	3.15594	2.90255
	MMlncRNA_119572	NA	0	0	0	0	0	0	0	0	-0.599822	1.21289	0	0	0	0	0	0	0	0	0	-1.11728	0	0	0	0	0	0	0	0	0	0.698439	0.404989	0.113305	0	0	0	0	0	0	3.88321e-05	0.0801716	3.49136	3.40386	3.98691	5.60208	5.12741	3.60259	4.27567
	MMlncRNA_119573	NA	0	0	0	-0.4016	0	-0.500789	0	0	-1.52951	0.283206	0	-1.29051	0	0	0	0	0	0	0	0	0	0	0	0	0	0	0	0	0	1.35371	-0.524698	0	0	0	0	0	0	0	-0.929648	-0.849515	2.29864	3.25178	4.37915	4.59439	4.15465	3.47127	4.16541
	MMlncRNA_119574	NA	0.606825	0	0	1.60428	-0.512494	-0.0798684	0	0	-2.10859	-0.880836	0	0	0	0	0	0	0	0	0	0	0	0	0	0	0	0	0	0	0	0	0	0	0	0	0	0	0	0	0	-0.428595	0.397634	3.25766	3.60368	1.84538	4.7011	2.81819	2.67944
	MMlncRNA_119575	NA	-3.57058	0	-2.83648	-0.988163	0	-0.864959	-1.23428	-2.18668	-0.893679	-0.88832	0	0	0	0	0	0	0	0	0	-4.21849	0	-3.19655	0	0	-3.20967	0	0	0	0	0	-2.69622	0	0	0	0	0	0	-2.54662	-0.101173	-1.02104	1.71208	3.22321	3.71167	3.50086	4.38168	3.0331	3.65685
	MMlncRNA_119576	NA	-1.20573	0	0	-1.20827	0	0	0	0	0.248785	0	0	0	0	0	0	0	0	0	0	0	0	0	0	0	0	0	0	0	0	1.54705	-0.331366	0	0	0	0	0	0	0	0	0.343816	1.75501	2.94761	3.79112	3.20276	3.94745	2.34267	2.77378
	MMlncRNA_119577	NA	0	0	0	0	0	-3.06289	-2.62485	-1.57725	-1.76968	-2.86386	0	0	0	0	-3.08157	-2.78835	0	0	0	0	0	0	0	0	0	0	0	0	0	0	-1.0868	0	0	0	0	0	0	-1.9372	1.20869	-0.0896856	1.41461	2.91207	3.79058	3.11029	4.68771	2.65333	3.05398
	MMlncRNA_119579	NA	0.846469	0	0	0	0	0	0	0	0	0	0	-0.0449778	0	0	0	0	0	0	0	0	0	0	0	0	0	0	0	0	0	0	0	0	0	0	0	0	0.381115	0	0	0.396012	0	3.23427	3.75021	3.25495	5.21377	1.7168	3.08901
	MMlncRNA_119581	NA	0	0	0	0	0	0	0	0	-3.07881	-1.85106	0	0	0	0	0	0	0	0	0	0	-1.97374	0	0	0	0	0	0	0	0	0	0	0	0	0	0	0	0	0	-0.478947	0.186149	0.427415	2.43945	2.95538	1.87516	3.84636	1.4074	3.03115
	MMlncRNA_119583	NA	0	0	0	0	0	0	0	0	-0.173557	0	0	0	0	0	0	0	0	0	0	0	0	0	0	0	0	0	0	0	0	0	0	0	0	0	0	0	0	0	0	0	2.33266	4.02277	4.27567	3.78041	3.78814	3.31265	1.61447
	MMlncRNA_119584	NA	0	0	0	-0.728324	0	-0.827513	0	0.073159	-1.85623	0	0	0	0	0	0	0	0	0	0	0	0.248837	0	0	0	0	0	0	0	0	0	0	0	0	0	0	0	0	0	0	0	0.649989	2.92506	3.66339	2.09774	4.59089	1.14454	3.25373
	MMlncRNA_119587	NA	0	0	0	0	0	-0.487922	0	0	0	1.29607	0	0	0	0	-0.506603	0	0	0	0	0	0	0	0	0	0	0	0	-0.439746	0	0	0	0	0	0	0	0	0	0	0	0	3.31151	4.58657	3.69812	4.02229	4.29305	2.62164	3.85635
	MMlncRNA_119588	NA	0	0	0	0	0	-1.17626	0	-0.275585	-1.20498	-0.977224	0	0	0	0	0	0	0	0	0	0	0	0	0	0	0	0	0	0	0	0	0	0	0	0	0	0	0	0	0	0	1.30125	3.38367	4.00979	3.07092	3.82711	0.795801	2.39041
	MMlncRNA_119590	NA	0	0	0	-0.994547	0	0	0	0	-2.12246	0.690259	0	0	0	0	0	0	0	0	0	0	0	0	0	0	0	0	0	0	0	0.175806	0	0	0	0	0	0	0	0	0	0.557538	2.38377	3.3218	3.52841	4.15344	3.32467	1.36375	2.47293
	MMlncRNA_119591	NA	0.374666	0	1.10877	0	0	0	0	0	0	0	0.128003	0	0	0	0	0	0	0	0	0	0	0	0	0	0.735582	0	0	0	0	0	0	0	0	0	0	0.735366	0	0	0	0	0	3.89997	2.37152	3.19819	4.34341	2.50803	4.03225
	MMlncRNA_119592	NA	0	0	0	0	0	0	0.185627	0	-2.28113	-0.053379	0	0	0	0	0	0	0	0	0	0	0	0	0	0	0	0	0	0	0	0.0171301	0	0	0	0	0	0	0	0	0	-0.601137	1.81005	3.77318	3.93363	3.2578	3.8822	2.30461	3.59436
	MMlncRNA_119593	NA	0	0	0	0.540339	0	0	0	0	0	0	0	0	0	0	0	0	0	0	0	0	0	0	0	0	0	0	0	0	0	3.29565	0	0	0	0	0	0	0	0	0	0	0	2.93068	3.70966	0	3.63716	1.09128	3.20046
	MMlncRNA_119594	NA	0	0	0	0	0	0.798894	0	1.69957	0	0	0	0	0	0	0	0	0	0	0	0	0	0	0	0	0	0	0	0	0	0	0	0	0	0	0	0	0	0	0	0	0	4.13643	1.89748	0	4.40994	2.77095	3.55821
	MMlncRNA_119596	NA	0	0	0	0	-0.494156	0	0.376507	0	-2.09025	0	0	0	0	0	0	0	0	0	0	0	-0.985181	0	0	0	0	0	0	0	0	0.20801	0	0	0	0	0	0	0	0	-0.49039	-0.410257	0.415971	3.80651	2.49648	2.86372	3.00895	1.5886	1.28274
	MMlncRNA_119597	NA	-1.21394	0	0	0	0	0	0	0	-2.34439	-1.11664	0	0	0	0	0	0	0	0	0	0	0	0	0	0	0	0	0	0	0	0	0	0	0	0	0	0	0	0	0	0	0	3.55237	3.10484	3.7795	3.5433	2.33446	3.25099
	MMlncRNA_119598	NA	0	0	-0.0565808	0	0	0	0	0	0	0	0	0	0	0	0	0	0	0	0	0	0	0	0	0	0	0	0	0	1.12214	0	0	0	0	0	0	0	0	0	0	-0.241146	0.585082	2.97563	3.52809	4.35476	4.67282	2.45815	-0.133108
	MMlncRNA_119604	NA	0	0	0	0	0	0	0	0	0	0.990064	0	0	0	0	0	0	0	0	0	0	0	0	0	0	0	0	0	0	0	0	0	0	0	0	0	0	0	0	0	0	2.26853	2.76599	2.21154	2.71628	4.30897	0.441162	2.55034
	MMlncRNA_122012	NA	0	0	0	0	0	0	0	-2.95997	0	0	0	0	-2.66058	0	-2.87932	-2.5861	0	-2.53769	-2.87215	-3.40682	-2.78429	0	0	0	0	0	-2.79309	0	1.61335	0.730826	0	0.993688	-0.788418	1.15614	1.76049	2.12535	1.09766	2.51298	1.95843	1.79063	1.20182	1.62889	2.85265	4.35001	1.33537	3.48993	3.1466
	MMlncRNA_122954	NA	0	0	0	0	0	0	0.19039	0	0	0.951384	0	0	0	0	0	0	0	0	0	0	0	0	0	0	0	0	0	0	0	1.02189	0	2.43676	0	0	0	0.214783	0	2.46301	1.90846	1.40363	1.22985	3.6204	3.9384	2.6776	3.53332	1.40248	4.09663
	MMlncRNA_122958	NA	-0.170515	0	0	0	0	0	0	0	-1.30097	0.926787	0	0	-0.0721796	0	0	0	0	0.0507123	0	0	0	0	0	0	0	0	0	0	0.742316	1.9973	0	0	0	0	1.442	0.190185	0	0	0.298895	1.96399	0	3.48032	3.52678	3.65301	3.14616	2.37788	3.48707
	MMlncRNA_122960	NA	0.99426	0	0	0	0	0	0	0	0.86381	0	0	0	0	0	0	0	0	0	0	0	0	0	0	0	0	0	0	0	0	0	0	2.57694	0	0	1.60678	0	0	0	0	3.5438	2.37003	4.06014	3.99111	3.81778	3.08854	3.12762	3.65184
	MMlncRNA_122964	NA	-1.25433	0	0	0	0	0	0	0	0.422573	1.1649	0	-1.14578	0	0	0	0	-1.69408	0	0	0	0	0.119703	-0.468559	0	0	0	0	0	1.6585	-0.0865208	-0.379971	0.328345	-0.8688	0	0.358184	-0.893631	0	2.09156	2.21508	2.10257	1.12144	3.13347	3.32748	2.15415	3.16188	2.54199	2.72518
	MMlncRNA_122965	NA	0.0887724	0	0	0	0	0	-0.57492	-0.112287	1.41775	1.18607	0	-0.802675	-0.812892	0.366815	0	-0.738417	0	0	-1.02446	0	0	0	0	0	0	-0.819946	0	0	0	0	0	1.25641	0	0	0	0.449472	-0.376582	1.6977	2.36554	1.63832	2.46454	3.61408	3.54506	1.91229	1.92002	2.54406	3.33132
	MMlncRNA_122966	NA	0.952058	0	-1.77327	0	0	-2.6091	-2.17107	-1.12347	0.821607	0.17489	-2.75404	-0.813859	-0.0871106	0	0	0	0	-0.286147	0	0	0	0	-2.7216	-2.38777	0	0	0	0	0	2.11987	0	2.24523	0	-0.0517533	-0.309896	0.175254	-1.97273	3.16044	2.4856	2.5016	1.45336	3.31339	3.53387	3.01659	3.04634	2.43334	3.43561
	MMlncRNA_122968	NA	-0.678632	0	-0.529486	-2.26614	0	-2.36533	-0.927287	-2.46465	1.41331	0.833707	0	0.166886	-2.16526	-1.57052	0	0	-1.70334	0	0	0	0	-0.889561	-2.47782	0	0	0	-2.29777	0	-1.35076	2.22614	-0.389234	1.77851	0	-1.80797	-0.0661166	0	0.271051	3.34533	0.527743	2.74538	1.69714	3.32584	4.00004	2.55993	3.19992	2.67712	3.20134
	MMlncRNA_122969	NA	0.538581	-0.377219	-2.04924	-1.78589	-1.3177	-0.885078	0	-0.662478	1.81412	1.12131	0	-1.67479	-1.10005	-0.0902675	-1.3188	0	0	-1.56212	0	-3.43126	-2.80873	0.398042	-2.99757	0	0	0	-2.81752	0	-0.870517	1.38446	-1.90899	2.25876	0	0	-0.585869	-0.100719	-2.2487	2.04797	1.77353	2.67309	1.76235	3.67485	3.85736	3.84753	3.34068	3.14009	3.73221
	MMlncRNA_122971	NA	1.52272	0	-0.387028	-2.12368	-2.65549	-1.22287	-2.78483	-1.32219	1.6553	1.56113	0	-2.01258	-0.700873	-1.42806	-3.24155	0	0	-2.89991	0	0	-3.14652	-1.7471	-3.33536	-3.00153	0	0	0	0	-0.208306	1.74711	-0.661813	2.67099	-2.7356	0.334485	0.298735	1.56149	-1.58649	3.83356	2.43574	3.3353	1.95508	4.17356	4.68307	4.16182	3.34238	3.42726	4.06001
	MMlncRNA_122973	NA	1.43933	0	0	-1.88514	-1.41695	-1.39936	-0.546289	-1.49869	2.07442	2.60702	-3.12926	0.395881	0.385663	-0.0195919	-2.00301	-0.709786	-0.152418	-1.07641	-2.99583	-2.53051	-1.90798	-0.508562	-1.51186	-1.17803	-2.52168	-0.791315	-1.91677	0.233774	-0.969766	2.1921	-0.423274	3.55806	0	-0.426976	1.53727	1.80003	-2.34795	3.31129	3.1414	3.62114	3.01674	4.78319	5.02714	4.36719	4.13452	4.16565	4.41884
	MMlncRNA_122975	NA	2.02439	0	-3.32897	-1.74369	-1.2755	-0.357452	-1.14181	-0.176672	3.13739	3.21413	-0.402848	0.367405	1.55882	1.08944	0.623867	0.502052	-0.415359	0.550468	-1.36896	-3.12602	-4.08846	-0.689042	-0.576864	-1.62155	-0.532235	-1.97179	-0.775326	-0.946706	1.43472	3.01162	-0.381361	3.76753	-1.09258	1.34674	1.1933	2.02554	-0.358506	4.01617	3.22651	4.31936	3.06758	5.0982	5.24666	5.02723	4.80379	4.45687	4.80882
	MMlncRNA_122987	NA	1.28557	0	0	0	0	0	-1.18548	0	2.30196	1.57552	-1.76845	1.9087	1.89848	1.97865	-0.642196	-1.34897	0	-1.30056	0	-1.1697	0	2.85225	0.263988	-0.402182	-0.160868	0	-0.555962	0	0	2.23099	0.352576	1.64585	-1.13625	0	0	1.16084	0.597824	-0.497823	0.532588	2.02776	0.853987	3.45098	3.9345	3.30174	2.68797	3.07101	3.59523
	MMlncRNA_123642	NA	0	0	0	-6.7819	-6.31371	0	-4.85808	-6.98041	0	0	0	-6.6708	-6.68102	0	0	0	0	0	0	-7.42727	0	0	0	0	0	0	0	0	-4.86652	-3.61154	-5.90499	-6.19668	-4.39382	-5.32373	-1.84491	-3.24873	-4.24471	-1.75539	-0.287577	-0.94441	2.61878	2.35261	4.46364	-2.95583	4.22382	2.09772	4.71112
	MMlncRNA_123643	NA	0	0	0	0	0	0	0	0	0	-0.611787	0	0	0	0	0	0	0	0	0	0	0	0	0	0	0	0	0	0	0	0	0	0	0	-0.253468	-0.0965727	0	0	0	0	0	4.36712	1.67871	4.28776	0	4.65821	0.424273	4.03596
	MMlncRNA_123644	NA	0	0	0	0	0	0	0	0	0	0	0	0	0	0	0	0	0	0	-0.162475	0	0	0	0	0	0	0	0	0	0	0	0	0	0	0	0	0	0	0	0	0	2.32653	1.6016	4.11753	0	2.46008	1.08412	4.1933
	MMlncRNA_123646	NA	0	0	0	0	0	0	0	0	0	0	0	0	0	0	0	0	0	0	0	0	0	0	0	0	0	0	0	0	0	-0.793075	0	0	0	0	-1.34837	-1.60019	0	-0.936924	0	0	1.73681	1.80543	3.81733	0	3.35579	0.909441	2.6967
	MMlncRNA_123647	NA	0	0	0	0	0	0	0	0	0	0	0	0	0	0	0	0	0	0	0	0	0	0	0	0	0	0	0	0	0	0	0	0	0	0	0	0	0	-0.145615	0	0.379967	0	0.481261	4.25354	0	4.29394	1.83825	2.80993
	MMlncRNA_123648	NA	0	0	0	0	0	0	-3.48779	0	-4.95454	0	0	0	0	0	0	0	0	0	0	0	0	0	0	0	0	0	0	0	-1.91126	-2.65628	0	0	-4.43856	0	-3.21158	-2.14147	0	-1.80013	-2.35468	-2.68959	2.52896	2.02314	4.31742	0	4.72962	1.49249	3.80503
	MMlncRNA_123653	NA	0	0	0	0	0	0	0	-2.60372	0	0	0	0	0	0	0	0	0	0	0	0	0	0	0	0	0	0	0	0	0	0	0	0	0	0	-1.79014	0	-0.868011	1.42866	-0.933246	0	2.88001	2.5212	4.38861	0	5.11789	1.7896	3.46438
	MMlncRNA_123654	NA	0	0	0	0	-4.38855	0	0	0	-5.98464	-4.75689	-3.51589	0	0	0	0	0	0	0	-3.96742	-5.5021	0	-4.48016	0	0	-3.49327	0	0	0	-1.3564	-1.68638	-1.97983	-2.27151	-4.46866	-4.39857	-2.24167	-1.68613	-4.31954	-2.83023	-0.477889	-0.982718	2.69151	2.05718	4.34479	0	4.79468	1.70544	3.87485
	MMlncRNA_123655	NA	0	0	0	0	0	0	0	0	0	0	0	0	0	0	0	0	0	0	0	0	0	0	0	0	0	0	0	0	0	0	0	0	0	0	0	0	0	0	0	0	2.52531	0.215414	4.53871	0	5.41374	0	4.26655
	MMlncRNA_123660	NA	0	0	0	0	0	0	0	0	0	0	0	0	0	0	0	0	0	0	0	0	0	0	0	-4.14476	0	0	0	0	-3.35153	0	0	0	0	0	-2.06689	0	0	-1.2404	-1.47303	-1.12986	2.72612	2.32507	4.29473	0	4.58034	1.49349	4.56814
	MMlncRNA_123662	NA	0	0	0	0	0	0	0	0	0	0	0	0	0	0	0	0	0	0	0	0	0	0	0	0	0	0	0	0	0	0	0	0	0	0	0	0	0	0.654998	0.948443	0	2.49223	1.7673	3.87581	0	3.81843	0.764397	4.44242
	MMlncRNA_123663	NA	0	0	0	0	0	0	0	0	0	0	0	0	0	0	0	0	0	0	0	0	0	0	0	-2.23639	0	0	0	0	0	0	0	0	0	0	0	0	-1.82134	0	0	-1.80645	2.01978	1.51724	3.68526	0	3.70792	0.999764	3.62352
	MMlncRNA_123664	NA	0	0	0	0	0	0	0	0	-5.50274	0	0	0	0	0	0	0	0	0	0	0	0	0	0	0	0	0	0	0	0	0	0	0	0	0	-2.75978	-3.01159	-3.83765	-0.34833	-0.580953	-1.01539	2.21293	1.94151	3.86296	0	3.62084	0.699669	4.23949
	MMlncRNA_123665	NA	0	0	0	0	0	0	0	0	-1.92114	0	0	0	0	0	0	0	0	0	0	0	0	0	0	0	0	0	0	0	0	0	0	0	0	0	0	0	0	0	0.678721	0	2.90701	1.59711	4.01352	0	4.41907	0.757709	4.03682
	MMlncRNA_123666	NA	0	0	0	0	0	0	0	0	0	0	0	0	0	0	0	0	0	0	0	0	0	0	0	0	0	0	0	0	0	0	0	0	0	0	0	0	0	0	0.3989	0	1.30526	1.58033	4.24827	0	3.83112	1.06285	4.39443
	MMlncRNA_123667	NA	0	0	0	0	0	0	0	0	0	0	0	0	0	0	0	0	0	0	0	0	0	0	0	0	0	0	0	0	0	0	0	0	0	0	0	0	0	-0.205372	0	0	0.146438	2.00647	4.01545	0	3.86495	1.12642	4.18314
	MMlncRNA_123668	NA	0	0	0	0	0	0	0	0	0	0	0	0	0	0	0	0	0	0	0	0	0	0	0	0	0	0	0	0	0	0	0	0	0	0	0	0	1.2011	0	0	0.215999	2.62719	1.31729	4.18687	0	3.6352	1.21485	3.64596
	MMlncRNA_123669	NA	0	0	0	0	0	0	0	-3.99601	0	-3.69765	0	0	0	0	0	0	0	0	0	0	0	0	0	-3.67535	0	0	0	0	0	0	0	0	0	0	0	0	0	-1.77099	-1.74058	-0.075487	2.79027	1.35838	3.70174	0	3.42861	0.840906	4.0225
	MMlncRNA_123675	NA	0	0	0	0	0	0	0	0	0	0	0	0	0	0	0	0	0	0	0	0	0	0	0	0	0	0	0	0	0	0	0	0	0	0	0	0	0	0	0	0	2.21845	1.90855	3.83953	0	3.352	1.39108	2.50026
	MMlncRNA_123690	NA	0	0	0	0	0	0	0	0	0	0	0	0	0	0	0	0	0	0	0	0	0	0	0	0	0	0	0	0	-0.0523875	0	0	0	0	0	0	0	0	1.38067	-0.495808	0	2.21791	2.10066	4.33541	0	4.18796	1.90511	4.95915
	MMlncRNA_123691	NA	0	0	0	0	0	0	0	0	0	0	0	-1.70904	0	0	0	0	0	0	0	0	0	0	0	0	0	0	0	0	0	0	0	0	0	0	0	-2.45689	-0.697986	-1.79363	-0.763222	-2.26805	1.7281	1.41821	3.83747	0	3.62246	1.685	4.58145
	MMlncRNA_123695	NA	0	0	0	0	0	0	0	0	0	0	0	0	0	0	0	0	0	0	0	0	0	0	0	0	0	0	0	0	0	0	0	0	0	0	0	0	0	0	0.7807	0	2.42403	2.25163	4.21503	0	3.48357	1.85969	3.63184
	MMlncRNA_123697	NA	0	0	0	0	0	0	0	0	0	0	0	0	0	0	0	0	0	0	0	0	0	0	0	0	0	0	0	0	0	0	0	0	0	0	0	0	0	0	0	0	1.56168	0.988745	4.08965	0	3.8107	1.7343	4.34599
	MMlncRNA_123698	NA	0	0	-3.98375	0	0	0	-2.79659	0	0	0	0	0	0	0	0	0	0	0	0	-5.36577	0	0	0	0	0	0	0	0	0	0	-3.8435	0	0	0	-3.10534	-3.35716	-3.18322	-3.6939	-1.07853	-3.16832	2.4128	1.83987	4.4589	0	4.10434	1.98029	4.53963
	MMlncRNA_123699	NA	0	0	0	-4.37473	0	0	0	0	0	-3.27489	0	0	0	0	0	0	0	0	0	0	0	0	-4.58642	0	0	0	-4.40637	0	0	0	0	0	-3.98666	-3.91657	0	-2.42653	0	-1.34823	-0.580851	-0.822646	1.46301	1.33754	3.81449	0	3.26641	1.38566	4.35685
	MMlncRNA_123700	NA	0	0	0	0	0	0	-4.09687	0	-5.56363	0	0	0	0	0	-4.55359	0	0	0	0	0	0	0	0	-4.31358	0	0	0	-4.48673	0	-3.26537	-3.55882	-3.8505	0	0	0	0	0	-0.239291	-1.37881	-2.88363	2.52756	1.95463	4.29499	0	4.05913	1.13759	4.53274
	MMlncRNA_123701	NA	0	0	0	0	0	0	0	0	0	0	0	0	0	0	0	0	0	0	0	0	0	0	0	0	0	0	0	0	0	0	0	0	0	0	0	0	0	0	0	0	0.550709	1.56274	3.49372	0	3.38469	1.3083	4.25878
	MMlncRNA_123702	NA	0	0	0	0	0	0	0	0	0	0	0	0	0	0	0	0	0	0	0	-4.09848	0	0	0	0	0	0	0	0	0	0	0	0	0	0	0	0	0	-0.426606	-0.659229	0	1.09513	1.5695	3.79421	0	3.03603	1.71254	4.28383
	MMlncRNA_123707	NA	0	0	0	0	0	0	0	0	0	0	0	0	0	0	0	0	0	0	0	0	0	0	0	0	0	0	0	0	0	0	0	0	0	0	0	0	-2.39582	-0.906504	-0.461056	-1.38092	1.90474	1.13541	3.69574	0	3.10241	0.524823	3.8564
	MMlncRNA_123710	NA	0	0	0	0	0	0	0	0	0	0	0	0	0	0	0	0	0	0	0	0	0	0	0	0	0	0	0	0	0	0	0	0	0	0	-1.53579	0	-0.613655	0	0.491034	-2.59876	2.22747	1.72493	4.16143	0	3.83675	1.6855	4.69911
	MMlncRNA_123711	NA	0	0	0	0	0	0	0	0	0	0	0	0	0	0	0	0	0	0	0	0	0	0	0	0	0	0	0	0	0	0	0	0	0	0	-2.15634	0	0	-1.7449	-1.29945	-0.219317	1.60691	1.75645	3.96946	0	3.54781	1.63752	4.28104
	MMlncRNA_123716	NA	0	0	0	0	0	0	-0.967897	0	0	0	0	0	0	0	0	0	0	0	0	0	0	0	0	0	0	0	0	0	0	-0.721356	0	0	0	0	0	-2.52847	0	-1.86521	0.902172	0	2.07157	1.42464	4.17377	0	4.12795	0.907159	3.72261
	MMlncRNA_123719	NA	0	0	0	0	0	0	0	0	-4.899	0	0	-3.66	0	0	0	-3.59574	0	0	0	0	0	0	0	0	0	0	0	0	-1.27076	-1.01578	0	0	0	0	-3.15603	0	-3.2339	0.955851	-0.977212	0	2.77715	1.75676	4.60768	0	4.35548	1.4237	4.42819
	MMlncRNA_123721	NA	0	0	0	0	0	-6.09194	0	-6.19127	-7.12066	0	0	0	0	0	0	0	-6.42996	0	0	-6.63812	0	0	0	0	0	0	-6.02439	0	0	-2.8224	-5.11585	-4.40754	0	0	-2.20777	-2.62951	0	0.121212	0.207118	-1.44067	2.63349	2.02403	4.7806	-4.16669	4.51487	1.11278	4.8133
	MMlncRNA_123722	NA	0	0	0	0	0	0	0	0	0	0	0	0	0	0	0	0	0	0	0	0	0	0	0	0	0	0	0	0	0	0	0	0	0	0	0	0	0	0	-0.21427	-0.134137	3.01402	2.18955	4.61695	0	3.14757	1.18665	4.22183
	MMlncRNA_123723	NA	0	0	0	0	0	0	0	0	0	0	0	0	0	0	0	0	0	0	0	0	0	0	0	0	0	0	0	0	0.261049	0	0	0	0	0	0	0	0	0	-2.18237	-1.10224	1.89392	1.11453	4.28758	0	3.55798	1.14454	3.83869
	MMlncRNA_123724	NA	0	0	0	0	0	0	-5.81161	-5.34897	0	-6.05061	0	0	0	0	0	0	-6.58766	0	0	0	0	0	0	-6.02831	0	0	0	-6.20147	-5.23508	0	0	-3.98028	0	0	-3.21347	-3.20225	0	-1.21706	0.179477	-1.07481	2.71167	1.91231	4.7193	0	4.33438	1.06582	4.65814
	MMlncRNA_123726	NA	0	0	0	0	0	0	0	0	0	0	0	0	0	0	0	0	0	0	0	0	0	0	0	0	0	0	0	0	0	0	0	0	0	0	0	0	0	0.0234891	0	0	1.96026	1.87276	4.24431	0	3.41574	2.13289	4.18067
	MMlncRNA_123727	NA	0	0	0	0	0	0	0	0	0	0	0	0	0	0	0	0	0	0	0	0	0	0	0	0	0	0	0	0	0	0	0	0	-1.90637	0	0	-0.931197	0	0	0.499442	-1.74235	2.2538	1.9439	4.30487	0	3.99878	1.06386	4.63247
	MMlncRNA_123728	NA	0	0	0	0	0	0	0	0	0	0	0	0	0	0	0	0	0	0	0	-4.79954	0	0	0	0	0	0	0	0	0	0	0	-3.56896	0	0	-3.53912	-3.79093	0	0.679685	-1.36029	-2.01713	1.47207	1.52895	4.05954	0	3.83342	0.441162	4.40077
	MMlncRNA_123729	NA	0	0	-4.52932	-5.26597	-4.79779	-4.36516	-4.92712	0	-3.39388	-3.58117	-3.18816	-2.56991	-2.58013	0	-4.38384	-3.50566	-4.70318	-1.72027	-5.37666	-3.58941	-5.28881	-2.56747	0	-3.14383	0	0	-2.71264	0	-1.54324	0.296698	-2.06714	-2.35883	-4.8779	-0.415492	-1.32899	0.00416072	-3.14382	1.54189	2.05147	1.06747	2.77055	2.81367	5.06097	2.46698	4.86977	1.72791	5.15237
	MMlncRNA_123730	NA	0	0	0	-2.55128	0	0	0	0	0	0	0	0	-2.4504	0	0	0	0	-2.32751	0	-1.61169	0	0	0	0	0	0	0	0	0	1.20404	0	-0.966062	0	0.228811	0.063778	-0.603075	0	-0.524776	1.2426	0.000805207	1.412	1.83907	4.36698	1.59671	3.633	1.52322	4.7527
	MMlncRNA_123733	NA	0	0	0	0	0	0	0	0	0	0	0	-4.02707	0	0	0	-3.96281	0	0	-4.24886	-4.78353	0	0	-4.34985	0	0	-3.04434	0	0	0	-2.96781	0	0	0	-3.68	-1.93815	-2.18996	0	-0.304307	-0.0812508	-2.58608	1.32761	1.05953	3.63601	-1.3121	2.91285	-0.127793	3.79808
	MMlncRNA_123734	NA	0	0	0	0	0	0	0	0	0	0	0	0	0	0	0	0	0	0	0	0	0	-1.86607	0	0	0	0	0	0	0	0	0	-1.65742	0	-0.784479	-1.62758	0	-0.705454	0.783862	0.814273	0.631371	1.72063	1.28521	3.82284	-0.416579	3.3985	0.893261	3.73941
	MMlncRNA_123793	NA	0.249744	0	1.39889	2.66224	0.715388	1.56305	-0.998912	0.0486845	0.704256	-0.237918	0.00308097	0	0	-1.64214	1.54437	1.42255	0	-1.11399	1.55155	-0.398168	-1.3606	0	0.0355158	2.10631	1.34763	0	0.215566	1.93315	0	1.83259	1.53914	0	-0.949687	2.29033	2.86226	-0.974519	-0.800574	0	0.719154	-0.785676	2.36248	4.81812	3.56852	0.488302	5.1741	4.21318	4.67991
	MMlncRNA_124307	NA	0	0	-3.24323	0	0	0	0	0	0	-3.88003	-2.63903	0	0	0	-4.09775	0	0	-3.75611	0	0	0	0	0	0	0	0	0	0	-3.0645	0	0	0	0	0	0	0	0	0	0	-3.42779	4.45372	5.59435	4.68485	4.07501	5.37747	3.14092	1.53823
	MMlncRNA_126388	NA	-0.796779	1.02439	-0.0626707	0.423071	0	0.10149	0	-0.997838	-2.51219	-0.28444	0.831027	-0.688226	-1.28341	0	0.0828088	-0.208931	1.50044	-0.575552	-0.173047	-1.02965	-0.407122	-1.00771	-0.595969	0.545216	-0.0208252	0.294503	-0.0939909	1.26514	2.33844	-1.21393	0.0775814	0.200934	-1.99621	1.77432	2.5527	1.88585	1.96026	-0.35778	2.4096	2.81166	4.35158	3.23872	3.70257	3.8341	3.82802	0.974012	3.76769
	MMlncRNA_127543	NA	0	0	0	0	0	-3.23951	0	0	-3.26823	-3.04048	0	0	-3.03945	0	0	0	0	0	0	0	0	0	0	0	0	0	0	0	0	0	0	-2.55511	0	0	0	0	0	1.97364	1.79106	2.76931	2.76155	4.01555	3.61395	3.7732	0.830965	3.1788	5.13451
	MMlncRNA_127547	NA	1.32886	0	0	0.589355	1.79451	1.49017	2.51317	1.39084	2.12441	2.10424	1.0822	1.70045	0.105269	0	0.886522	0.764708	-0.432812	0.813124	1.47866	1.16638	2.15148	-0.619032	0	-0.873464	0	-0.901784	-0.0272432	-1.04662	0.919765	2.9821	1.46626	0	0	0.462555	1.20441	0.367634	0.54158	3.0309	3.2837	4.20033	5.66811	4.93079	5.55837	6.03991	5.07084	5.1403	5.2191
	MMlncRNA_127773	NA	0	0	0	0	0	0	0	0	0	0	0	0	0	0	0	0	0	0	0	0	0	0	0	0	0	0	0	0	0	0	0	0	0	0	0	0	0	0	0	0	7.92758	-0.630239	6.15872	6.33686	0	-0.147716	0
	MMlncRNA_128772	NA	-0.0763293	0	-1.66415	-1.4008	0.0673866	0.0849744	-1.06195	-0.599316	-0.20678	-1.30096	-2.64492	0	0	-0.705178	-0.933707	-2.22545	-1.25304	0	-2.51149	-3.04617	-2.42364	0	-2.61249	-0.693693	-2.03734	0	0	-0.866849	0	-1.23045	1.4761	-0.815582	0	0.379291	0	-2.03756	-1.86361	0	-0.343885	-0.848715	2.43695	0	3.64299	4.71067	1.57049	3.65794	0.844286
	MMlncRNA_132147	NA	0	0	0	0	0	0	0	0	0	0	0	0	0	0	0	0	0	-2.15768	0	0	0	0	0	0	0	0	0	0	0	0	0	0	0	0	0	-1.0182	0	-1.35494	0.412435	1.17064	5.06296	2.38741	2.37284	0	0.452342	3.81335	2.4486
	MMlncRNA_132726	NA	0	0	0	0	0	0	0	-1.35079	0	0	0	0	0	0	0	0	0	0	0	0	0	0	0	0	0	0	0	0	0	0.0180814	-0.275368	0	0	0	0	0	0	0.874233	1.90464	2.98478	3.54797	4.34241	6.00699	0	2.52951	1.39867	3.20829
	MMlncRNA_132728	NA	0	0	0	0	0	0	0	0	0	0	0	0	0	0	0	0	0	0	0	0	0	0	0	0	0	0	0	0	0	0	0	0	0	0	0	-0.356117	0	5.00758	2.07452	3.29216	2.24392	4.47834	6.24582	0	2.37746	1.41654	3.6412
	MMlncRNA_133318	NA	0	0	-3.28354	0	0	0	0	0	0	0	0	0	0	0	0	0	0	0	0	0	0	0	0	0	0	0	0	0	0	0	0	0	0	0	0	0	0	0	0	0	-2.64188	-0.144422	6.20441	3.44973	5.22298	1.90579	3.53475
	MMlncRNA_136937	NA	0	0	0	0	0	0	0	0	0	0	0	0	0	0	0	0	0	0	0	0	0	0	0	0	0	0	0	0	0	0	0	0	0	0	0	-0.234202	0	0	0	0.954641	5.30443	3.27833	2.40195	0	-0.0855849	3.99789	3.2326
[truncated: 30 more columns]
