# Supplementary material for: Characterization of complete lncRNAs transcriptome reveals the functional and clinical impact of lncRNAs in multiple myeloma
Source: Leukemia. 2021 Feb 17;35(5):1438–50. doi: 10.1038/s41375-021-01147-y (PMC8102198; doi:10.1038/s41375-021-01147-y)
Supplement: Supplementary file 7 — Supplemental Table 5 [file 41375_2021_1147_MOESM7_ESM.xlsx]

## Sheet: Supplemental Table 5
Supplemental Table 5. lncRNAs with de novo active chromatin marks in MM. NA=Not Available.
		Active chromatin marks score of MM and B-cell samples
	Gene ID	MM54168	MM54498	MM54847	MM55358	NBCB1	NBCB2	NBCB3	NBCT1	NBCT2	NBCT3	GCBC1	GCBC2	GCBC3	ncsMBC	csMBC1	csMBC2	PCT1	PCT2	PCT3	MM Active Mean	B-cells Active Mean	delta Active	p-value Active	FDR Active
	MMlncRNA_014997	0.83995	1	0.83995	0.965974	0	0	0	0	0	0	0	0	0	0	0	0	0	0	0	0.911468	0	0.911468	0.000212182	0.00211366
	BCSlncRNA_008688	1	0.940335	1	1	0	0	0	0	0	0	0	0	0	0	0	0	0	0	0	0.985084	0	0.985084	7.6502e-06	0.000120085
	BCSlncRNA_001688	0.565265	1	0.778761	1	0	0	0	0	0	0	0	0	0	0	0	0	0	0	0	0.836007	0	0.836007	0.00404604	0.0255788
	MMlncRNA_004366	1	0.277957	1	1	0	0	0	0	0	0	0	0	0	0	0	0	0	0	0	0.819489	0	0.819489	0.0200103	0.0977863
	BCSlncRNA_013257	0.618968	0.0342167	0.874259	0.817105	0	0	0	0	0	0	0	0	0	0	0	0	0	0	0	0.586137	0	0.586137	0.0552587	0.193348
	BCSlncRNA_013258	0.673861	0.194245	1	1	0	0	0	0	0	0	0	0	0	0	0	0	0	0	0	0.717026	0	0.717026	0.0327854	0.146404
	MMlncRNA_022864	1	0	1	1	0	0	0	0	0	0	0	0	0	0	0	0	0	0	0	0.75	0	0.75	0.0576689	0.193348
	MMlncRNA_022865	1	0	1	1	0	0	0	0	0	0	0	0	0	0	0	0	0	0	0	0.75	0	0.75	0.0576689	0.193348
	MMlncRNA_022866	1	0	1	0.868845	0	0	0	0	0	0	0	0	0	0	0	0	0	0	0	0.717211	0	0.717211	0.0588212	0.193348
	MMlncRNA_022867	1	0	1	1	0	0	0	0	0	0	0	0	0	0	0	0	0	0	0	0.75	0	0.75	0.0576689	0.193348
	MMlncRNA_022868	1	0	1	1	0	0	0	0	0	0	0	0	0	0	0	0	0	0	0	0.75	0	0.75	0.0576689	0.193348
	MMlncRNA_004783	0.70983	0.157901	0.540563	0.806553	0	0	0	0	0	0	0	0	0	0	0	0	0	0	0	0.553712	0	0.553712	0.0304442	0.138334
	MMlncRNA_029903	0.864192	1	0.892033	1	0	0	0	0	0	0	0	0	0	0	0	0	0	0	0	0.939056	0	0.939056	0.000119959	0.00126814
	ENSG00000229228.1	0.307626	0.336475	0.74036	0.865372	0.105779	0.0192326	0.0244254	0.0192326	0.0192326	0.0288489	0	0	0	0	0.0192326	0	0	0	0	0.562458	0.0157323	0.546726	0.0303425	0.138334
	MMlncRNA_025367	1	1	0.556477	1	0	0	0	0	0	0	0	0	0	0	0	0	0	0	0	0.889119	0	0.889119	0.00404915	0.0255788
	MMlncRNA_025603	1	1	1	0	0	0	0	0	0	0	0	0	0	0	0	0	0	0	0	0.75	0	0.75	0.0576689	0.193348
	BCSlncRNA_023093	0.479846	1	0.863724	0.863724	0	0	0	0	0	0	0	0	0	0	0	0	0	0	0	0.801823	0	0.801823	0.00561719	0.0338338
	MMlncRNA_040160	0.716095	1	0.577836	1	0	0	0	0	0	0	0	0	0	0	0	0	0	0	0	0.823483	0	0.823483	0.00440677	0.0271751
	MMlncRNA_001867	0	0.737745	0.687311	0.757918	0	0	0	0	0	0	0	0	0	0	0	0	0	0	0	0.545743	0	0.545743	0.058128	0.193348
	MMlncRNA_011405	0	1	1	1	0	0	0	0	0	0	0	0	0	0	0	0	0	0	0	0.75	0	0.75	0.0576689	0.193348
	ENSG00000186481.11	0.747012	0.920408	0	0.91188	0	0.00714905	0	0.00999161	0.00714905	0.00714905	0	0	0	0.0142128	0	0	0	0	0	0.644825	0.00304344	0.641782	0.060719	0.193348
	ENSG00000266145.1	1	1	0	1	0	0	0	0	0	0	0	0	0	0	0	0	0	0	0	0.75	0	0.75	0.0576689	0.193348
	ENSG00000264222.1	1	1	0	0.976713	0	0	0	0	0	0	0	0	0	0	0	0	0	0	0	0.744178	0	0.744178	0.0577026	0.193348
	MMlncRNA_061599	0.832929	0.291404	1	1	0	0	0	0	0	0	0	0	0	0	0	0	0	0	0	0.781083	0	0.781083	0.0187366	0.0954692
	MMlncRNA_073979	0	0.829952	1	1	0	0	0	0	0	0	0	0	0	0	0	0	0	0	0	0.707488	0	0.707488	0.0596594	0.193348
	BCSlncRNA_035945	1	1	1	0	0	0	0	0	0	0	0	0	0	0	0	0	0	0.159609	0	0.75	0.0106406	0.739359	0.0595267	0.193348
	MMlncRNA_069162	1	1	1	0	0	0	0	0	0	0	0	0	0	0	0	0	0	0	0	0.75	0	0.75	0.0576689	0.193348
	MMlncRNA_063771	1	1	0	1	0	0	0	0	0	0	0	0	0	0	0	0	0	0	0	0.75	0	0.75	0.0576689	0.193348
	BCSlncRNA_046915	1	0	1	1	0	0	0	0	0	0	0	0	0	0	0	0	0	0	0	0.75	0	0.75	0.0576689	0.193348
	ENSG00000226360.4	0.777266	0	1	1	0	0	0	0	0	0	0	0	0	0	0	0	0	0	0	0.694316	0	0.694316	0.0612144	0.193348
	MMlncRNA_079403	1	1	1	0.855072	0	0	0	0	0	0	0	0	0	0	0	0	0	0	0	0.963768	0	0.963768	0.000116579	0.00125808
	MMlncRNA_079405	1	0.805167	1	0.789085	0	0	0	0	0	0	0	0	0	0	0	0	0	0	0	0.898563	0	0.898563	0.00060416	0.00504766
	MMlncRNA_083674	0.501446	0.980714	0.127049	0.97107	0	0	0	0	0	0	0.0339923	0	0	0	0	0.0499036	0	0	0	0.64507	0.00559306	0.639477	0.0529237	0.193348
	MMlncRNA_080038	1	1	0	1	0	0	0	0	0	0	0	0	0	0	0	0	0	0	0	0.75	0	0.75	0.0576689	0.193348
	MMlncRNA_080042	1	1	0	1	0	0	0	0	0	0	0	0	0	0	0	0	0	0	0	0.75	0	0.75	0.0576689	0.193348
	MMlncRNA_080045	1	1	0	1	0	0	0	0	0	0	0	0	0	0	0	0	0	0	0	0.75	0	0.75	0.0576689	0.193348
	ENSG00000249988.1	0.82714	0.104648	0.844304	0.805853	0.0178667	0.0510478	0.0102096	0.033181	0.0229715	0.033181	0	0	0	0.0765716	0.112305	0.0357334	0.0484954	0.0638097	0.0612573	0.645486	0.0377753	0.607711	0.0433261	0.181475
	BCSlncRNA_048183	1	0	1	1	0	0	0	0	0	0	0	0	0	0	0	0	0	0	0	0.75	0	0.75	0.0576689	0.193348
	BCSlncRNA_049601	1	1	1	1	0	0	0	0	0	0	0	0	0	0	0	0	0.21164	0	0	1	0.0141093	0.985891	3.2761e-19	1.69702e-16
	MMlncRNA_087347	0	1	1	1	0	0	0	0	0	0	0	0	0	0	0	0	0	0	0	0.75	0	0.75	0.0576689	0.193348
	MMlncRNA_101218	1	0.762329	0	0.881165	0	0	0	0	0	0	0	0	0	0	0	0	0	0	0	0.660873	0	0.660873	0.0610109	0.193348
	MMlncRNA_101263	0.0554675	1	1	1	0	0	0	0	0	0	0	0	0	0	0	0	0	0	0	0.763867	0	0.763867	0.0480366	0.193348
	MMlncRNA_095194	1	1	0	1	0	0	0	0	0	0	0	0	0	0	0	0	0	0	0	0.75	0	0.75	0.0576689	0.193348
	MMlncRNA_095195	1	0.948038	0	0.740192	0	0	0	0	0	0	0	0	0	0	0	0	0	0	0	0.672058	0	0.672058	0.0619936	0.194622
	BCSlncRNA_058633	0.0473214	1	1	1	0	0	0	0	0	0	0	0	0	0	0	0	0	0	0	0.76183	0	0.76183	0.0493814	0.193348
	MMlncRNA_105478	1	0.64943	0.64943	1	0	0	0	0	0	0	0	0	0	0	0	0	0	0	0	0.824715	0	0.824715	0.00386416	0.0250204
	MMlncRNA_105473	1	1	0	1	0	0	0	0	0	0	0	0	0	0	0	0	0	0	0	0.75	0	0.75	0.0576689	0.193348
	MMlncRNA_105482	1	1	0	1	0	0	0	0	0	0	0	0	0	0	0	0	0	0	0	0.75	0	0.75	0.0576689	0.193348
	MMlncRNA_116527	1	1	0.973583	0.867917	0	0	0	0	0	0	0	0	0	0	0	0	0	0	0	0.960375	0	0.960375	7.70915e-05	0.000928684
	MMlncRNA_116534	1	1	1	0	0	0	0	0	0	0	0	0	0	0	0	0	0	0	0	0.75	0	0.75	0.0576689	0.193348
	MMlncRNA_116535	1	1	0.98427	1	0	0	0	0	0	0	0	0	0	0	0	0	0	0	0	0.996067	0	0.996067	1.35711e-07	4.66877e-06
	MMlncRNA_116538	1	1	1	0.970298	0	0	0	0	0	0	0	0	0	0	0	0	0	0	0	0.992574	0	0.992574	9.23169e-07	1.99251e-05
	MMlncRNA_116545	1	1	0.345351	1	0	0	0	0	0	0	0	0	0	0	0	0	0	0	0	0.836338	0	0.836338	0.0144984	0.0790543
	MMlncRNA_116549	0.591354	0.870954	0.991935	0.677385	0	0	0	0	0	0	0	0	0	0	0	0	0	0	0	0.782907	0	0.782907	0.00329687	0.0224708
	MMlncRNA_116550	1	1	0.982032	0.962437	0	0	0	0	0	0	0	0	0	0	0	0	0	0	0	0.986117	0	0.986117	1.65261e-06	3.17057e-05
	MMlncRNA_119569	1	0.7	1	1	0	0	0	0	0	0	0	0	0	0	0	0	0	0	0	0.925	0	0.925	0.00114827	0.0089472
	MMlncRNA_119581	0	1	0.772382	0.848255	0	0	0	0	0	0	0	0	0	0	0	0	0	0	0	0.655159	0	0.655159	0.0609034	0.193348
	MMlncRNA_119587	0.775785	0.327354	0.775785	0.55157	0	0	0	0	0	0	0	0	0	0	0	0	0	0	0	0.607623	0	0.607623	0.0109153	0.0621331
	MMlncRNA_122958	1	0	1	1	0	0	0	0	0	0	0	0	0	0	0	0	0	0	0	0.75	0	0.75	0.0576689	0.193348
	MMlncRNA_122960	1	0	1	1	0	0	0	0	0	0	0	0	0	0	0	0	0	0	0	0.75	0	0.75	0.0576689	0.193348
	ENSG00000254343.2	1	1	1	0.104452	0	0	0	0	0	0	0	0	0	0	0	0	0	0	0	0.776113	0	0.776113	0.0404478	0.17225
	MMlncRNA_127547	1	1	0.0242826	1	0	0	0	0	0	0	0	0	0	0	0	0	0	0	0	0.756071	0	0.756071	0.0533144	0.193348
	MMlncRNA_040122	1	1	1	1	0	0	0	0	0	0	0	0	0	0	0	0	0	0	0	1	0	1	NA	0
	MMlncRNA_061615	1	1	1	1	0	0	0	0	0	0	0	0	0	0	0	0	0	0	0	1	0	1	NA	0
	MMlncRNA_061621	1	1	1	1	0	0	0	0	0	0	0	0	0	0	0	0	0	0	0	1	0	1	NA	0
	BCSlncRNA_047406	1	1	1	1	0	0	0	0	0	0	0	0	0	0	0	0	0	0	0	1	0	1	NA	0
	MMlncRNA_079404	1	1	1	1	0	0	0	0	0	0	0	0	0	0	0	0	0	0	0	1	0	1	NA	0
	ENSG00000249274.1	1	1	1	1	0	0	0	0	0	0	0	0	0	0	0	0	0	0	0	1	0	1	NA	0
	BCSlncRNA_048193	1	1	1	1	0	0	0	0	0	0	0	0	0	0	0	0	0	0	0	1	0	1	NA	0
	MMlncRNA_101264	1	1	1	1	0	0	0	0	0	0	0	0	0	0	0	0	0	0	0	1	0	1	NA	0
	MMlncRNA_101265	1	1	1	1	0	0	0	0	0	0	0	0	0	0	0	0	0	0	0	1	0	1	NA	0
	MMlncRNA_116528	1	1	1	1	0	0	0	0	0	0	0	0	0	0	0	0	0	0	0	1	0	1	NA	0
	MMlncRNA_116529	1	1	1	1	0	0	0	0	0	0	0	0	0	0	0	0	0	0	0	1	0	1	NA	0
	MMlncRNA_116530	1	1	1	1	0	0	0	0	0	0	0	0	0	0	0	0	0	0	0	1	0	1	NA	0
	MMlncRNA_116531	1	1	1	1	0	0	0	0	0	0	0	0	0	0	0	0	0	0	0	1	0	1	NA	0
	MMlncRNA_116532	1	1	1	1	0	0	0	0	0	0	0	0	0	0	0	0	0	0	0	1	0	1	NA	0
	MMlncRNA_116533	1	1	1	1	0	0	0	0	0	0	0	0	0	0	0	0	0	0	0	1	0	1	NA	0
	MMlncRNA_116536	1	1	1	1	0	0	0	0	0	0	0	0	0	0	0	0	0	0	0	1	0	1	NA	0
	MMlncRNA_116537	1	1	1	1	0	0	0	0	0	0	0	0	0	0	0	0	0	0	0	1	0	1	NA	0
	MMlncRNA_116540	1	1	1	1	0	0	0	0	0	0	0	0	0	0	0	0	0	0	0	1	0	1	NA	0
	MMlncRNA_116542	1	1	1	1	0	0	0	0	0	0	0	0	0	0	0	0	0	0	0	1	0	1	NA	0
	MMlncRNA_116543	1	1	1	1	0	0	0	0	0	0	0	0	0	0	0	0	0	0	0	1	0	1	NA	0
	MMlncRNA_119568	1	1	1	1	0	0	0	0	0	0	0	0	0	0	0	0	0	0	0	1	0	1	NA	0
	MMlncRNA_119583	1	1	1	1	0	0	0	0	0	0	0	0	0	0	0	0	0	0	0	1	0	1	NA	0
	MMlncRNA_122954	1	1	1	1	0	0	0	0	0	0	0	0	0	0	0	0	0	0	0	1	0	1	NA	0
	MMlncRNA_122964	1	1	1	1	0	0	0	0	0	0	0	0	0	0	0	0	0	0	0	1	0	1	NA	0
	MMlncRNA_122965	1	1	1	1	0	0	0	0	0	0	0	0	0	0	0	0	0	0	0	1	0	1	NA	0
	MMlncRNA_122966	1	1	1	1	0	0	0	0	0	0	0	0	0	0	0	0	0	0	0	1	0	1	NA	0
	MMlncRNA_122968	1	1	1	1	0	0	0	0	0	0	0	0	0	0	0	0	0	0	0	1	0	1	NA	0
