# Supplementary material for: Characterization of complete lncRNAs transcriptome reveals the functional and clinical impact of lncRNAs in multiple myeloma
Source: Leukemia. 2021 Feb 17;35(5):1438–50. doi: 10.1038/s41375-021-01147-y (PMC8102198; doi:10.1038/s41375-021-01147-y)
Supplement: Supplementary file 8 — Supplemental Table 6 [file 41375_2021_1147_MOESM8_ESM.xlsx]

## Sheet: Supplemental Table 6
Supplemental Table 6. Primer sequences. Fw=Forward primers; Rv=Reverse primers; *Bio=Biotinylated.
		Primers	Sequence (5' - 3')
		LINC-SMILO_Pyro Fw	GGAGAATATATTTGTTAGTTTGAGAAGAGT
		LINC-SMILO_Pyro Rv (Bio*)	ACAAATACTTACCATCTATCAAAAC
		LINC-SMILO_Pyro Specific	TTATTGGTGGTTATGATAGTAATAGAA
		LINC-SMILO shRNA.A Fw	CCGGAAGAAACTGAGCTGCATTCTTCTCGAGAAGAATGCAGCTCAGTTTCTTTTTTTG
		LINC-SMILO shRNA.A Rv	AATTCAAAAAAAGAAACTGAGCTGCATTCTTCTCGAGAAGAATGCAGCTCAGTTTCTT
		LINC-SMILO shRNA.B Fw	CCGGAAGCATCTGCATGCAGAAATACTCGAGTATTTCTGCATGCAGATGCTTTTTTTG
		LINC-SMILO shRNA.B Rv	AATTCAAAAAAAGCATCTGCATGCAGAAATACTCGAGTATTTCTGCATGCAGATGCTT
		LINC-SMILO Fw	CACCTTGGGTCAGATGTGTG
		LINC-SMILO Rv	TCGAGGTCAAGCAGAAAAGAA
		GUSβ Fw	GAAAATATGTGGTTGGAGAGCTCATT
		GUSβ Rv	CCGAGTGAAGATCCCCTTTTTA
		ISG15 Fw	AGAGGCAGCGAACTCATCTT
		ISG15 Rv	CCAGCATCTTCACCGTCAG
		MX1 Fw	GATGTCCCGGATCTGACTCT
		MX1 Rv	CACCAGGCTGATTGTCTCCT
		IFI27 Fw	GCAGCCTTGTGGCTACTCTG
		IFI27 Rv	CCTGGCATGGTTCTCTTCTC
		C15orf48 Fw	GAACCTTGGGAAACTGTGGA
		C15orf48 Rv	CATTTGGTCACCCTTTGGAC
		ANKRD22 Fw	GAGGGCATGTGAGAATCGTT
		ANKRD22 Rv	TTCTTCACAGCATAATGCAAGC
		IFI44L Fw	TGTTGGCAAAAGTGAAGCAA
		IFI44L Rv	TGAAGAACCTCACTGCAATCA
		ABTB2 Fw	GGAGATGGTCATCAACAACG
		ABTB2 Rv	CCGTTGTAGGGGCTGAAGTA
		envFc1 Fw	GCTACACCACTCCTAACTCATCCT
		envFc1 Rv	TTGTAAGGGTGAAGTTACACCAGA
		envV1 Fw	GTGGCTCCATAACTTTGGAAAA
		envV1 Rv	TAAGTGCAGCTGGTCCCAGTA
		envV2 Fw	TGTGTCTCTTCTAGGATAAAGCAATTT
		envV2 Rv	AGGGGGAGATGTGCTTATAGGT
		MLT1C49 Fw	TATTGCCGTACTGTGGGCTG
		MLT1C49 Rv	TGGAACAGAGCCCYYCCTTG
		EnvMER34 Fw	CAAAGGCCTTCTGTACCAGCTATT
		EnvMER34 Rv	TGTGCCTCTGTCAGGCCATA
		ERVL Fw	ATATCCTGCCTGGATGGGGT
		ERVL Rv	GAGCTTCTTAGTCCTCCTGTGT
		MLT2B4 Fw	GGAGAAGCTGATGGTGCAGA
		MLT2B4 Rv	ACCAACCTTCCCAAGCAAGA
		Syncytin-1 Fw	ATGGAGCCCAAGATGCAG
		Syncytin-1 Rv	AGATCGTGGGCTAGCAG
